# Supplementary material for: Differential contribution to gene expression prediction of histone modifications at enhancers or promoters
Source: PLoS Comput Biol. 2021 Sep 2;17(9):e1009368. doi: 10.1371/journal.pcbi.1009368 (PMC8443064; doi:10.1371/journal.pcbi.1009368)
Supplement: S1 Table — Coordinates of the identified active promoters and their target genes (genome assembly mm10). (XLSX) [file pcbi.1009368.s013.xlsx]

## Sheet: Table S1
chr	start	end	gene
chr1	10008600	10010000	Ppp1r42
chr1	10037000	10040800	Cops5
chr1	10037000	10040800	Cspp1
chr1	105662400	105665400	Pign
chr1	105662400	105665400	Relch
chr1	106758200	106760800	Kdsr
chr1	106795000	106797400	Vps4b
chr1	111863800	111865400	Dsel
chr1	118309800	118312200	Tsn
chr1	118321200	118323400	Nifk
chr1	118387800	118391000	Clasp1
chr1	118458000	118460200	2900060B14Rik
chr1	118627400	118630600	Tfcp2l1
chr1	119046200	119056400	Gli2
chr1	119503600	119505400	Ralb
chr1	119525000	119527600	Tmem185b
chr1	119647800	119649400	Epb41l5
chr1	119835800	119838000	Ptpn4
chr1	119912000	119914000	Tmem177
chr1	120119600	120122800	3110009E18Rik
chr1	120119600	120122800	Dbi
chr1	121086600	121088400	Celrr
chr1	121326800	121329000	Insig2
chr1	121430800	121432200	Ccdc93
chr1	121566600	121568400	Ddx18
chr1	125433400	125436800	Actr3
chr1	125559200	125562000	Slc35f5
chr1	125676800	125677400	Gpr39
chr1	12691600	12694200	Sulf1
chr1	12717800	12719600	Sulf1
chr1	127204200	127207000	Mgat5
chr1	127772600	127776800	2900009J06Rik
chr1	127772600	127776800	Ccnt2
chr1	127868400	127869600	Rab3gap1
chr1	128101600	128104800	R3hdm1
chr1	128101600	128104800	Zranb3
chr1	128243400	128245600	Ubxn4
chr1	128357600	128360400	Mcm6
chr1	128415800	128418200	Dars
chr1	130422600	130423200	Cd55b
chr1	130422600	130423200	Gm15674
chr1	130462000	130463400	Cd55
chr1	130715200	130718600	Pfkfb2
chr1	130715200	130718600	Yod1
chr1	131135400	131140800	Dyrk3
chr1	131152600	131154600	Eif2d
chr1	131524800	131529400	Fam72a
chr1	131524800	131529400	Srgap2
chr1	131796800	131798200	Pm20d1
chr1	131827000	131829200	Slc41a1
chr1	131866800	131868400	Rab29
chr1	131909600	131913000	Nucks1
chr1	132006600	132009200	Elk4
chr1	132193800	132208600	Mir135b
chr1	132475600	132478600	Rbbp5
chr1	132542000	132543200	Cntn2
chr1	133024000	133026200	Mdm4
chr1	133127200	133136200	Ppp1r15b
chr1	133608800	133610600	Snrpe
chr1	133659200	133672600	Zbed6
chr1	133659200	133672600	Zc3h11a
chr1	13371200	13375000	Ncoa2
chr1	134360600	134362800	Tmem183a
chr1	134385200	134386400	4933406M09Rik
chr1	134405400	134409600	Cyb5r1
chr1	134413200	134417800	Adipor1
chr1	134454600	134456400	Klhl12
chr1	134493800	134501600	Rabif
chr1	134548200	134550400	Mgat4e
chr1	134559800	134566600	Kdm5b
chr1	134955000	134956400	Ppp1r12b
chr1	134961600	134963800	Ube2t
chr1	135132400	135133000	Ptpn7
chr1	135132400	135133000	Ptprv
chr1	135256400	135262000	Elf3
chr1	135311200	135314600	Timm17a
chr1	135429400	135431200	Ipo9
chr1	135728600	135730200	Csrp1
chr1	13588600	13590600	Tram1
chr1	136017600	136019200	Tmem9
chr1	136228600	136235000	Inava
chr1	136344400	136346800	Camsap2
chr1	136414600	136417800	9230116N13Rik
chr1	136414600	136417800	Ddx59
chr1	136465800	136467600	Kif14
chr1	13658400	13662000	Lactb2
chr1	136623800	136629600	Zfp281
chr1	136669800	136685600	Gm19705
chr1	136690400	136701200	Platr22
chr1	138617200	138620800	Nek7
chr1	138856600	138857200	2310009B15Rik
chr1	138876200	138876800	1700019P21Rik
chr1	138962600	138964800	Dennd1b
chr1	139379000	139380000	4933436E23Rik
chr1	139421200	139424400	Zbtb41
chr1	139454000	139456000	Aspm
chr1	140245200	140247000	Kcnt2
chr1	14309000	14310600	Eya1
chr1	143700800	143703800	Cdc73
chr1	143738600	143740600	Glrx2
chr1	143776200	143778800	Trove2
chr1	143776200	143778800	Uchl5
chr1	14918200	14919600	Trpa1
chr1	149960600	149961400	Pla2g4a
chr1	150164800	150165400	Ptgs2os2
chr1	150392000	150394800	Odr4
chr1	150392000	150394800	Tpr
chr1	151343600	151347200	Ivns1abp
chr1	151427000	151430400	Swt1
chr1	151427000	151430400	Trmt1l
chr1	151499200	151501800	Rnf2
chr1	151570600	151572600	Fam129a
chr1	151754200	151756600	2810414N06Rik
chr1	151754200	151756600	Edem3
chr1	152385800	152387000	Tsen15
chr1	152899000	152905000	Smg7
chr1	153185000	153186800	Lamc2
chr1	153329800	153334200	Lamc1
chr1	153413400	153415000	E330020D12Rik
chr1	153481000	153496600	Dhx9
chr1	153748800	153749800	Rnasel
chr1	153898800	153903600	Glul
chr1	153898800	153903600	Mir8114
chr1	155158200	155159400	Stx6
chr1	155416200	155417400	Xpr1
chr1	155557600	155559400	Acbd6
chr1	155971800	155974600	Cep350
chr1	156034600	156037200	Tor1aip1
chr1	156034600	156037200	Tor1aip2
chr1	156040400	156043200	Tor1aip2
chr1	156420200	156421800	Axdnd1
chr1	156472800	156474800	Soat1
chr1	156558200	156560000	Abl2
chr1	156672600	156675000	Tor3a
chr1	156717800	156719800	Fam20b
chr1	156938200	156940800	Ralgps2
chr1	157457600	157459400	Cryzl2
chr1	15803200	15808600	Terf1
chr1	159231000	159233800	Cop1
chr1	160194200	160196200	Mrps14
chr1	160203800	160214800	Cacybp
chr1	160905800	160908000	Rc3h1
chr1	161033400	161038600	Gas5
chr1	161033400	161038600	Snord47
chr1	161033400	161038600	Zbtb37
chr1	161069400	161072600	Cenpl
chr1	161069400	161072600	Dars2
chr1	161130200	161132000	Klhl20
chr1	161142400	161143600	Ankrd45
chr1	161159800	161161200	Tex50
chr1	161247800	161251800	Prdx6
chr1	161875400	161879200	Suco
chr1	161968600	161970200	4930558K02Rik
chr1	161968600	161970200	Pigc
chr1	162547400	162549200	Mettl13
chr1	162569400	162571600	Vamp4
chr1	162737400	162741600	Prrc2c
chr1	163402800	163404400	Gorab
chr1	163779200	163780400	Kifap3
chr1	163929200	163931600	Scyl3
chr1	163993800	163996400	BC055324
chr1	163993800	163996400	Mettl18
chr1	164151400	164152400	F5
chr1	164151400	164152400	Gm16548
chr1	164275200	164276200	Ccdc181
chr1	164306200	164308600	Blzf1
chr1	164306200	164308600	Nme7
chr1	164453200	164459200	Atp1b1
chr1	164501600	164505400	Gm26685
chr1	165091600	165092200	4930568G15Rik
chr1	165193200	165195200	Sft2d2
chr1	165235200	165238000	Tiprl
chr1	165459000	165462400	Dcaf6
chr1	165459000	165462400	Mpc2
chr1	165633200	165636200	Mpzl1
chr1	165788800	165789600	Cd247
chr1	166000800	166004200	Pou2f1
chr1	166123400	166144400	Dusp27
chr1	166123400	166144400	Gpa33
chr1	166378600	166379800	Tada1
chr1	16655000	16658000	D030040B21Rik
chr1	16655000	16658000	Eloc
chr1	16687800	16689200	Ly96
chr1	167278400	167285600	Uck2
chr1	167289200	167290600	Mir6347
chr1	167307200	167311000	Tmco1
chr1	167349400	167351400	Aldh9a1
chr1	167392600	167394800	Mgst3
chr1	168431200	168433000	Pbx1
chr1	169530600	169532400	Nuf2
chr1	169968400	169970200	3110045C21Rik
chr1	169968400	169970200	Hsd17b7
chr1	170174000	170175800	Uap1
chr1	170214200	170215800	Uhmk1
chr1	170254600	170256200	Gm6345
chr1	170866600	170869800	Atf6
chr1	170884200	170885800	Dusp12
chr1	171149800	171151800	Mpz
chr1	171149800	171151800	Sdhc
chr1	171220800	171223000	Apoa2
chr1	171220800	171223000	Tomm40l
chr1	171246000	171248600	Ndufs2
chr1	171250600	171253200	Adamts4
chr1	171269400	171271600	B4galt3
chr1	171280000	171282000	Ppox
chr1	171286600	171288400	Usp21
chr1	171293600	171295600	Ufc1
chr1	171327400	171331400	Dedd
chr1	171344600	171347600	Nit1
chr1	171344600	171347600	Pfdn2
chr1	171359600	171362400	Klhdc9
chr1	171370000	171370600	Nectin4
chr1	171389000	171390600	Arhgap30
chr1	171410600	171420800	Tstd1
chr1	171410600	171420800	Usf1
chr1	171436800	171442600	F11r
chr1	171436800	171442600	Gm26641
chr1	17145200	17146000	Gdap1
chr1	171503200	171505000	Alyref2
chr1	172026200	172028200	Vangl2
chr1	172081800	172083600	Copa
chr1	172081800	172083600	Ncstn
chr1	172125800	172128200	Pex19
chr1	172147400	172149800	Dcaf8
chr1	172206000	172207200	Pea15a
chr1	172375600	172378400	Pigm
chr1	172480600	172483400	Igsf9
chr1	172499200	172504000	Tagln2
chr1	172519400	172521600	Cfap45
chr1	172632200	172633600	Dusp23
chr1	173420200	173421400	Aim2
chr1	174171600	174173200	Spta1
chr1	175624400	175626200	Fh1
chr1	175691600	175693600	Opn3
chr1	175880200	175881800	Exo1
chr1	176812400	176815600	Sdccag8
chr1	17727000	17728200	Crispld1
chr1	17727000	17728200	Gm16070
chr1	177441000	177444000	Zbtb18
chr1	177794400	177797400	Adss
chr1	178186800	178189200	Desi2
chr1	178317600	178323600	Cox20
chr1	178331800	178340200	Hnrnpu
chr1	178405000	178407000	Efcab2
chr1	179516400	179518600	Smyd3
chr1	179545200	179547800	Cnst
chr1	179545200	179547800	Tfb2m
chr1	179801400	179804800	Ahctf1
chr1	180194800	180196600	Coq8a
chr1	180255000	180257000	Psen2
chr1	180568000	180573800	Parp1
chr1	180639600	180642600	Lin9
chr1	180725200	180727400	Acbd3
chr1	180809800	180815000	H3f3a
chr1	180849200	180852400	Sde2
chr1	180892400	180893400	Lefty2
chr1	180902800	180907800	Pycr2
chr1	180933000	180938400	Lefty1
chr1	181016600	181018800	Ephx1
chr1	181142800	181146400	Nvl
chr1	181150800	181152200	Cnih4
chr1	181210000	181213000	Wdr26
chr1	181840400	181843600	Lbr
chr1	182015600	182021200	Enah
chr1	182124600	182126000	Srp9
chr1	182280600	182283800	Degs1
chr1	182336600	182342400	Fbxo28
chr1	182407800	182410400	Trp53bp2
chr1	183220600	183221800	Disp1
chr1	183296200	183298400	Aida
chr1	183296200	183298400	Brox
chr1	183368400	183370200	Mia3
chr1	183388400	183390200	Taf1a
chr1	183417800	183418400	Hhipl2
chr1	184822200	184823200	Mir1981
chr1	184844600	184846600	Marc2
chr1	185203000	185205000	Rab3gap2
chr1	185328000	185330200	Iars2
chr1	185331600	185333400	Bpnt1
chr1	185362200	185365400	Eprs
chr1	186116200	186117600	Lyplal1
chr1	186747600	186750400	Rrp15
chr1	186966400	186970400	D1Pas1
chr1	187215000	187216200	Gpatch2
chr1	187215000	187216200	Spata17
chr1	189005200	189008200	Kctd3
chr1	189687000	189688800	Cenpf
chr1	190910800	190912600	Rps6kc1
chr1	190927800	190930000	Angel2
chr1	191024800	191027400	A230020J21Rik
chr1	191024800	191027400	Flvcr1
chr1	191062200	191064200	Nsl1
chr1	191062200	191064200	Tatdn3
chr1	191395000	191398400	Ppp2r5a
chr1	191573200	191577200	Dtl
chr1	191573200	191577200	Ints7
chr1	191820800	191822800	Nek2
chr1	191905400	191908400	1700034H15Rik
chr1	191905400	191908400	Slc30a1
chr1	192135800	192139200	Gm10516
chr1	192135800	192139200	Rcor3
chr1	193034600	193035800	Syt14
chr1	193129000	193131000	Diexf
chr1	193172400	193174800	A130010J15Rik
chr1	193272200	193273800	G0s2
chr1	193302000	193302600	Lamb3
chr1	193506800	193511200	Mir205
chr1	194975800	194977400	Gm16897
chr1	195091600	195092800	Cd46
chr1	195130200	195132000	Cr1l
chr1	195176400	195177000	Cr2
chr1	20818000	20820800	Mcm3
chr1	20889800	20891600	6720483E21Rik
chr1	20889800	20891600	Paqr8
chr1	20951000	20952800	Efhc1
chr1	21078400	21080600	Tram2
chr1	21218200	21219600	Tmem14a
chr1	23921200	23922800	Smap1
chr1	24004800	24006000	Sdhaf4
chr1	24677800	24679800	Lmbrd1
chr1	30946800	30951000	Gm13363
chr1	30946800	30951000	Ptp4a1
chr1	33669000	33671000	1700001G17Rik
chr1	33669000	33671000	Prim2
chr1	33719600	33721800	Gm32229
chr1	33719600	33721800	Rab23
chr1	33813000	33815400	Zfp451
chr1	33838600	33839400	Gm15455
chr1	34011000	34012600	Dst
chr1	34438200	34441000	Ccdc115
chr1	34438200	34441000	Imp4
chr1	34536000	34538000	Cfc1
chr1	34801400	34802600	Arhgef4
chr1	34841400	34844000	Fam168b
chr1	34849600	34850200	Plekhb2
chr1	36067600	36074000	Hs6st1
chr1	36243200	36244800	Uggt1
chr1	36367800	36369600	Kansl3
chr1	36444400	36446000	Lman2l
chr1	36511200	36513800	Cnnm3
chr1	36546200	36548000	Ankrd39
chr1	36682000	36684200	Fam178b
chr1	36691000	36692600	Cox5b
chr1	36708800	36710600	Actr1b
chr1	36937800	36940800	Tmem131
chr1	37429000	37431400	Coa5
chr1	37429000	37431400	Unc50
chr1	37540400	37541600	Mgat4a
chr1	37864000	37866200	Tsga10
chr1	37871600	37873200	Lipt1
chr1	37889400	37891600	Mitd1
chr1	37889400	37891600	Mrpl30
chr1	37996200	38000200	Eif5b
chr1	37996200	38000200	Txndc9
chr1	38127200	38130800	Rev1
chr1	38897000	38898800	Chst10
chr1	38986800	38988800	Pdcl3
chr1	39367000	39371000	Rpl31
chr1	39534800	39537000	Cnot11
chr1	39575600	39578200	Rnf149
chr1	39899600	39904000	Map4k4
chr1	40085800	40086400	Gm16894
chr1	40085800	40086400	Il1r2
chr1	40790200	40791200	Mfsd9
chr1	42850600	42852600	Mrps9
chr1	43091600	43093600	Tgfbrap1
chr1	43097600	43099800	AI597479
chr1	43097600	43099800	Tgfbrap1
chr1	43444600	43447600	Nck2
chr1	43826600	43828800	Uxs1
chr1	43932800	43935600	Tpp2
chr1	44101000	44103400	Tex30
chr1	44117600	44120600	Bivm
chr1	44117600	44120600	Kdelc1
chr1	44147000	44149200	Ercc5
chr1	45502200	45503200	Col5a2
chr1	45794400	45797000	Wdr75
chr1	46066400	46067400	Dnah7b
chr1	46425200	46425800	Dnah7c
chr1	46851000	46855000	Slc39a10
chr1	4783800	4786600	Mrpl15
chr1	4806800	4810800	Lypla1
chr1	4854000	4859800	Tcea1
chr1	5082600	5084400	Atp6v1h
chr1	51475400	51482000	Nabp1
chr1	52008200	52010000	Stat4
chr1	52118400	52120400	Stat1
chr1	52231400	52234200	Gls
chr1	52630200	52631600	Nemp2
chr1	52844200	52846200	Hibch
chr1	52950600	52955800	1700019D03Rik
chr1	53187000	53188000	1700019A02Rik
chr1	53296000	53298000	Ormdl1
chr1	53296000	53298000	Pms1
chr1	53313000	53314400	Osgepl1
chr1	53351600	53353000	Asdurf
chr1	53351600	53353000	Asnsd1
chr1	53706200	53707200	Dnah7a
chr1	53783800	53785600	Stk17b
chr1	54250200	54252000	Ccdc150
chr1	54438000	54439400	Gtf3c3
chr1	55025400	55028200	Sf3b1
chr1	55051800	55053800	Coq10b
chr1	55084800	55090600	Hspd1
chr1	55084800	55090600	Hspe1
chr1	55129800	55133000	Mob4
chr1	55236200	55239400	Mars2
chr1	5588400	5589200	Oprk1
chr1	57376600	57378600	1700066M21Rik
chr1	57376600	57378600	4930558J18Rik
chr1	57405400	57408000	Maip1
chr1	57405400	57408000	Tyw5
chr1	57969200	57970200	Kctd18
chr1	57995400	57999600	Sgo2a
chr1	58029200	58031400	Aox1
chr1	58391600	58394800	Bzw1
chr1	58420800	58425400	Clk1
chr1	58444400	58446800	Nif3l1
chr1	58444400	58446800	Ppil3
chr1	58503000	58506000	Orc2
chr1	58585200	58587600	Fam126b
chr1	58585200	58587600	Ndufb3
chr1	58711000	58712800	Cflar
chr1	58713200	58714200	Cflar
chr1	59119200	59121000	Tmem237
chr1	59236400	59238400	Als2
chr1	59256600	59257400	Cdk15
chr1	59480200	59483400	Fzd7
chr1	59515800	59516800	Gm973
chr1	59668200	59672000	Sumo1
chr1	59684400	59690200	Nop58
chr1	59912200	59914600	Fam117b
chr1	60096400	60099600	Carf
chr1	60096400	60099600	Wdr12
chr1	60179600	60182200	Nbeal1
chr1	60342600	60344400	Cyp20a1
chr1	60408600	60411000	Abi2
chr1	60564600	60567800	Raph1
chr1	6213600	6216200	Rb1cc1
chr1	62794200	62796400	4930487H11Rik
chr1	63107400	63120000	Ino80d
chr1	63107400	63120000	Ino80dos
chr1	63175400	63179000	Eef1b2
chr1	63175400	63179000	Ndufs1
chr1	63175400	63179000	Snora41
chr1	63198800	63201800	Zdbf2
chr1	63209000	63215400	Gpr1
chr1	63437600	63447600	Adam23
chr1	63729800	63732200	Fastkd2
chr1	63729800	63732200	Mdh1b
chr1	64120600	64123200	Klf7
chr1	64531600	64534600	Creb1
chr1	64616200	64618400	Mettl21a
chr1	64689400	64692200	2810408I11Rik
chr1	64689400	64692200	Ccnyl1
chr1	64729800	64739600	Fzd5
chr1	64955800	64957200	Plekhm3
chr1	65051200	65052400	Cryge
chr1	65102800	65103600	Cryga
chr1	65177600	65180000	Idh1
chr1	65185400	65188000	Idh1
chr1	65185400	65188000	Pikfyve
chr1	66174800	66176400	Map2
chr1	66699000	66702800	Rpe
chr1	67038000	67039400	Lancl1
chr1	69686200	69688400	Ikzf2
chr1	69826600	69827600	Spag16
chr1	7087600	7091200	Pcmtd1
chr1	71101400	71104400	Bard1
chr1	71556400	71558400	Atic
chr1	71642800	71654800	Apol7d
chr1	71642800	71654800	Fn1
chr1	72208400	72218200	Mreg
chr1	72241800	72246800	D230017M19Rik
chr1	72283600	72284400	Pecr
chr1	72283600	72284400	Tmem169
chr1	72306400	72308600	Xrcc5
chr1	72582600	72584400	Smarcal1
chr1	72710600	72714800	Rpl37a
chr1	72823000	72829200	Igfbp2
chr1	74206000	74207200	Mir1928
chr1	74235400	74238600	Arpc2
chr1	74283800	74286000	Aamp
chr1	74283800	74286000	Pnkd
chr1	74303000	74304800	Tmbim1
chr1	74362200	74363000	Catip
chr1	74389200	74393200	Ctdsp1
chr1	74394800	74395600	Mir26b
chr1	74504600	74508200	Cnot9
chr1	74504600	74508200	Usp37
chr1	74586600	74589200	Bcs1l
chr1	74586600	74589200	Zfp142
chr1	74600600	74602000	Rnf25
chr1	74600600	74602000	Stk36
chr1	74661600	74663200	Ttll4
chr1	74850600	74852400	Gm16582
chr1	75167800	75170000	Zfand2b
chr1	75179200	75181000	Abcb6
chr1	75191000	75193400	Ankzf1
chr1	75191000	75193400	Atg9a
chr1	75208600	75211800	Glb1l
chr1	75208600	75211800	Stk16
chr1	75222800	75228400	A630095N17Rik
chr1	75235800	75237200	Dnajb2
chr1	75315800	75318800	Dnpep
chr1	75435600	75436800	Gmppa
chr1	75477400	75480000	Chpf
chr1	75477400	75480000	Tmem198
chr1	75521000	75522400	Stk11ip
chr1	77496200	77498800	Mir6352
chr1	77511400	77517200	Epha4
chr1	78487400	78490200	Farsb
chr1	78657200	78659400	Acsl3
chr1	78657200	78659400	Utp14b
chr1	79761000	79762600	Wdfy1
chr1	79775600	79777200	Mrpl44
chr1	80338400	80342000	Cul3
chr1	82316000	82317800	Rhbdd1
chr1	82724400	82726200	Mff
chr1	82838600	82841400	Agfg1
chr1	83037200	83039000	Slc19a3
chr1	84283800	84285200	Pid1
chr1	84836800	84842000	Fbxo36
chr1	84836800	84842000	Trip12
chr1	85736000	85736600	A630001G21Rik
chr1	85793000	85795400	Cab39
chr1	85894000	85896200	Itm2c
chr1	86021800	86022600	Spata3
chr1	86062000	86066200	Psmd1
chr1	86153600	86155600	Armc9
chr1	86299800	86314600	B3gnt7
chr1	86299800	86314600	Gm28626
chr1	86355400	86361400	C130036L24Rik
chr1	86355400	86361400	Ncl
chr1	86355400	86361400	Snord82
chr1	86521400	86532600	Ptma
chr1	86581600	86583600	Cops7b
chr1	86581600	86583600	Pde6d
chr1	86703000	86705000	Dis3l2
chr1	87212800	87216600	Eif4e2
chr1	87326400	87328600	Gigyf2
chr1	87755200	87757400	Atg16l1
chr1	87755200	87757400	Gm33517
chr1	88007800	88009000	Usp40
chr1	88276000	88278600	A730008H23Rik
chr1	88276000	88278600	Hjurp
chr1	89015400	89016600	1700067G17Rik
chr1	89069400	89071600	Sh3bp4
chr1	90153200	90154000	Iqca
chr1	90201800	90204800	Ackr3
chr1	90602600	90604600	Cops8
chr1	90914600	90915400	Mlph
chr1	90969200	90969800	Rab17
chr1	91144600	91145600	Rbm44
chr1	91249000	91251600	Ube2f
chr1	91297600	91299600	Scly
chr1	91397600	91399400	Ilkap
chr1	91494000	91495800	Traf3ip1
chr1	91536200	91541600	Asb1
chr1	92178800	92184400	Hdac4
chr1	92472800	92475000	Ndufa10
chr1	92641000	92642600	Cops9
chr1	92902600	92903400	Ankmy1
chr1	92906400	92908200	Dusp28
chr1	92934000	92935600	Capn10
chr1	92978600	92979400	Gpr35
chr1	93305000	93306600	Gm28535
chr1	93305000	93306600	Mterf4
chr1	93341600	93344600	Pask
chr1	93341600	93344600	Ppp1r7
chr1	93444600	93446600	Hdlbp
chr1	93477200	93480400	Hdlbp
chr1	93477200	93480400	Sept2
chr1	93634200	93636800	Stk25
chr1	93753200	93756000	Atg4b
chr1	93753200	93756000	Thap4
chr1	93800200	93805400	Dtymk
chr1	93800200	93805400	Ing5
chr1	93824600	93827000	D2hgdh
chr1	9601400	9602000	Vxn
chr1	9630000	9630600	2610203C22Rik
chr1	96870400	96878000	Panct2
chr1	96870400	96878000	Slco4c1
chr1	9698600	9702600	Mybl1
chr1	9746800	9749200	1700034P13Rik
chr1	9746800	9749200	Vcpip1
chr1	97768600	97771400	Gin1
chr1	97768600	97771400	Ppip5k2
chr1	9941000	9944800	Snhg6
chr1	9941000	9944800	Snord87
chr10	100485200	100488400	Cep290
chr10	100485200	100488400	Tmtc3
chr10	100588400	100589600	4930430F08Rik
chr10	102368600	102374000	Mgat4c
chr10	102511400	102513200	Rassf9
chr10	103235800	103236600	Lrriq1
chr10	103366800	103369600	Slc6a15
chr10	10472000	10472600	Adgb
chr10	105841000	105842800	Ccdc59
chr10	105841000	105842800	Mettl25
chr10	107122800	107124000	Acss3
chr10	107493200	107494400	Myf6
chr10	108161000	108164000	Ppp1r12a
chr10	108330800	108334600	Pawr
chr10	108699600	108700400	Gm5136
chr10	110744400	110746400	E2f7
chr10	110918800	110921800	Csrp2
chr10	111008800	111011000	Zdhhc17
chr10	111163800	111166000	Osbpl8
chr10	111297600	111299800	Bbs10
chr10	111472600	111480400	Nap1l1
chr10	11148800	11150800	Shprh
chr10	111594000	111595600	4933440J02Rik
chr10	111972400	111974200	Krr1
chr10	11280000	11283000	Fbxo30
chr10	112927000	112929800	Atxn7l3b
chr10	11342600	11344800	Epm2a
chr10	115249800	115253000	Tbc1d15
chr10	115314200	115317000	Rab21
chr10	115361000	115363400	Tmem19
chr10	115382600	115387000	Thap2
chr10	115382600	115387000	Zfc3h1
chr10	116579600	116583200	Cnot2
chr10	116674600	116675400	Gm26579
chr10	116948600	116951200	4933412E12Rik
chr10	116948600	116951200	Rab3ip
chr10	117062400	117064600	Cct2
chr10	117223400	117225800	Yeats4
chr10	117374200	117378200	Cpsf6
chr10	117706200	117712800	Mdm2
chr10	117745000	117747000	Slc35e3
chr10	117791600	117794600	Nup107
chr10	117843800	117847000	Rap1b
chr10	117925000	117926400	4933411E08Rik
chr10	118141000	118143000	Mdm1
chr10	119238400	119241400	Cand1
chr10	120111000	120115800	Helb
chr10	120208400	120209800	Tmbim4
chr10	120226600	120228600	Llph
chr10	120857400	120858200	Gm15910
chr10	120976800	120980600	Lemd3
chr10	121364800	121366200	Gns
chr10	121585600	121588000	Tbk1
chr10	121624400	121629200	Xpot
chr10	121739200	121741000	BC048403
chr10	122095800	122098200	Rxylt1
chr10	122984000	122987200	Mirlet7i
chr10	123075000	123077400	Mon2
chr10	123195400	123198000	Usp15
chr10	125965600	125968800	Lrig3
chr10	126900200	126901600	Atp23
chr10	126977600	126981400	Ctdsp2
chr10	127029800	127031200	Tsfm
chr10	127040200	127042800	Eef1akmt3
chr10	127040200	127042800	Mettl1
chr10	127062800	127067400	Cdk4
chr10	127068400	127071600	A730063M14Rik
chr10	127068400	127071600	Tspan31
chr10	127120400	127121600	Os9
chr10	127188000	127190800	Arhgef25
chr10	127194600	127196800	Dtx3
chr10	127194600	127196800	F420014N23Rik
chr10	127210000	127212200	Pip4k2c
chr10	127261800	127265600	Kif5a
chr10	127266000	127267600	Dctn2
chr10	127286600	127292600	Ddit3
chr10	127286600	127292600	Mbd6
chr10	127310400	127312600	Mars
chr10	127335400	127342800	Gli1
chr10	127350200	127351600	Inhbe
chr10	127370000	127370800	Inhbc
chr10	127379800	127382400	R3hdm2
chr10	127520000	127522800	Shmt2
chr10	127676200	127678000	Nemp1
chr10	127738800	127740600	Zbtb39
chr10	127896000	127898400	Sdr9c7
chr10	128014800	128016000	Prim1
chr10	128034600	128039000	Naca
chr10	128057600	128063400	Ptges3
chr10	128081800	128085800	Atp5b
chr10	128081800	128085800	Mir677
chr10	128091200	128099200	Baz2a
chr10	128175200	128177000	Rbms2
chr10	128179600	128180400	Rbms2
chr10	128193400	128196000	Gls2
chr10	128210400	128213800	Spryd4
chr10	128225800	128226400	Mip
chr10	128230000	128233200	Timeless
chr10	128270000	128271600	Stat2
chr10	128297200	128298400	Il23a
chr10	128302200	128304600	Pan2
chr10	128321400	128324200	Cnpy2
chr10	128337000	128340000	Cs
chr10	128367600	128371800	Coq10a
chr10	128376000	128378400	Ankrd52
chr10	128408200	128413000	Nabp2
chr10	128408200	128413000	Rnf41
chr10	128489800	128495400	Myl6
chr10	128498200	128500000	A430046D13Rik
chr10	128498200	128500000	Myl6b
chr10	128524000	128527000	Esyt1
chr10	128546200	128549800	Rpl41
chr10	128546200	128549800	Zc3h10
chr10	128563200	128567200	Pa2g4
chr10	128583200	128591200	Erbb3
chr10	128583200	128591200	Mir6917
chr10	128624200	128627400	Rps26
chr10	128673400	128674800	Suox
chr10	128694800	128700000	Rab5b
chr10	128702400	128706400	Cdk2
chr10	128702400	128706400	Pmel
chr10	128741200	128750000	Dgka
chr10	128741200	128750000	Pym1
chr10	128803400	128806800	Dnajc14
chr10	128803400	128806800	Tmem198b
chr10	128820600	128824000	Ormdl2
chr10	128820600	128824000	Sarnp
chr10	128909000	128911400	Cd63
chr10	128922400	128924200	Bloc1s1
chr10	12921800	12924200	B230208H11Rik
chr10	13007800	13010200	Sf3b5
chr10	13090600	13091200	Hymai
chr10	13090600	13091200	Plagl1
chr10	13192000	13194000	Ltv1
chr10	13500600	13501600	Fuca2
chr10	13552200	13554400	Adat2
chr10	13552200	13554400	Pex3
chr10	14704400	14706000	1700016L04Rik
chr10	14704400	14706000	Vta1
chr10	15791800	15792400	C330004P14Rik
chr10	17721200	17725400	Cited2
chr10	17795600	17798600	Txlnb
chr10	17946400	17948600	Heca
chr10	18054800	18057000	Reps1
chr10	18234200	18236000	Ccdc28a
chr10	18406800	18409000	Nhsl1
chr10	18469600	18470200	Nhsl1
chr10	18545400	18546400	Hebp2
chr10	19014200	19016000	Tnfaip3
chr10	19907000	19908000	Pex7
chr10	20148000	20150800	Map7
chr10	20169800	20171400	Map7
chr10	20297800	20299400	Mir6413
chr10	20310800	20318000	Bclaf1
chr10	20347200	20349000	Mtfr2
chr10	20548000	20549400	Pde7b
chr10	20951600	20954600	Ahi1
chr10	21295400	21297600	Hbs1l
chr10	21341400	21342400	4930455C13Rik
chr10	21592800	21593600	1700020N01Rik
chr10	21978400	21999800	Sgk1
chr10	22644600	22645800	Slc2a12
chr10	22730000	22732600	Tbpl1
chr10	23783600	23788800	Rps12
chr10	23783600	23788800	Snora33
chr10	23783600	23788800	Snord100
chr10	24148800	24150200	Stx7
chr10	24594600	24597800	Ctgf
chr10	24832800	24836600	Enpp3
chr10	24869400	24871200	Med23
chr10	26772000	26773400	Arhgap18
chr10	27616400	27617200	Lama2
chr10	28073600	28077400	Ptprk
chr10	28668200	28668800	Themis
chr10	29143200	29144400	Soga3
chr10	29312400	29314200	Echdc1
chr10	29360400	29363000	Rnf146
chr10	30199000	30201000	Cenpw
chr10	30599400	30601600	Trmt11
chr10	30617400	30619200	Hint3
chr10	30655400	30656400	Ncoa7
chr10	30802000	30804000	Ncoa7
chr10	31312800	31314400	Hddc2
chr10	31445200	31446400	Tpd52l1
chr10	32890200	32891000	Nkain2
chr10	33623600	33625400	Clvs2
chr10	33623600	33625400	Gm15939
chr10	33904600	33906200	Rsph4a
chr10	33950400	33951800	Zup1
chr10	34018200	34021200	Rwdd1
chr10	34095600	34097000	Calhm5
chr10	34205800	34208600	Dse
chr10	34281200	34284400	Tspyl1
chr10	34417400	34419000	Nt5dc1
chr10	34483400	34484400	Frk
chr10	36974200	36976200	Hdac2
chr10	3872600	3873800	Plekhg1
chr10	39133400	39134600	Fam229b
chr10	39133400	39134600	Tube1
chr10	39369000	39370000	Fyn
chr10	39612800	39613800	Gm16364
chr10	39612800	39613800	Traf3ip2
chr10	3972200	3977000	Mthfd1l
chr10	39730400	39734200	E130307A14Rik
chr10	39730400	39734200	Rev3l
chr10	39898200	39899800	Mfsd4b4
chr10	39959800	39960400	Mfsd4b3
chr10	40245600	40247800	Rpf2
chr10	40256400	40258400	Gtf3c6
chr10	40299400	40303200	Amd1
chr10	40299400	40303200	Amd2
chr10	40347600	40351400	Cdk19
chr10	40882200	40885200	Cdc40
chr10	40882200	40885200	Wasf1
chr10	41302000	41304400	Fig4
chr10	41449000	41451400	Zbtb24
chr10	41475600	41478000	Mical1
chr10	41488800	41490800	Ppil6
chr10	41488800	41490800	Smpd2
chr10	41518200	41522400	Cd164
chr10	41808800	41811200	Cep57l1
chr10	41808800	41811200	Sesn1
chr10	41886800	41888400	Sesn1
chr10	42473800	42479000	Afg1l
chr10	42500600	42503400	Snx3
chr10	4263800	4269600	Akap12
chr10	42678200	42680200	Ostm1
chr10	42761000	42763200	Sec63
chr10	43220400	43223000	Pdss2
chr10	43477000	43481800	Bend3
chr10	43539600	43541600	1700021F05Rik
chr10	4385800	4390200	Zbtb2
chr10	43900800	43902800	Qrsl1
chr10	43900800	43902800	Rtn4ip1
chr10	44267000	44269600	Atg5
chr10	4430600	4433800	Armt1
chr10	4430600	4433800	Rmnd1
chr10	45065600	45068400	Prep
chr10	45468600	45471000	Lin28b
chr10	45577800	45579400	Hace1
chr10	50591800	50593600	Ascc3
chr10	5194200	5195200	Syne1
chr10	52232400	52235200	Dcbld1
chr10	52380800	52383000	Gopc
chr10	52416800	52419200	Nus1
chr10	52545000	52546200	Zfa-ps
chr10	53595800	53599600	Asf1a
chr10	53628000	53630800	Mcm9
chr10	56227800	56229600	Tbc1d32
chr10	56376200	56382000	Gja1
chr10	56431200	56432400	Gm36595
chr10	57485600	57488400	4930467K11Rik
chr10	57485600	57488400	Hsf2
chr10	57531200	57532800	Serinc1
chr10	5801200	5807200	Fbxo5
chr10	5822200	5825600	Mtrf1l
chr10	58254600	58256600	Gcc2
chr10	58322400	58325000	Lims1
chr10	58371200	58372200	Lims1
chr10	58445800	58448400	Ranbp2
chr10	58496800	58499000	Ccdc138
chr10	59322400	59324400	P4ha1
chr10	59615400	59617800	Mcu
chr10	59702000	59703800	Micu1
chr10	59878800	59881000	Dnajb12
chr10	60001800	60004400	Anapc16
chr10	60001800	60004400	Ascc1
chr10	60125600	60126600	Mir6906
chr10	60126800	60127400	Mir6906
chr10	60277000	60278800	Psap
chr10	60751800	60753600	Slc29a3
chr10	61089000	61090000	Pcbd1
chr10	61145200	61148800	Sgpl1
chr10	61380200	61384400	Pald1
chr10	61414600	61421400	Nodal
chr10	61450400	61453000	Eif4ebp2
chr10	61647800	61649800	Ppa1
chr10	61679600	61681600	1700022H01Rik
chr10	61679600	61681600	Sar1a
chr10	61695000	61697200	Tysnd1
chr10	61715000	61716000	Aifm2
chr10	62110400	62111600	Fam241b
chr10	62336000	62341400	Hk1
chr10	62336000	62341400	Hk1os
chr10	62448400	62453200	4930507D05Rik
chr10	62448400	62453200	Supv3l1
chr10	62485200	62487800	Vps26a
chr10	62508000	62508800	Srgn
chr10	62577200	62579000	Kif1bp
chr10	62600200	62603400	Ddx21
chr10	62649800	62652400	Ddx50
chr10	62790800	62794200	Ccar1
chr10	62881400	62905000	Tet1
chr10	62919600	62922000	Slc25a16
chr10	62946200	62948000	Dna2
chr10	62979800	62981400	Rufy2
chr10	63021800	63025600	Hnrnph3
chr10	63021800	63025600	Pbld2
chr10	63056800	63058000	Gm16143
chr10	63061200	63062200	Pbld1
chr10	63203600	63204200	Mypn
chr10	63242600	63246000	Herc4
chr10	63336400	63340200	Sirt1
chr10	63381200	63382800	Dnajc12
chr10	63386400	63387400	Dnajc12
chr10	63428400	63431800	Ctnna3
chr10	66919600	66922200	1110002J07Rik
chr10	67001800	67005600	Gm31763
chr10	67095400	67104400	Reep3
chr10	67185200	67188000	Jmjd1c
chr10	67283600	67286000	Nrbf2
chr10	67546400	67550400	Ado
chr10	67979000	67980600	Rtkn2
chr10	68541400	68542200	Cabcoco1
chr10	69033000	69035000	Gm33035
chr10	69350000	69353400	Cdk1
chr10	69924200	69928000	Ank3
chr10	70094200	70099200	Ccdc6
chr10	70439800	70442000	Fam13c
chr10	70598200	70600800	Phyhipl
chr10	71201600	71202200	1700113B09Rik
chr10	71236400	71238800	Tfam
chr10	71284200	71285800	Ube2d1
chr10	71343800	71349400	Cisd1
chr10	71343800	71349400	Ipmk
chr10	72653600	72656400	Zwint
chr10	7473200	7473800	Ulbp1
chr10	75211600	75213600	Specc1l
chr10	75406600	75407400	Upb1
chr10	75516600	75519400	Gucd1
chr10	75516600	75519400	Snrpd3
chr10	75568200	75569000	Ggt1
chr10	75642600	75644400	Susd2
chr10	75763400	75765400	Cabin1
chr10	75772200	75774000	Ddt
chr10	75797000	75798800	Gstt1
chr10	75833000	75838800	Gstt2
chr10	75857800	75862000	Mif
chr10	75893400	75894400	Derl3
chr10	75920400	75922600	Smarcb1
chr10	75931400	75933600	Chchd10
chr10	75931400	75933600	Mmp11
chr10	75935400	75942000	Gm867
chr10	75953800	75955200	Gm5134
chr10	76025000	76034600	Zfp280b
chr10	76237000	76238800	Prmt2
chr10	76441600	76444200	Pcnt
chr10	76468000	76469800	Mcm3ap
chr10	76468000	76469800	Ybey
chr10	76530600	76532400	Lss
chr10	7661200	7664200	A630066F11Rik
chr10	7661200	7664200	Pcmt1
chr10	7667000	7668800	Nup43
chr10	7680200	7682400	BC020402
chr10	7680200	7682400	Lats1
chr10	7680200	7682400	Pcmt1
chr10	77031800	77034400	Slc19a1
chr10	77113400	77114400	Col18a1
chr10	77161600	77167000	Col18a1
chr10	7725600	7727800	Katna1
chr10	77258400	77260200	Gm10941
chr10	77258400	77260200	Pofut2
chr10	77515000	77516800	Fam207a
chr10	77581000	77583200	Pttg1ip
chr10	77602000	77609000	Sumo3
chr10	77621400	77623400	Ube2g2
chr10	7780000	7781600	Ginm1
chr10	7791600	7794000	Ppil4
chr10	77977800	77979200	1810043G02Rik
chr10	78008200	78011000	Pfkl
chr10	78042600	78044200	Aire
chr10	78042600	78044200	Dnmt3l
chr10	78046000	78052600	Dnmt3l
chr10	78053200	78057400	Dnmt3l
chr10	78068600	78070200	Icosl
chr10	78168800	78170600	D10Jhu81e
chr10	78183600	78186000	Pwp2
chr10	78243600	78245400	Trappc10
chr10	7831800	7832800	Zc3h12d
chr10	78412000	78413600	Rrp1
chr10	78425000	78427200	Cstb
chr10	78573800	78575800	Ilvbl
chr10	78746800	78748800	Gm30400
chr10	79096800	79098000	2610008E11Rik
chr10	7954400	7957600	Tab2
chr10	79553800	79555800	Mier2
chr10	79664200	79665000	Madcam1
chr10	79668800	79674400	Tpgs1
chr10	79680800	79684800	Cdc34
chr10	79703600	79710600	Bsg
chr10	79745600	79747400	Polrmt
chr10	79755000	79756000	Fgf22
chr10	79763000	79768200	Rnf126
chr10	79850400	79858800	E130317F20Rik
chr10	79850400	79858800	Ptbp1
chr10	79859400	79862200	Mir6910
chr10	79908000	79909600	Med16
chr10	79960000	79961400	Wdr18
chr10	79996200	79998200	Abca7
chr10	80018800	80020600	Arhgap45
chr10	80037400	80041400	Polr2e
chr10	80044400	80059000	Gpx4
chr10	80073600	80076200	Sbno2
chr10	80100800	80103000	Sbno2
chr10	80114600	80118000	Stk11
chr10	80136400	80138000	Cbarp
chr10	80138200	80140000	Cbarp
chr10	80141000	80154200	Atp5d
chr10	80141000	80154200	Midn
chr10	80166400	80169200	Cirbp
chr10	80170800	80173800	1600002K03Rik
chr10	80225800	80228000	Mum1
chr10	80248200	80250600	Ndufs7
chr10	80264400	80266200	Dazap1
chr10	80291600	80292200	Rps15
chr10	80292400	80294600	Rps15
chr10	80319600	80321200	2310011J03Rik
chr10	80394200	80401000	Mbd3
chr10	80405600	80408000	Uqcr11
chr10	80432000	80435000	Tcf3
chr10	80538600	80539600	Atp8b3
chr10	80560200	80562400	Rexo1
chr10	80575200	80579600	Gm26710
chr10	80575200	80579600	Klf16
chr10	80589200	80591400	Abhd17a
chr10	80602600	80604200	Adat3
chr10	80602600	80604200	Scamp4
chr10	80621400	80624400	Csnk1g2
chr10	80655600	80657600	Btbd2
chr10	80674800	80680000	Mknk2
chr10	80701000	80703800	Izumo4
chr10	80701000	80703800	Mob3a
chr10	80740400	80743000	Ap3d1
chr10	80754400	80757000	Dot1l
chr10	80796600	80800000	Plekhj1
chr10	80796600	80800000	Sf3a2
chr10	80825600	80828600	Mir1982
chr10	80825600	80828600	Oaz1
chr10	80825600	80828600	Oaz1-ps
chr10	80854200	80856200	Lsm7
chr10	80854200	80856200	Sppl2b
chr10	80899400	80901800	Timm13
chr10	80917400	80919000	Lmnb2
chr10	81014400	81015400	Gng7
chr10	81036800	81037400	Slc39a3
chr10	81059200	81061000	Sgta
chr10	81070000	81071200	Thop1
chr10	81104800	81107800	Map2k2
chr10	81104800	81107800	Mir5615-1
chr10	81104800	81107800	Mir5615-2
chr10	81166800	81170000	Pias4
chr10	81175800	81179800	Eef2
chr10	81175800	81179800	Snord37
chr10	81182800	81183800	Dapk3
chr10	81229800	81231000	Atcay
chr10	81232400	81233800	Zfr2
chr10	81265800	81267400	Mrpl54
chr10	81267800	81269200	Apba3
chr10	81283800	81286600	Tjp3
chr10	81290200	81292000	Tjp3
chr10	81292400	81294600	Pip5k1c
chr10	81319400	81322600	Cactin
chr10	81348600	81353000	Hmg20b
chr10	81356400	81358600	Mfsd12
chr10	81376800	81379600	Fzr1
chr10	81383600	81386200	Dohh
chr10	81383600	81386200	Mir6913
chr10	81416600	81417800	Mir1191b
chr10	81495000	81497200	Ncln
chr10	81498400	81499800	S1pr4
chr10	81523400	81525600	Gna15
chr10	81558800	81561400	Aes
chr10	81599800	81601600	Tle6
chr10	81604600	81607400	BC025920
chr10	81626000	81628800	Ankrd24
chr10	81626000	81628800	Sirt6
chr10	81648400	81649200	Gm10778
chr10	82047200	82049200	Zfp873
chr10	82127400	82129000	AU041133
chr10	82240400	82242000	Zfp938
chr10	82622000	82624800	1190007I07Rik
chr10	82628800	82631400	Gm9855
chr10	82628800	82631400	Tdg
chr10	82690200	82691000	Glt8d2
chr10	82760600	82765000	Nfyb
chr10	82808400	82813400	1700028I16Rik
chr10	82858000	82862000	Gm38560
chr10	82858000	82862000	Txnrd1
chr10	82866200	82867200	Eid3
chr10	83359200	83362000	D10Wsu102e
chr10	83543000	83545000	Washc4
chr10	83647400	83649400	Appl2
chr10	84551400	84556600	Platr7
chr10	84575600	84578000	Tcp11l2
chr10	84621200	84623400	Polr3b
chr10	84838600	84839400	Rfx4
chr10	84916400	84918600	Ric8b
chr10	85101600	85104400	Fhl4
chr10	85101600	85104400	Tmem263
chr10	85127200	85129000	Mterf2
chr10	85871400	85873400	Pwp1
chr10	85915600	85917800	Prdm4
chr10	85928600	85929800	Ascl4
chr10	85956400	85958000	Rtcb
chr10	86021200	86023200	Fbxo7
chr10	86498000	86499200	Syn3
chr10	86685200	86686600	1810014B01Rik
chr10	86703400	86707200	Hsp90b1
chr10	86703400	86707200	Ttc41
chr10	87057800	87058800	1700113H08Rik
chr10	88145800	88148000	Nup37
chr10	88145800	88148000	Parpbp
chr10	88200600	88202200	Washc3
chr10	88378600	88381200	Gnptab
chr10	88459600	88460600	Sycp3
chr10	88730200	88732600	Arl1
chr10	88730200	88732600	Gm4925
chr10	8879400	8890000	Sash1
chr10	88825400	88827600	Utp20
chr10	89442600	89444600	Gas2l3
chr10	89685000	89686800	1500026H17Rik
chr10	89685000	89686800	Scyl2
chr10	89731400	89733200	Actr6
chr10	89744600	89746200	Uhrf1bp1l
chr10	91081600	91084200	Apaf1
chr10	91081600	91084200	Ikbip
chr10	91121400	91124800	Slc25a3
chr10	91167000	91172800	Tmpo
chr10	92721400	92723000	Nedd1
chr10	93081000	93081800	Cfap54
chr10	93160000	93162800	Cdk17
chr10	93160000	93162800	Mir1931
chr10	93335600	93337200	Gm17745
chr10	93432000	93433400	Mir7688
chr10	93452200	93454800	Lta4h
chr10	93588200	93590400	4933408J17Rik
chr10	93588200	93590400	Snrpf
chr10	94034600	94037000	Fgd6
chr10	94034600	94037000	Vezt
chr10	94147200	94149000	Nr2c1
chr10	94198400	94200000	Ndufa12
chr10	94687600	94690000	Cep83
chr10	94687600	94690000	Cep83os
chr10	95321600	95324600	Cradd
chr10	95413200	95418400	5730420D15Rik
chr10	95413200	95418400	Socs2
chr10	95500600	95502200	Mrpl42
chr10	95512200	95516600	Ube2n
chr10	95562400	95566000	Nudt4
chr10	96616000	96622600	Btg1
chr10	98913200	98916400	Atp2b1
chr10	99260600	99266600	Dusp6
chr11	100260600	100261200	Krt17
chr11	100261400	100266000	Krt17
chr11	100318800	100323000	Eif1
chr11	100354800	100357400	Hap1
chr11	100382800	100398400	Gm12348
chr11	100382800	100398400	Jup
chr11	100440200	100441600	Klhl10
chr11	100440200	100441600	Nt5c3b
chr11	100471200	100473400	Klhl11
chr11	100524800	100529200	Acly
chr11	100544800	100546200	Ttc25
chr11	100574400	100576600	Cnp
chr11	100615800	100621200	Dnajc7
chr11	100622600	100623800	Nkiras2
chr11	100711000	100714800	Hspb9
chr11	100711000	100714800	Kat2a
chr11	100735800	100739200	Rab5c
chr11	100770200	100771600	Ghdc
chr11	100937800	100940600	Stat3
chr11	101008400	101010600	Atp6v0a1
chr11	101086400	101088000	Mlx
chr11	101094200	101096400	Psmc3ip
chr11	101118600	101121400	Retreg3
chr11	101118600	101121400	Tubg1
chr11	101225400	101227000	Ezh1
chr11	101252800	101254600	Vps25
chr11	101277800	101279600	Cntd1
chr11	101277800	101279600	Coa3
chr11	101301200	101302800	Becn1
chr11	101315400	101317600	Psme3
chr11	101416200	101418000	Aarsd1
chr11	101423800	101426400	Ptges3l
chr11	101423800	101426400	Rundc1
chr11	101441800	101445200	Rpl27
chr11	101448000	101449400	Ifi35
chr11	101550600	101554200	Brca1
chr11	101550600	101554200	Nbr1
chr11	101581000	101583200	Tmem106a
chr11	101626600	101629600	Rdm1
chr11	101664800	101667600	Arl4d
chr11	101732400	101734200	Dhx8
chr11	101952400	101953000	4930417O22Rik
chr11	102082000	102082800	Mpp2
chr11	102155400	102156800	Tmem101
chr11	102184000	102186000	Lsm12
chr11	102189000	102190400	G6pc3
chr11	102247800	102251000	BC030867
chr11	102266400	102269200	Asb16
chr11	102283400	102286000	Tmub2
chr11	102294400	102298600	Atxn7l3
chr11	102308600	102321200	Ubtf
chr11	102375200	102378200	Bloodlinc
chr11	102392600	102394200	Rundc3a
chr11	102405600	102409800	Slc25a39
chr11	102429400	102431600	Grn
chr11	102554600	102557000	Gpatch8
chr11	102577800	102580600	Gm11627
chr11	102624200	102624800	2810433D01Rik
chr11	102696600	102698800	Ccdc43
chr11	102817400	102821600	Gjc1
chr11	102880000	102881800	Ccdc103
chr11	102880000	102881800	Eftud2
chr11	102923600	102926400	Kif18b
chr11	103015400	103017400	Dcakd
chr11	103027400	103029600	Nmt1
chr11	103110800	103119200	Hexim1
chr11	103131600	103134400	Hexim2
chr11	103344200	103345000	Arhgap27
chr11	103344200	103345000	Arhgap27os3
chr11	103411600	103413800	Plekhm1
chr11	103696800	103698600	C130046K22Rik
chr11	103696800	103698600	Gosr2
chr11	103952600	103954600	Nsf
chr11	103966000	103967800	Arf2
chr11	104439400	104444200	Kansl1
chr11	104468000	104470200	Kansl1
chr11	104549000	104551400	Cdc27
chr11	104549000	104551400	Myl4
chr11	105125800	105127800	Mettl2
chr11	105179800	105183400	1700052K11Rik
chr11	105179800	105183400	Tlk2
chr11	105944200	105945400	Cyb561
chr11	106036000	106038400	Dcaf7
chr11	106065400	106067400	Taco1
chr11	106083200	106086200	Map3k3
chr11	106192400	106194600	Strada
chr11	106215200	106218400	Ccdc47
chr11	106215200	106218400	Ddx42
chr11	106254600	106257600	Ftsj3
chr11	106254600	106257600	Psmc5
chr11	106271600	106274600	Smarcd2
chr11	106500000	106502800	Snord104
chr11	106778200	106781400	Polg2
chr11	106785600	106790600	Cep95
chr11	106785600	106790600	Ddx5
chr11	106918800	106921600	Smurf2
chr11	106995800	107002400	Kpna2
chr11	107026800	107029000	1810010H24Rik
chr11	107129400	107133600	Bptf
chr11	107188000	107190000	Nol11
chr11	107468200	107471600	Pitpnc1
chr11	107478400	107481400	Psmd12
chr11	107545600	107549200	Helz
chr11	107716000	107716600	Cacng1
chr11	109297600	109298200	Rgs9
chr11	109358400	109364200	Gm11696
chr11	109358400	109364200	Gna13
chr11	109425000	109427000	Amz2
chr11	109610600	109612400	Wipi1
chr11	109995000	109996400	Abca8b
chr11	110398600	110400200	Map2k6
chr11	113564800	113565800	Slc39a11
chr11	113648000	113651200	Cog1
chr11	113648000	113651200	Slc39a11
chr11	113682600	113687200	D11Wsu47e
chr11	113682600	113687200	Fam104a
chr11	113707600	113712600	Cpsf4l
chr11	113748800	113752800	Cdc42ep4
chr11	11461400	11463000	Zpbp
chr11	114668400	114671400	Rpl38
chr11	115162400	115165400	Slc9a3r1
chr11	115186400	115188400	Nat9
chr11	115186400	115188400	Tmem104
chr11	115276000	115278200	Fdxr
chr11	115402800	115404600	Mrpl58
chr11	115418800	115421200	Atp5h
chr11	115418800	115421200	Kctd2
chr11	115474800	115476800	Armc7
chr11	115512400	115514800	Jpt1
chr11	115533600	115537800	Sumo2
chr11	115563400	115565600	Nup85
chr11	115602400	115605400	Gga3
chr11	115602400	115605400	Mrps7
chr11	115611200	115618200	Mif4gd
chr11	115627200	115629200	Slc25a19
chr11	115699000	115700400	Grb2
chr11	115707200	115710200	Grb2
chr11	115764800	115766400	Tmem94
chr11	115823400	115825400	Llgl2
chr11	115932400	115935400	Recql5
chr11	115932400	115935400	Sap30bp
chr11	116011400	116013400	Galk1
chr11	116021200	116024600	H3f3b
chr11	116028200	116032000	Unk
chr11	116076600	116080000	Unc13d
chr11	116086000	116088400	Wbp2
chr11	116137600	116138800	Mrpl38
chr11	116167200	116168800	Fbf1
chr11	116198000	116200000	Acox1
chr11	116198000	116200000	Ten1
chr11	116215400	116216400	Cdk3-ps
chr11	116272800	116275200	Srp68
chr11	116305800	116308000	Exoc7
chr11	116422400	116438200	Gm7367
chr11	116422400	116438200	Ubald2
chr11	116489000	116491600	Prpsap1
chr11	116580200	116581800	Ube2o
chr11	116657000	116658800	Prcd
chr11	116670800	116674600	1810032O08Rik
chr11	116670800	116674600	Snord1a
chr11	116670800	116674600	Snord1b
chr11	116670800	116674600	Snord1c
chr11	116840200	116845000	Jmjd6
chr11	116840200	116845000	Mettl23
chr11	116849800	116854800	Mfsd11
chr11	116849800	116854800	Srsf2
chr11	117075800	117084800	Mir6516
chr11	117075800	117084800	Snhg20
chr11	117111800	117117000	Sec14l1
chr11	117135200	117136200	Sec14l1
chr11	117331200	117336400	Sept9
chr11	117413400	117416200	Gm11729
chr11	117610800	117612800	2900041M22Rik
chr11	117653200	117656800	Tnrc6c
chr11	117779000	117784200	Tmc6
chr11	117779000	117784200	Tmc8
chr11	117809200	117811400	Syngr2
chr11	117822400	117827000	Afmid
chr11	117822400	117827000	Tk1
chr11	117831800	117833000	Afmid
chr11	117847600	117851000	Birc5
chr11	117872800	117874000	Tha1
chr11	117961800	117970600	Socs3
chr11	117986200	117988000	Pgs1
chr11	11807400	11811000	Fignl1
chr11	118288600	118291000	Usp36
chr11	118418000	118420000	Cant1
chr11	118433600	118434400	C1qtnf1
chr11	118476400	118477600	Engase
chr11	11867800	11868600	1700042O10Rik
chr11	119268000	119269200	Gaa
chr11	119298800	119301200	Eif4a3
chr11	119490400	119492400	A930037H05Rik
chr11	119490400	119492400	Endov
chr11	119602400	119604400	Rptor
chr11	119912600	119915200	Chmp6
chr11	120085600	120087600	Cep131
chr11	120097600	120100000	Ndufaf8
chr11	120097600	120100000	Tepsin
chr11	120149800	120152000	Slc38a10
chr11	120346400	120351800	0610009L18Rik
chr11	120346400	120351800	Actg1
chr11	120346400	120351800	Mir6935
chr11	120377600	120379600	Faap100
chr11	120436400	120438200	Nploc4
chr11	120457000	120459000	Ccdc137
chr11	120457000	120459000	Oxld1
chr11	120466400	120468600	Arl16
chr11	120466400	120468600	Hgs
chr11	120483600	120486200	Mrpl12
chr11	120491000	120493200	Slc25a10
chr11	120571400	120574600	P4hb
chr11	120579400	120583000	Arhgdia
chr11	120596800	120599600	Alyref
chr11	120596800	120599600	Anapc11
chr11	120608000	120609200	Npb
chr11	120616800	120618800	Pcyt2
chr11	120624200	120626000	Mir6936
chr11	120624200	120626000	Sirt7
chr11	120631600	120635200	Mafg
chr11	120643200	120644200	Pycr1
chr11	120671800	120674400	Aspscr1
chr11	120712600	120714800	Cenpx
chr11	120712600	120714800	Lrrc45
chr11	120783000	120785600	Gps1
chr11	120783000	120785600	Rfng
chr11	120795400	120797200	Dus1l
chr11	120822400	120825400	Fasn
chr11	120932200	120933600	Ccdc57
chr11	120989400	120992000	Csnk1d
chr11	121145600	121147800	Tex19.1
chr11	121203800	121205600	Hexdc
chr11	121203800	121205600	Ogfod3
chr11	121228400	121229800	Cybc1
chr11	121236000	121238200	Narf
chr11	121259000	121261400	Foxk2
chr11	121353200	121355800	Wdr45b
chr11	121420600	121422400	Fn3krp
chr11	121434400	121435400	Fn3k
chr11	121451200	121453000	Tbcd
chr11	121517400	121521600	Zfp750
chr11	121672200	121674000	B3gntl1
chr11	12462400	12471200	Cobl
chr11	16506600	16509000	Sec61g
chr11	16950200	16952400	Eldr
chr11	16950200	16952400	Fbxo48
chr11	17158400	17161000	Ppp3r1
chr11	17210200	17213000	Pno1
chr11	17210200	17213000	Wdr92
chr11	17257000	17258600	C1d
chr11	17952200	17954600	Etaa1
chr11	17952200	17954600	Etaa1os
chr11	19923600	19926800	Spred2
chr11	20111600	20114200	Actr2
chr11	20200200	20205400	Rab1a
chr11	20248200	20250400	Cep68
chr11	20331200	20334000	Slc1a4
chr11	20541200	20545000	Sertad2
chr11	20630800	20633400	Sertad2
chr11	20740000	20743000	Aftph
chr11	20830000	20831800	Lgalsl
chr11	21090800	21093000	Peli1
chr11	21237800	21240800	Vps54
chr11	21570800	21573000	Mdh1
chr11	21570800	21573000	Wdpcp
chr11	22285800	22288400	Ehbp1
chr11	22512000	22513400	Tmem17
chr11	22858800	22861600	B3gnt2
chr11	22971400	22974800	Commd1
chr11	22971400	22974800	Zrsr1
chr11	22981000	22983000	Commd1
chr11	22990000	22993000	Cct4
chr11	23007000	23009200	Fam161a
chr11	23254400	23259800	Xpo1
chr11	23304800	23308200	Usp34
chr11	23496800	23498800	Ahsa2
chr11	23519600	23521200	1700093K21Rik
chr11	23632800	23634200	0610010F05Rik
chr11	23664200	23667400	Pex13
chr11	23664200	23667400	Pus10
chr11	23893800	23895600	Papolg
chr11	26209400	26211400	5730522E02Rik
chr11	26386600	26388400	Fancl
chr11	26592400	26594200	Vrk2
chr11	29130200	29131600	Pnpt1
chr11	29171200	29175000	Ppp4r3b
chr11	29246400	29247800	Cfap36
chr11	29373000	29375000	Ccdc88a
chr11	29514000	29516200	Prorsd1
chr11	29525200	29527600	Mtif2
chr11	29545400	29549400	Clhc1
chr11	29545400	29549400	Rps27a
chr11	29691400	29696600	Rtn4
chr11	29718400	29719200	Rtn4
chr11	30195800	30199400	Sptbn1
chr11	30471600	30472600	4930505A04Rik
chr11	30648600	30650000	Acyp2
chr11	30771000	30774400	Psme4
chr11	30884800	30885400	Gpr75
chr11	30885600	30886400	Gpr75
chr11	30952800	30955400	Asb3
chr11	30952800	30955400	Erlec1
chr11	30985600	30987400	Chac2
chr11	3123000	3124800	Pisd-ps1
chr11	31670600	31672800	Bod1
chr11	31869600	31872000	Cpeb4
chr11	3201400	3204000	Eif4enif1
chr11	32204400	32206400	Snrnp25
chr11	32226400	32227400	Mpg
chr11	32266800	32268400	Nprl3
chr11	32641400	32644400	Fbxw11
chr11	3264600	3267800	Drg1
chr11	3287800	3295000	Patz1
chr11	33156400	33164200	Npm1
chr11	33511600	33514400	Ranbp17
chr11	3367800	3372400	Limk2
chr11	3407600	3409800	Limk2
chr11	34314400	34316000	Fam196b
chr11	3451000	3453600	8430429K09Rik
chr11	3451000	3453600	Rnf185
chr11	34783200	34784000	Dock2
chr11	34832400	34834600	Spdl1
chr11	3538400	3540000	Smtn
chr11	35768600	35771600	Pank3
chr11	35833400	35835200	Rars
chr11	35978600	35981200	Wwc1
chr11	3647200	3651400	Morc2a
chr11	3647200	3651400	Tug1
chr11	3894200	3895800	4921536K21Rik
chr11	3894200	3895800	Dusp18
chr11	3931000	3933000	Tcn2
chr11	3963000	3965400	Pes1
chr11	4031200	4032600	Sec14l4
chr11	40690600	40695600	Mat2b
chr11	40732000	40735800	Hmmr
chr11	40732000	40735800	Nudcd2
chr11	40751800	40756600	Ccng1
chr11	4094200	4097800	Mtfp1
chr11	4134800	4136000	Rnf215
chr11	4159800	4162000	Ccdc157
chr11	4159800	4162000	Sf3a1
chr11	4186200	4187800	Tbc1d10a
chr11	4214800	4219600	Castor1
chr11	43425600	43427000	Pttg1
chr11	43433400	43434800	Slu7
chr11	43681200	43684600	Pwwp2a
chr11	43747000	43748400	Ttc1
chr11	4440600	4441200	Hormad2
chr11	44469400	44472000	Ublcp1
chr11	44518000	44521000	Rnf145
chr11	45851400	45853200	Clint1
chr11	4593600	4595400	Mtmr3
chr11	45943600	45945000	Lsm11
chr11	45954800	45955800	Thg1l
chr11	46054400	46055400	Adam19
chr11	46055600	46057800	Adam19
chr11	4637000	4638800	Ascc2
chr11	46436200	46438200	Med7
chr11	4702200	4706200	Uqcr10
chr11	4702200	4706200	Zmat5
chr11	4847200	4850600	Nf2
chr11	4873600	4875200	Nipsnap1
chr11	48797800	48803600	Rack1
chr11	48797800	48803600	Snord95
chr11	48797800	48803600	Snord96a
chr11	48815200	48818600	Trim41
chr11	48826200	48829200	Trim7
chr11	48871000	48872000	Irgm1
chr11	4894800	4896400	Thoc5
chr11	49187400	49188200	Btnl9
chr11	49202200	49205000	Zfp62
chr11	49242800	49246200	Mgat1
chr11	49250000	49250800	Mgat1
chr11	49711200	49714200	Cnot6
chr11	49792800	49795800	Gfpt2
chr11	49845600	49848200	Mapk9
chr11	4986400	4988000	Ap1b1
chr11	50130400	50132400	Tbc1d9b
chr11	50174200	50175800	Mrnip
chr11	50209000	50211400	Sqstm1
chr11	50290400	50293600	Maml1
chr11	50323000	50327200	Canx
chr11	50376400	50381800	Hnrnph1
chr11	50429800	50432200	Rufy1
chr11	50826800	50828000	Zfp354c
chr11	50841000	50841800	Zfp879
chr11	50887000	50888200	Zfp454
chr11	50915400	50916800	Zfp2
chr11	5095800	5102400	Ewsr1
chr11	5095800	5102400	Rhbdd3
chr11	51059000	51060000	Zfp354a
chr11	51219000	51221600	Platr20
chr11	51262200	51265000	BC049762
chr11	51262200	51265000	Clk4
chr11	51583600	51585800	Phykpl
chr11	51602800	51607800	Hnrnpab
chr11	51619000	51628200	Nhp2
chr11	51630000	51652800	D930048N14Rik
chr11	51630000	51652800	N4bp3
chr11	51630000	51652800	Rmnd5b
chr11	51687400	51690400	0610009B22Rik
chr11	51755200	51757600	Sec24a
chr11	51763000	51764600	Sar1b
chr11	51856800	51859400	Jade2
chr11	51967200	51969400	Cdkn2aipnl
chr11	51998600	52005400	Cdkl3
chr11	51998600	52005400	Ube2b
chr11	52097600	52102200	Ppp2ca
chr11	52230800	52233600	Skp1a
chr11	52357800	52365400	Vdac1
chr11	52395800	52397800	9530068E07Rik
chr11	53297200	53302000	Hspa4
chr11	53322600	53326000	Zcchc10
chr11	53349800	53353400	Aff4
chr11	53429400	53432000	Uqcrq
chr11	53567000	53568200	Kif3a
chr11	53706200	53708000	Rad50
chr11	53762600	53764600	Mir7671
chr11	53769200	53771400	Irf1
chr11	53891200	53893000	Slc22a5
chr11	54521800	54524200	Rapgef6
chr11	54786000	54788600	Cdc42se2
chr11	54820000	54820600	Lyrm7os
chr11	54859000	54862000	Lyrm7
chr11	54865200	54868000	Hint1
chr11	54962400	54963200	Tnip1
chr11	55031400	55034000	Anxa6
chr11	55096800	55099000	Gm2a
chr11	5520200	5522800	Xbp1
chr11	55204200	55204800	Slc36a1
chr11	5540400	5542200	Ccdc117
chr11	55416600	55420400	Sparc
chr11	55459400	55462200	Atox1
chr11	55467600	55474800	G3bp1
chr11	55482400	55483000	Gm12238
chr11	5705600	5708600	Mrps24
chr11	5740400	5741800	Urgcp
chr11	57517400	57519400	Fam114a2
chr11	57517400	57519400	Mfap3
chr11	5761400	5763000	Ube2d-ps
chr11	5761400	5763000	Urgcp
chr11	57798400	57802200	2010001A14Rik
chr11	57798400	57802200	Sap30l
chr11	5787400	5789800	Dbnl
chr11	58007200	58012000	Larp1
chr11	5803200	5803800	Pgam2
chr11	58092600	58094200	Cnot8
chr11	58102600	58106400	Cnot8
chr11	58167400	58169000	Gemin5
chr11	58171400	58172600	Mrpl22
chr11	58199000	58199600	Igtp
chr11	58306600	58308600	Zfp692
chr11	58322400	58324200	Zfp672
chr11	58329200	58331800	Sh3bp5l
chr11	58329200	58331800	Zfp672
chr11	5837000	5838400	Polm
chr11	58665800	58666400	Olfr322
chr11	5877000	5880800	Pold2
chr11	58778200	58778800	Olfr315
chr11	58801600	58802400	Fam183b
chr11	58866600	58868200	2810021J22Rik
chr11	58903400	58904800	Zfp39
chr11	58937600	58939400	Rnf187
chr11	58948200	58949800	Hist3h2ba
chr11	58976600	58980800	Trim11
chr11	59162800	59164800	Iba57
chr11	59190800	59192800	Guk1
chr11	59201600	59203200	2610507I01Rik
chr11	59201600	59203200	Mrpl55
chr11	59207800	59209600	2310033P09Rik
chr11	59226400	59229400	Arf1
chr11	59375200	59376000	Prss38
chr11	59449000	59451600	Jmjd4
chr11	59449000	59451600	Snap47
chr11	59471200	59472600	Zfp867
chr11	59504800	59507600	4933439C10Rik
chr11	59504800	59507600	Zkscan17
chr11	5955000	5957400	Ykt6
chr11	59661400	59664200	Mprip
chr11	59786600	59788000	Pld6
chr11	59808400	59811800	Flcn
chr11	59808400	59811800	Gm16062
chr11	59838200	59840600	Cops3
chr11	59847600	59848400	Nt5m
chr11	59921200	59922200	1810063I02Rik
chr11	59947600	59949400	Med9
chr11	59947600	59949400	Med9os
chr11	60045600	60047000	Pemt
chr11	60199800	60200600	Mir6921
chr11	60208000	60214000	Srebf1
chr11	60219400	60221000	Srebf1
chr11	60221800	60223800	Srebf1
chr11	60351600	60354000	Drc3
chr11	60351600	60354000	Tom1l2
chr11	60416200	60418800	Atpaf2
chr11	60416200	60418800	Gid4
chr11	60454000	60455800	Drg2
chr11	60535600	60541600	Alkbh5
chr11	60698200	60700800	Llgl1
chr11	60726400	60729200	Flii
chr11	60726400	60729200	Mief2
chr11	60726400	60729200	Mir5100
chr11	60775600	60782600	Smcr8
chr11	60775600	60782600	Top3a
chr11	60808200	60812400	Shmt1
chr11	60830200	60831800	Dhrs7b
chr11	60877000	60880000	Tmem11
chr11	60912400	60914600	Natd1
chr11	60930400	60933600	Map2k3
chr11	60930400	60933600	Map2k3os
chr11	61173600	61176200	Usp22
chr11	61266000	61268000	Aldh3a2
chr11	61493000	61495400	Mapk7
chr11	61504400	61506000	B9d1
chr11	61577600	61580200	Epn2
chr11	61760600	61762600	Prpsap2
chr11	61853800	61855800	Ulk2
chr11	61929000	61931200	Akap10
chr11	6198800	6201200	Nudcd3
chr11	62280400	62282400	Ttc19
chr11	62280400	62282400	Zswim7
chr11	62436400	62442600	Ncor1
chr11	62454800	62460400	Ncor1
chr11	62454800	62460400	Pigl
chr11	62537400	62540000	Cenpv
chr11	62549000	62552400	Gm1821
chr11	62549000	62552400	Ubb
chr11	62601400	62606200	2410006H16Rik
chr11	62601400	62606200	Snord49a
chr11	62601400	62606200	Snord49b
chr11	62601400	62606200	Snord65
chr11	62647200	62649800	Lrrc75a
chr11	62647200	62649800	Mmgt2
chr11	6266400	6268600	Ddx56
chr11	6273600	6275600	Tmed4
chr11	62788600	62790000	Zfp286
chr11	62820000	62821400	Trim16
chr11	62845200	62847800	Fbxw10
chr11	62878800	62880600	Tvp23b
chr11	6290800	6293200	Ogdh
chr11	64078600	64080400	2810001G20Rik
chr11	64078600	64080400	Cox10
chr11	6409800	6419400	Ppia
chr11	6443000	6445800	H2afv
chr11	6470400	6477000	Purb
chr11	64978000	64980200	Elac2
chr11	65161600	65163200	Arhgap44
chr11	6525000	6529800	Snhg15
chr11	6545400	6548200	Ccm2
chr11	65787000	65788600	Map2k4
chr11	65806200	65808000	Zkscan6
chr11	66167600	66168800	Dnah9
chr11	66167600	66168800	Gm12296
chr11	6623000	6627000	Tbrg4
chr11	6658000	6659200	Ramp3
chr11	66911800	66913400	Pirt
chr11	67023400	67026000	Tmem220
chr11	67051400	67053800	Adprm
chr11	67051400	67053800	Sco1
chr11	67965400	67967600	Cfap52
chr11	67965400	67967600	Stx8
chr11	68555800	68556400	Mfsd6l
chr11	68851600	68854200	Ndel1
chr11	68900800	68904400	Gm15772
chr11	68900800	68904400	Rpl26
chr11	68967400	68968600	Slc25a35
chr11	68972800	68974400	Rangrf
chr11	69007200	69009200	Pfas
chr11	69014400	69018200	Ctc1
chr11	69045000	69047000	Aurkb
chr11	69069600	69071800	Tmem107
chr11	69072600	69075000	Snord118
chr11	69088000	69090400	Vamp2
chr11	69098600	69100400	Per1
chr11	69322600	69325000	Cntrob
chr11	69322600	69325000	Trappc1
chr11	69576000	69586000	Trp53
chr11	69576000	69586000	Wrap53
chr11	69621800	69623000	Sat2
chr11	69632000	69634400	Fxr2
chr11	69652400	69659600	Sox15
chr11	69661200	69667000	Cd68
chr11	69661200	69667000	Mir1934
chr11	69661200	69667000	Mpdu1
chr11	69667600	69674200	Eif4a1
chr11	69679400	69691200	Senp3
chr11	69679400	69691200	Tnfsf13
chr11	69694800	69696600	Tnfsf12
chr11	69694800	69696600	Tnfsfm13
chr11	69756400	69760200	Polr2a
chr11	69857800	69859200	Tnk1
chr11	69876600	69878200	Tmem95
chr11	69894600	69895600	Acap1
chr11	69900000	69903000	2810408A11Rik
chr11	69900000	69903000	Neurl4
chr11	69913000	69915600	Gps2
chr11	69918400	69923000	Eif5a
chr11	69947000	69949000	Slc2a4
chr11	69979200	69982600	Ctdnep1
chr11	69979200	69982600	Elp5
chr11	69990400	69992800	Gabarap
chr11	69995000	69999000	Phf23
chr11	69999400	70002600	Dvl2
chr11	70014600	70015800	Acadvl
chr11	70219800	70222600	Slc16a13
chr11	70232400	70235200	Mir195a
chr11	70232400	70235200	Mir497
chr11	70232400	70235200	Mir497b
chr11	70236800	70241000	0610010K14Rik
chr11	70236800	70241000	Rnasek
chr11	70408200	70411400	Pelp1
chr11	70431200	70433800	Arrb2
chr11	70451000	70453400	Med11
chr11	70524600	70526400	Psmb6
chr11	70561800	70564400	Mink1
chr11	70645400	70648800	Rnf167
chr11	70645400	70648800	Slc25a11
chr11	70651600	70657200	Eno3
chr11	70651600	70657200	Pfn1
chr11	70667200	70671400	Spag7
chr11	70686800	70689000	Camta2
chr11	70699800	70701800	Inca1
chr11	70699800	70701800	Kif1c
chr11	70763400	70765200	Zfp3
chr11	70844200	70846400	Rabep1
chr11	70968600	70971400	Nup88
chr11	70968600	70971400	Rpain
chr11	70980000	70983400	C1qbp
chr11	71003000	71005200	Dhx33
chr11	71018000	71021000	Derl2
chr11	71018000	71021000	Mis12
chr11	72206000	72208600	4933427D14Rik
chr11	72206000	72208600	Txndc17
chr11	72214200	72216000	4930563E22Rik
chr11	72214200	72216000	Med31
chr11	72300800	72302000	Xaf1
chr11	72361600	72362600	Tekt1
chr11	72409800	72412200	Smtnl2
chr11	72435000	72435600	Ggt6
chr11	72440600	72444400	Mybbp1a
chr11	72606200	72609600	Ube2g1
chr11	72689200	72691000	Ankfy1
chr11	72794800	72797200	Cyb5d2
chr11	72794800	72797200	Zzef1
chr11	73047200	73049400	Ncbp3
chr11	73135800	73139200	Haspin
chr11	73175600	73178200	Emc6
chr11	73175600	73178200	Tax1bp3
chr11	73198200	73200400	Ctns
chr11	73198200	73200400	Shpk
chr11	74648200	74651200	Cluh
chr11	74720400	74725200	Pafah1b1
chr11	74770000	74772800	Mettl16
chr11	74828400	74833800	Mnt
chr11	74895800	74901200	Sgsm2
chr11	74895800	74901200	Tsr1
chr11	74924600	74927200	Smg6
chr11	74924600	74927200	Srr
chr11	75177600	75179800	Ovca2
chr11	75189400	75191000	Dph1
chr11	75347200	75349400	Rpa1
chr11	75347200	75349400	Smyd4
chr11	75459000	75463600	Mir22
chr11	75459000	75463600	Mir22hg
chr11	75467600	75468600	Tlcd2
chr11	75486400	75488400	Prpf8
chr11	75509000	75511200	Rilp
chr11	75587600	75589200	Pitpna
chr11	75629400	75632000	Inpp5k
chr11	75678400	75681000	Crk
chr11	75731800	75739000	Ywhae
chr11	76178400	76180400	Vps53
chr11	76216200	76218400	Dbil5
chr11	76216200	76218400	Gemin4
chr11	76242400	76244800	Glod4
chr11	76242400	76244800	Mrm3
chr11	76406800	76407800	Timm22
chr11	76436600	76438200	Abr
chr11	76493800	76495800	Abr
chr11	76508800	76509800	Abr
chr11	76762600	76764000	Gosr1
chr11	76944800	76947000	Blmh
chr11	77077600	77079200	Mir423
chr11	77077600	77079200	Nsrp1
chr11	77492600	77494600	Git1
chr11	77606000	77609000	Taok1
chr11	77685000	77690000	Nufip2
chr11	77890200	77895800	Pipox
chr11	77981400	77986800	Phf12
chr11	78031000	78033400	Dhrs13
chr11	78031000	78033400	Dhrs13os
chr11	78037400	78039200	Flot2
chr11	78072000	78073000	Mir144
chr11	78072000	78073000	Mir451a
chr11	78072000	78073000	Mir451b
chr11	78079600	78081200	Eral1
chr11	78094000	78095800	Fam222b
chr11	78114600	78116400	Fam222b
chr11	78162600	78169800	Traf4
chr11	78176000	78184600	Mir7653
chr11	78176000	78184600	Nek8
chr11	78176000	78184600	Rpl23a
chr11	78176000	78184600	Snord42a
chr11	78176000	78184600	Snord42b
chr11	78176000	78184600	Snord4a
chr11	78176000	78184600	Tlcd1
chr11	78187800	78190400	Rab34
chr11	78244400	78249600	Sdf2
chr11	78244400	78249600	Supt6
chr11	78261200	78263200	2610507B11Rik
chr11	78301000	78302800	Spag5
chr11	78323200	78323800	Aldoc
chr11	78327800	78329800	Pigs
chr11	78343200	78344600	Unc119
chr11	78421600	78422600	Slc13a2
chr11	78465400	78467000	Slc46a1
chr11	78511000	78514200	Poldip2
chr11	78511000	78514200	Tmem199
chr11	78534600	78537800	Ift20
chr11	78534600	78537800	Tnfaip1
chr11	78548800	78551600	Tmem97
chr11	78695600	78698400	Nlk
chr11	78750200	78752200	Ccnq
chr11	78826200	78827400	Lyrm9
chr11	79252200	79255000	Wsb1
chr11	79338800	79341000	Nf1
chr11	79961200	79963400	Utp6
chr11	79992000	79995800	Suz12
chr11	80079400	80082000	Crlf3
chr11	80088800	80090600	Atad5
chr11	80130000	80143400	Tefm
chr11	80183000	80185000	Rnf135
chr11	80208400	80210800	Rhot1
chr11	80377000	80378600	5730455P16Rik
chr11	80382200	80387600	Zfp207
chr11	80428000	80430800	Psmd11
chr11	80778800	80780600	Myo1d
chr11	82763000	82765800	Cct6b
chr11	82763000	82765800	Zfp830
chr11	82780000	82782600	Gm11423
chr11	82780000	82782600	Lig3
chr11	82870000	82871800	Rffl
chr11	82889200	82890600	Rad51d
chr11	82907200	82909000	Nle1
chr11	83039800	83040600	Slfn10-ps
chr11	83291000	83293400	AA465934
chr11	83291000	83293400	AI450353
chr11	83297200	83300200	Pex12
chr11	83301800	83303800	Ap2b1
chr11	83471800	83474800	Taf15
chr11	83580800	83583800	E230016K23Rik
chr11	83753200	83755000	Heatr6
chr11	83941600	83943200	Ddx52
chr11	83963800	83965400	Synrg
chr11	84128400	84130200	Tada2a
chr11	84512600	84514400	Aatf
chr11	84818200	84820200	Mrm1
chr11	84828200	84829800	4930502E09Rik
chr11	84828200	84829800	Dhrs11
chr11	84868400	84872000	Ggnbp2
chr11	84868400	84872000	Ggnbp2os
chr11	84879000	84881200	Myo19
chr11	84879000	84881200	Pigw
chr11	84914400	84917000	Znhit3
chr11	85138600	85142600	Usp32
chr11	85233400	85236200	Appbp2
chr11	85233400	85236200	Appbp2os
chr11	85310000	85313000	Ppm1d
chr11	85352000	85354200	Bcas3
chr11	86200200	86202400	Brip1
chr11	86200200	86202400	Brip1os
chr11	86256400	86258400	Ints2
chr11	86356200	86358800	Med13
chr11	86483600	86485800	Rnft1
chr11	86543400	86546000	Rps6kb1
chr11	86543400	86546000	Tubd1
chr11	8663400	8665200	Tns3
chr11	86682800	86685200	Ptrh2
chr11	86682800	86685200	Vmp1
chr11	86755600	86759200	Cltc
chr11	86806600	86808200	Dhx40
chr11	87085400	87087400	Smg8
chr11	87107800	87110800	Prr11
chr11	87107800	87110800	Ska2
chr11	87125800	87128600	Trim37
chr11	87403800	87405600	Rad51c
chr11	87403800	87405600	Tex14
chr11	87427600	87428200	Tex14
chr11	87590400	87593600	Mtmr4
chr11	87662600	87663200	Rnf43
chr11	87755400	87757800	Mir142
chr11	87755400	87757800	Mir142b
chr11	87852800	87854200	Mks1
chr11	87985800	87988200	Dynll2
chr11	88045800	88050800	Srsf1
chr11	88203400	88205400	Mrps23
chr11	88617000	88632600	0610039H22Rik
chr11	88714000	88719600	C030037D09Rik
chr11	88714000	88719600	Msi2
chr11	88860800	88865600	Akap1
chr11	88954400	88955800	Scpep1
chr11	88972600	88975400	2210409E12Rik
chr11	88972600	88975400	Coil
chr11	88993400	89005800	Trim25
chr11	89058200	89061400	Dgke
chr11	89058200	89061400	Dgkeos
chr11	90002200	90003400	Pctp
chr11	9010200	9012000	Hus1
chr11	90248800	90250400	Mmd
chr11	90636800	90639400	Cox11
chr11	90636800	90639400	Stxbp4
chr11	9114200	9121200	Upp1
chr11	93884200	93887800	Mbtd1
chr11	93884200	93887800	Utp18
chr11	93952400	93957800	Nme2
chr11	93967000	93970000	Nme1
chr11	93994400	93997600	Spag9
chr11	94044200	94044800	Spag9
chr11	94209400	94214400	Tob1
chr11	94319200	94323000	Luc7l3
chr11	94326800	94329600	Ankrd40
chr11	94629400	94631200	Lrrc59
chr11	94653000	94654600	Eme1
chr11	94653000	94654600	Mrpl27
chr11	94676400	94678200	Xylt2
chr11	95040200	95042400	Pdk2
chr11	95305600	95313800	Gm11520
chr11	95305600	95313800	Kat7
chr11	95336200	95338400	Fam117a
chr11	95384000	95386000	Slc35b1
chr11	95414000	95416000	Spop
chr11	95665800	95668200	Phb
chr11	95711800	95715200	Zfp652os
chr11	95841400	95842600	Abi3
chr11	95841400	95842600	Gngt2
chr11	95857400	95860400	4833417C18Rik
chr11	95956400	95965800	Mir3063
chr11	96003200	96009200	Igf2bp1
chr11	96034000	96035800	Snf8
chr11	96063800	96066200	Ube2z
chr11	96073200	96077000	Atp5g1
chr11	96111400	96112400	Calcoco2
chr11	96133200	96134000	Ttll6
chr11	96776600	96778400	Snx11
chr11	96783600	96794400	Cbx1
chr11	96795200	96799000	Gm11517
chr11	96821800	96826600	Nfe2l1
chr11	96827000	96832000	Nfe2l1
chr11	96915400	96917200	Cdk5rap3
chr11	96928800	96930200	Prr15l
chr11	96943400	96945000	D030028A08Rik
chr11	96943400	96945000	Pnpo
chr11	96975800	96982600	Sp2
chr11	97024800	97026400	Gm11532
chr11	97029600	97030800	Scrn2
chr11	97040800	97042600	Lrrc46
chr11	97040800	97042600	Mrpl10
[truncated: 9,093 more rows]
