# Supplementary material for: Differential contribution to gene expression prediction of histone modifications at enhancers or promoters
Source: PLoS Comput Biol. 2021 Sep 2;17(9):e1009368. doi: 10.1371/journal.pcbi.1009368 (PMC8443064; doi:10.1371/journal.pcbi.1009368)
Supplement: S3 Table — Coordinates of the identified active enhancers (genome assembly mm10). (XLSX) [file pcbi.1009368.s015.xlsx]

## Sheet: Table S3
chr	start	end
chr1	101756200	101758200
chr1	101919400	101920200
chr1	102256200	102256800
chr1	102962800	102963600
chr1	103471800	103473400
chr1	105491000	105492600
chr1	106058200	106059200
chr1	106071800	106072600
chr1	106119000	106120000
chr1	106278200	106280200
chr1	10877200	10879600
chr1	109327000	109327600
chr1	110774000	110776000
chr1	110789800	110790600
chr1	110905400	110906400
chr1	11276800	11279400
chr1	11329000	11331200
chr1	11394400	11402000
chr1	113955600	113959400
chr1	113959800	113960600
chr1	113961800	113965800
chr1	114229800	114230600
chr1	11461000	11462400
chr1	11466000	11467200
chr1	11499400	11504600
chr1	117456200	117459400
chr1	11748200	11749400
chr1	118054200	118055000
chr1	118625400	118627000
chr1	118641000	118658200
chr1	118687200	118688000
chr1	118837200	118838400
chr1	118873400	118875200
chr1	118980600	118984800
chr1	119024600	119026000
chr1	119035400	119037800
chr1	119064400	119065600
chr1	119071800	119083800
chr1	119119600	119120600
chr1	119143400	119144800
chr1	119146400	119149200
chr1	119197200	119197800
chr1	119207400	119208600
chr1	119298000	119307200
chr1	119330000	119331400
chr1	119333600	119335200
chr1	119346400	119350200
chr1	119396600	119401400
chr1	119404000	119405000
chr1	119442400	119444400
chr1	119496600	119499400
chr1	119743800	119745000
chr1	119868600	119869400
chr1	119996600	119997800
chr1	120078000	120079800
chr1	120082800	120083400
chr1	120083800	120084400
chr1	120086000	120087400
chr1	120644000	120645000
chr1	121096800	121097600
chr1	125531800	125535200
chr1	125687800	125688400
chr1	125730000	125730600
chr1	12711200	12711800
chr1	127167400	127168400
chr1	127234600	127236000
chr1	127313600	127314200
chr1	12740400	12756000
chr1	127420600	127421400
chr1	12761600	12764400
chr1	128000000	128002600
chr1	12806200	12815600
chr1	128094000	128096600
chr1	128099000	128099600
chr1	128303800	128304600
chr1	12835000	12837000
chr1	128392000	128395600
chr1	128440400	128441200
chr1	128472200	128473000
chr1	12864800	12865800
chr1	128853200	128854800
chr1	128859200	128861800
chr1	13014800	13015800
chr1	130550400	130551400
chr1	13057400	13058000
chr1	13073600	13075600
chr1	13076200	13087400
chr1	13093200	13097000
chr1	13102600	13105800
chr1	131145400	131151600
chr1	131159800	131162200
chr1	131274800	131275400
chr1	13128000	13129000
chr1	13142000	13143000
chr1	131427000	131428600
chr1	13146000	13147400
chr1	131886000	131894400
chr1	131914600	131915600
chr1	13214600	13217400
chr1	132153200	132154200
chr1	132157600	132159400
chr1	132211800	132212800
chr1	132262600	132269800
chr1	132271400	132272600
chr1	132279800	132282800
chr1	132283800	132284400
chr1	132287600	132288400
chr1	132290800	132292800
chr1	132321600	132323000
chr1	132331000	132331600
chr1	132341600	132343200
chr1	132380400	132381400
chr1	132470400	132472800
chr1	132520600	132521600
chr1	132586600	132587200
chr1	132758800	132759400
chr1	132800400	132801000
chr1	132850600	132852600
chr1	132917800	132920000
chr1	132920800	132921800
chr1	132938200	132939000
chr1	132979200	132984400
chr1	133013200	133023400
chr1	133032600	133034600
chr1	133079600	133080400
chr1	133083400	133085800
chr1	133094600	133095800
chr1	133101000	133101600
chr1	133105800	133106400
chr1	133126000	133126800
chr1	133146200	133146800
chr1	133204200	133204800
chr1	133209600	133210400
chr1	133265200	133266400
chr1	133340600	133341200
chr1	133367600	133368600
chr1	133385200	133386400
chr1	133392800	133393600
chr1	133397200	133398200
chr1	133433800	133435600
chr1	133448200	133449200
chr1	133491400	133494600
chr1	133520800	133521600
chr1	133691400	133697000
chr1	133709600	133711200
chr1	133741400	133743000
chr1	133777400	133778000
chr1	133889800	133890800
chr1	133917600	133918200
chr1	133924200	133924800
chr1	134045800	134046600
chr1	134086800	134087400
chr1	134098600	134100200
chr1	134101400	134102000
chr1	134188400	134189600
chr1	134244000	134245600
chr1	13426200	13427000
chr1	134325600	134327600
chr1	134328600	134329400
chr1	134343600	134346800
chr1	134380400	134382800
chr1	134384000	134384600
chr1	134398400	134400200
chr1	134418000	134420400
chr1	134426000	134429000
chr1	134430800	134436600
chr1	134491600	134492800
chr1	134513000	134514400
chr1	134532000	134537000
chr1	134539000	134542800
chr1	134554800	134557600
chr1	134567400	134572200
chr1	134587600	134591400
chr1	134704400	134705400
chr1	134741400	134742000
chr1	13494400	13495400
chr1	135108200	135110200
chr1	135129200	135131600
chr1	135153800	135155000
chr1	135160800	135161600
chr1	135183000	135187800
chr1	135193600	135194200
chr1	135197600	135201200
chr1	135216400	135218600
chr1	135234400	135235200
chr1	135248200	135249200
chr1	135251000	135254200
chr1	13535000	13535600
chr1	135368200	135369600
chr1	135466400	135467800
chr1	135471600	135472400
chr1	135507000	135511200
chr1	135563400	135564400
chr1	135564600	135565200
chr1	135631400	135633600
chr1	135675400	135678000
chr1	135714200	135715600
chr1	13606200	13608200
chr1	136139800	136140600
chr1	136159000	136160000
chr1	136173600	136175200
chr1	136215600	136216600
chr1	13621600	13622200
chr1	136219600	136220200
chr1	136450000	136451000
chr1	136462600	136463200
chr1	136469200	136471600
chr1	136555600	136556200
chr1	136565200	136572400
chr1	136593200	136599200
chr1	13663800	13664400
chr1	136644200	136647000
chr1	136706000	136708600
chr1	136727200	136729000
chr1	136730800	136731800
chr1	136733000	136734000
chr1	136737600	136738600
chr1	136839000	136839800
chr1	136939800	136940800
chr1	136957200	136959200
chr1	137174400	137176000
chr1	138592200	138593400
chr1	138603200	138605000
chr1	138608400	138609600
chr1	138831200	138831800
chr1	138956800	138957400
chr1	139122600	139123200
chr1	139491000	139501200
chr1	139586800	139587600
chr1	140187800	140190400
chr1	140722600	140723400
chr1	141019200	141019800
chr1	14292200	14293200
chr1	143731200	143735200
chr1	143770400	143771000
chr1	146426600	146428000
chr1	14742200	14744800
chr1	150115000	150115600
chr1	151080400	151081000
chr1	151086600	151087200
chr1	151177200	151179000
chr1	151244800	151245800
chr1	151250400	151251800
chr1	151258800	151259600
chr1	151289600	151290200
chr1	151515400	151517000
chr1	151543200	151546600
chr1	151685600	151686400
chr1	151879000	151880600
chr1	151885000	151885800
chr1	152084200	152085400
chr1	152241200	152242200
chr1	152497400	152498000
chr1	152573000	152573800
chr1	152779200	152779800
chr1	152790400	152791600
chr1	152792600	152795600
chr1	152796000	152797000
chr1	152815000	152815600
chr1	152830000	152833600
chr1	152834200	152840000
chr1	152913800	152918400
chr1	152973200	152974000
chr1	152991800	152993400
chr1	153007200	153012600
chr1	153030800	153034200
chr1	153037600	153038600
chr1	153039600	153040800
chr1	153046600	153048800
chr1	153071600	153073200
chr1	153076800	153078000
chr1	153090600	153101800
chr1	153153600	153154400
chr1	153172000	153173400
chr1	153191200	153191800
chr1	153215000	153218400
chr1	153219200	153220000
chr1	153227000	153227800
chr1	153268200	153271600
chr1	153315600	153317800
chr1	153345600	153346600
chr1	153372800	153379000
chr1	153386200	153386800
chr1	153406400	153407800
chr1	153500000	153503200
chr1	153507200	153510400
chr1	153531200	153534200
chr1	153679200	153680800
chr1	153765800	153766400
chr1	154078800	154082000
chr1	154100000	154102200
chr1	154117400	154118800
chr1	154744600	154745400
chr1	155028800	155029600
chr1	155052800	155053600
chr1	155054600	155056600
chr1	155086400	155087200
chr1	155223200	155224800
chr1	15644200	15645000
chr1	15651400	15653200
chr1	156532000	156533000
chr1	156565600	156566200
chr1	156613800	156616400
chr1	156652000	156661800
chr1	156666600	156670400
chr1	156748200	156748800
chr1	156752000	156752800
chr1	156921600	156922200
chr1	156955800	156957000
chr1	156983000	156984000
chr1	156994400	156996000
chr1	157076800	157078000
chr1	157079000	157080200
chr1	157081200	157082000
chr1	157086000	157087000
chr1	157415200	157417200
chr1	157417600	157418400
chr1	157439800	157441000
chr1	157443000	157445200
chr1	157449600	157450600
chr1	157560800	157561400
chr1	15788800	15794000
chr1	15812400	15817200
chr1	15883400	15884200
chr1	159226800	159227600
chr1	159812600	159813400
chr1	159813600	159814200
chr1	160145800	160146600
chr1	160217400	160218800
chr1	160274800	160275400
chr1	160308400	160312600
chr1	160625200	160626600
chr1	160650000	160650800
chr1	160652000	160653200
chr1	160733400	160736000
chr1	160809200	160809800
chr1	161020000	161020800
chr1	161253200	161254400
chr1	161271200	161271800
chr1	161442600	161445400
chr1	161918200	161919000
chr1	161976000	161977600
chr1	162120400	162121000
chr1	162489200	162489800
chr1	164018200	164021600
chr1	164372600	164379200
chr1	164449600	164452000
chr1	164490200	164496000
chr1	164518800	164519800
chr1	164521600	164523600
chr1	164538000	164539200
chr1	164577000	164577600
chr1	165018600	165019400
chr1	165025600	165026200
chr1	165062800	165063400
chr1	165614800	165615400
chr1	165616800	165617600
chr1	165629800	165630400
chr1	165640800	165643400
chr1	165653000	165654000
chr1	165655200	165656000
chr1	165770400	165771200
chr1	165771400	165772000
chr1	165772200	165772800
chr1	166148400	166156000
chr1	166157200	166158600
chr1	166282400	166283400
chr1	166912000	166912600
chr1	167045800	167047400
chr1	167222800	167223600
chr1	167223800	167224800
chr1	167268600	167272800
chr1	167273800	167277200
chr1	167448200	167449200
chr1	167495800	167498600
chr1	167551200	167551800
chr1	167620400	167621000
chr1	167914800	167917000
chr1	168101000	168102600
chr1	16823200	16826400
chr1	168334600	168335600
chr1	168356600	168358000
chr1	168382400	168383400
chr1	168395800	168397600
chr1	170871000	170872600
chr1	170888200	170893800
chr1	170963000	170963600
chr1	170967400	170968200
chr1	170977400	170980000
chr1	171032600	171035200
chr1	171036800	171039400
chr1	171088200	171090800
chr1	171101200	171104200
chr1	171110600	171112800
chr1	171113400	171114800
chr1	171134200	171135400
chr1	171189200	171190000
chr1	171258800	171259400
chr1	171319400	171321200
chr1	171321800	171322600
chr1	171386200	171387800
chr1	171460000	171460800
chr1	171465200	171466000
chr1	171470600	171471600
chr1	171477000	171479200
chr1	171494000	171494800
chr1	172009400	172010200
chr1	172012400	172013400
chr1	172024200	172025000
chr1	172212600	172213400
chr1	172218200	172219200
chr1	172455600	172458200
chr1	172490000	172490600
chr1	172496000	172496600
chr1	17250200	17252600
chr1	172510200	172511200
chr1	172512800	172513800
chr1	172526000	172527000
chr1	173348000	173348600
chr1	173389800	173390400
chr1	175028400	175029400
chr1	175030200	175030800
chr1	175039400	175040600
chr1	176028000	176030200
chr1	176993800	176994600
chr1	176996800	176998600
chr1	177256800	177259600
chr1	177338600	177339400
chr1	177382800	177383400
chr1	177448000	177448600
chr1	177716800	177720200
chr1	177928400	177929200
chr1	177982600	177984200
chr1	178357800	178360800
chr1	178368400	178370000
chr1	178544000	178544800
chr1	178553200	178553800
chr1	178590200	178590800
chr1	179059600	179060200
chr1	179086400	179089200
chr1	179136600	179137200
chr1	17930600	17933000
chr1	179461800	179462800
chr1	179485400	179487400
chr1	179609800	179610400
chr1	179650200	179653000
chr1	179847400	179848600
chr1	179916800	179918600
chr1	180214400	180215200
chr1	180225200	180227600
chr1	180249800	180250800
chr1	180313000	180314400
chr1	180365000	180365800
chr1	180387000	180388000
chr1	180407200	180407800
chr1	180421600	180422200
chr1	180532800	180533400
chr1	180548200	180549400
chr1	180767600	180769000
chr1	180793200	180794800
chr1	180829600	180831000
chr1	180847600	180849000
chr1	180864200	180864800
chr1	180870200	180870800
chr1	180883600	180884600
chr1	180885000	180892000
chr1	180893800	180895800
chr1	180920400	180927400
chr1	180945000	180946600
chr1	180979000	180981200
chr1	181163200	181163800
chr1	181230200	181231400
chr1	181233400	181235200
chr1	181251000	181251800
chr1	181623000	181624600
chr1	181844600	181846000
chr1	181852600	181854000
chr1	181859800	181863800
chr1	181881200	181881800
chr1	181897200	181903800
chr1	181921600	181924200
chr1	181942600	181956800
chr1	182026800	182034800
chr1	182039400	182042000
chr1	182052800	182056000
chr1	182063000	182064800
chr1	182071400	182073200
chr1	182081600	182082600
chr1	182089400	182090800
chr1	182094400	182095800
chr1	182098800	182100000
chr1	182101800	182104600
chr1	182114200	182115000
chr1	182137000	182137600
chr1	182140000	182140600
chr1	182142600	182143200
chr1	182162400	182164400
chr1	182181400	182184000
chr1	182191800	182192400
chr1	182270800	182272200
chr1	182487800	182489000
chr1	182506000	182506800
chr1	182527600	182529200
chr1	182539000	182539600
chr1	182585200	182585800
chr1	18268400	18270800
chr1	182815200	182816000
chr1	182868600	182869400
chr1	182959000	182960800
chr1	183289400	183291000
chr1	183344600	183346400
chr1	184017600	184019600
chr1	184024200	184025400
chr1	184235400	184236200
chr1	184771400	184772400
chr1	184826800	184827800
chr1	185098600	185099800
chr1	185104400	185106200
chr1	185208000	185210800
chr1	185247800	185248400
chr1	185335000	185335600
chr1	185533800	185534400
chr1	186510600	186511800
chr1	186513200	186514400
chr1	186922600	186923400
chr1	188660600	188661400
chr1	188854600	188855200
chr1	188994200	189001400
chr1	189002000	189002600
chr1	189012600	189014400
chr1	189209600	189210200
chr1	189581800	189582600
chr1	189754400	189755800
chr1	189849200	189851200
chr1	189883200	189884000
chr1	189916200	189917600
chr1	190316000	190316600
chr1	190447600	190448200
chr1	190480800	190481600
chr1	190483000	190483800
chr1	190747000	190747800
chr1	190948800	190949400
chr1	191312400	191313200
chr1	191431800	191432600
chr1	191661400	191662400
chr1	191817600	191818200
chr1	191927600	191933400
chr1	191942600	191944400
chr1	191945000	191948200
chr1	191989200	191990600
chr1	192455600	192456200
chr1	192514600	192515800
chr1	192791800	192792400
chr1	192796200	192796800
chr1	193504000	193504800
chr1	193513400	193515400
chr1	193537800	193541000
chr1	193541800	193542600
chr1	193550600	193551200
chr1	193588200	193589200
chr1	194879200	194880000
chr1	20431800	20432400
chr1	20760800	20761600
chr1	20867600	20868600
chr1	20906200	20909600
chr1	21166400	21167000
chr1	21252200	21261000
chr1	21402200	21403000
chr1	22377000	22378800
chr1	22467000	22468200
chr1	23255400	23257600
chr1	23958800	23959800
chr1	23967800	23971000
chr1	24246000	24246600
chr1	26229200	26230400
chr1	30804600	30805600
chr1	30847400	30849200
chr1	30867600	30868800
chr1	30871800	30876400
chr1	33106200	33107000
chr1	33554800	33556400
chr1	33621400	33622600
chr1	33635800	33637000
chr1	33637400	33638600
chr1	33903800	33904400
chr1	33944600	33947000
chr1	33963000	33963600
chr1	33974400	33975200
chr1	34005200	34008400
chr1	34064000	34078400
chr1	34096800	34098200
chr1	34102200	34107600
chr1	34108200	34111200
chr1	34113800	34115000
chr1	34116000	34116600
chr1	34136800	34141600
chr1	34177200	34178800
chr1	34236000	34237200
chr1	34394400	34395000
chr1	34433800	34435800
chr1	34485200	34486200
chr1	34858800	34860200
chr1	35218600	35221800
chr1	35232000	35233800
chr1	35825400	35826000
chr1	35849800	35851200
chr1	35884000	35884600
chr1	35916800	35917800
chr1	35943400	35945800
chr1	36010400	36011400
chr1	36012200	36019000
chr1	36030200	36031400
chr1	36053600	36066000
chr1	36074600	36079200
chr1	36088200	36089600
chr1	36089800	36090600
chr1	36103400	36104400
chr1	36314200	36316400
chr1	36531800	36532600
chr1	36579600	36581200
chr1	36744200	36744800
chr1	36758600	36759400
chr1	36769600	36771600
chr1	36803600	36806600
chr1	36830800	36833200
chr1	36845200	36845800
chr1	36892800	36895600
chr1	36898400	36900000
chr1	36901400	36905800
chr1	36943400	36944200
chr1	36944400	36945000
chr1	36957200	36957800
chr1	36982800	36991000
chr1	37001400	37002600
chr1	37042200	37043400
chr1	37100400	37102600
chr1	37128200	37130800
chr1	37186600	37187200
chr1	37212800	37213800
chr1	37234600	37235400
chr1	37401800	37402800
chr1	37409800	37410600
chr1	37671000	37672200
chr1	37928200	37928800
chr1	38620600	38622000
chr1	38800400	38801000
chr1	39361600	39363000
chr1	39390800	39391400
chr1	39503000	39503600
chr1	3953200	3954200
chr1	39622000	39623400
chr1	39761200	39762600
chr1	39859200	39860000
chr1	39884400	39885600
chr1	39906200	39907600
chr1	39922600	39924000
chr1	39935000	39937200
chr1	40055200	40056000
chr1	40302800	40304400
chr1	40313800	40314600
chr1	41131000	41132000
chr1	4150000	4150800
chr1	42888200	42888800
chr1	43168000	43168800
chr1	43570600	43571800
chr1	43819600	43821800
chr1	43882400	43883200
chr1	43898200	43900000
chr1	43969400	43971600
chr1	44034800	44035600
chr1	44042000	44042600
chr1	44244600	44245200
chr1	44331200	44331800
chr1	44348400	44349000
chr1	45359600	45360200
chr1	46649400	46650400
chr1	46894000	46895200
chr1	46921200	46923200
chr1	47826600	47827200
chr1	4800800	4805200
chr1	48545200	48545800
chr1	48650800	48652200
chr1	4947000	4947600
chr1	4969600	4972400
chr1	49934600	49935200
chr1	51433400	51434000
chr1	51458800	51459800
chr1	51535600	51536800
chr1	51572400	51574200
chr1	51622400	51626200
chr1	51742200	51745000
chr1	51746200	51748200
chr1	51879000	51880000
chr1	51906200	51907600
chr1	51930600	51932400
chr1	52113200	52113800
chr1	52353800	52354400
chr1	52431200	52432600
chr1	52527000	52528200
chr1	5259400	5261000
chr1	52598000	52598800
chr1	5262000	5262800
chr1	53613200	53613800
chr1	53745600	53746800
chr1	53749400	53751600
chr1	53866200	53867600
chr1	54484000	54485200
chr1	54584800	54585800
chr1	54676600	54677600
chr1	55028800	55030200
chr1	55102800	55103600
chr1	55106800	55111000
chr1	55171800	55172600
chr1	55497400	55498200
chr1	56696400	56699800
chr1	56955200	56956200
chr1	57343400	57344400
chr1	57369200	57369800
chr1	57607600	57609400
chr1	57611000	57613400
chr1	5778200	5779800
chr1	58358800	58359600
chr1	58366600	58367200
chr1	58410000	58412200
chr1	58736800	58737400
chr1	58760800	58762000
chr1	59315000	59315600
chr1	59367800	59368600
chr1	59375800	59379400
chr1	59394400	59395600
chr1	59422400	59429200
chr1	59432600	59434400
chr1	59446000	59452000
chr1	59456800	59457800
chr1	59472200	59474800
chr1	59483800	59488800
chr1	59508600	59509200
chr1	59584600	59585600
chr1	59603800	59604400
chr1	59606400	59607600
chr1	59695600	59699600
chr1	59728000	59729800
chr1	59968800	59970400
chr1	60432000	60433400
chr1	60569200	60569800
chr1	60817800	60819200
chr1	60849000	60854800
chr1	60857600	60858600
chr1	61418000	61420200
chr1	61670400	61671000
chr1	62181200	62181800
chr1	62664800	62665800
chr1	62678600	62679600
chr1	62735800	62739000
chr1	62760400	62761000
chr1	62765200	62775400
chr1	62777400	62778000
chr1	62783200	62784400
chr1	6281800	6283400
chr1	62984400	62985000
chr1	63091600	63092600
chr1	63105800	63107200
chr1	63129400	63132000
chr1	63135200	63141000
chr1	63202000	63205600
chr1	63322200	63322800
chr1	63324000	63324800
chr1	63430800	63432800
chr1	63667800	63668600
chr1	64224000	64224800
chr1	64226000	64227200
chr1	64301200	64306600
chr1	64338200	64338800
chr1	6448000	6449600
chr1	64575800	64579600
chr1	64779600	64780600
chr1	65040000	65041400
chr1	65109400	65111800
chr1	67307000	67307800
chr1	67934400	67937000
chr1	71035000	71037600
chr1	7120400	7127800
chr1	7128800	7130000
chr1	71507200	71507800
chr1	71550600	71551400
chr1	71609200	71609800
chr1	7205800	7207000
chr1	72121600	72122200
chr1	72171000	72174600
chr1	72182800	72184000
chr1	72202400	72208200
chr1	72225000	72226000
chr1	72226800	72231000
chr1	72235800	72238800
chr1	72248400	72249600
chr1	72254200	72256400
chr1	72310200	72314600
chr1	72428400	72429000
chr1	72640400	72641600
chr1	7271200	7272400
chr1	72764400	72766000
chr1	72770000	72770600
chr1	72790400	72791000
chr1	72804800	72807400
chr1	72944800	72946200
chr1	72963200	72964000
chr1	7312600	7313800
chr1	73862400	73863200
chr1	7396800	7399200
chr1	74091000	74091800
chr1	74110600	74113400
chr1	74255800	74258200
chr1	74306400	74310200
chr1	74367600	74368800
chr1	74383400	74384200
chr1	74386400	74387800
chr1	74397000	74398400
chr1	74418400	74420000
chr1	74778600	74779200
chr1	74816400	74818000
chr1	74824200	74825800
chr1	7488200	7488800
chr1	75123800	75125800
chr1	75185800	75186800
chr1	75251600	75252200
chr1	75253000	75254200
chr1	75344200	75346200
chr1	75511200	75512200
chr1	75556600	75557800
chr1	75559800	75560400
chr1	75601600	75602400
chr1	75662200	75663200
chr1	75704400	75705800
chr1	75887800	75889200
chr1	76028600	76029200
chr1	77412600	77414200
chr1	77439600	77459400
chr1	77459600	77477400
chr1	77503800	77507200
chr1	78601400	78603000
chr1	78613400	78614400
chr1	79581200	79581800
chr1	80236600	80238200
chr1	80314200	80316600
chr1	8096400	8099000
chr1	81593600	81594200
chr1	82282800	82284200
chr1	82819200	82821400
chr1	82960200	82961000
chr1	84331200	84335000
chr1	84404800	84405600
chr1	84622800	84623400
chr1	84637000	84637600
chr1	84845200	84853200
chr1	84855600	84865200
chr1	84866200	84875200
chr1	84881200	84882400
chr1	84889200	84891800
chr1	8532600	8533800
chr1	8558600	8559600
chr1	85770800	85771800
chr1	8581000	8584400
chr1	86032200	86033000
chr1	86058800	86060600
chr1	86186600	86190200
chr1	86200800	86201800
chr1	86236000	86237000
chr1	86294600	86295200
chr1	86347800	86350000
chr1	86380400	86381400
chr1	86421200	86421800
chr1	86425000	86425600
chr1	86427400	86428200
chr1	86433600	86435200
chr1	86440000	86444400
chr1	86447600	86448400
chr1	86456600	86457400
chr1	86464200	86468000
chr1	86470600	86475400
chr1	86481000	86483200
chr1	86486600	86493400
chr1	86496800	86499800
chr1	86500400	86506800
chr1	86509200	86511200
chr1	86586400	86588000
chr1	86634400	86635000
chr1	87087000	87087600
chr1	87175800	87176400
chr1	87216800	87218600
chr1	87223200	87235000
chr1	87246000	87246600
chr1	87281600	87282600
chr1	87309400	87310200
chr1	87313000	87314400
chr1	87636600	87637200
chr1	87659200	87659800
chr1	87673800	87679600
chr1	87689000	87690000
chr1	87728400	87730600
chr1	88464000	88465200
chr1	88490000	88491000
chr1	88605200	88609200
chr1	88610000	88610800
chr1	88612000	88613200
chr1	88668200	88670400
chr1	88756800	88757600
chr1	88760600	88761400
chr1	89072000	89072600
chr1	89078400	89079400
chr1	89092200	89093000
chr1	89190800	89191800
chr1	8935200	8935800
chr1	8936400	8937400
chr1	8941000	8942800
chr1	89464800	89465800
chr1	89466000	89466800
chr1	89646800	89647400
chr1	89869800	89873800
chr1	89875400	89878600
chr1	89939400	89940600
chr1	89974200	89975000
chr1	90124200	90125000
chr1	90275800	90276400
chr1	90283200	90283800
chr1	90518200	90520600
chr1	90543600	90544600
chr1	91533600	91535200
chr1	91611200	91612000
chr1	91778000	91778600
chr1	92113200	92114600
chr1	92118200	92120200
chr1	92347600	92349400
chr1	92430000	92433200
chr1	92854800	92855400
chr1	92918200	92920200
chr1	93195400	93199200
chr1	93205600	93208000
chr1	93227200	93228000
chr1	93299000	93301000
chr1	93668000	93669600
chr1	94035000	94036200
chr1	94228000	94229000
chr1	9469400	9470600
chr1	94992600	94993800
chr1	9768400	9769400
chr1	98073200	98074400
chr1	9857400	9858000
chr10	100031200	100032000
chr10	100038600	100039400
chr10	100065800	100066800
chr10	100163400	100165400
chr10	10017800	10018600
chr10	102323600	102324200
chr10	103343800	103348200
chr10	103710000	103710800
chr10	105509600	105510400
chr10	105753000	105754600
chr10	105799000	105800600
chr10	105818000	105819200
chr10	106005400	106008000
chr10	107528200	107528800
chr10	108113000	108114200
chr10	108264600	108265200
chr10	108282200	108297000
chr10	108297800	108300400
chr10	108301000	108301600
chr10	108352800	108353400
chr10	108363800	108364400
chr10	108402600	108404600
chr10	108414600	108415800
chr10	108433800	108434800
chr10	110854000	110858400
chr10	110877600	110881800
chr10	110926600	110933800
chr10	111335600	111336800
chr10	111378200	111379400
chr10	111381800	111382600
chr10	111388000	111388600
chr10	111421400	111423200
chr10	111433400	111435000
chr10	111573800	111577200
chr10	111592200	111593200
chr10	111670200	111671000
chr10	111673200	111674200
chr10	111782200	111783000
chr10	111841800	111843800
chr10	111853000	111855000
chr10	111855400	111856000
chr10	111867200	111868000
chr10	111912600	111915400
chr10	112227800	112231600
chr10	112322800	112323400
chr10	11262800	11264600
chr10	113592200	113594800
chr10	115035600	115036400
chr10	115175400	115176000
chr10	115270800	115271800
chr10	115348600	115349400
chr10	115357200	115360000
chr10	11555200	11555800
chr10	115556600	115557400
chr10	115833400	115834600
chr10	116235200	116235800
chr10	116382000	116383800
chr10	116427800	116429000
chr10	116444200	116445000
chr10	116512400	116514200
chr10	116556400	116559000
chr10	116559200	116566000
chr10	116727600	116728600
chr10	116808000	116810200
chr10	116848800	116849400
chr10	116931200	116932000
chr10	116962600	116964200
chr10	117034400	117035800
chr10	117173400	117175200
chr10	117194800	117196000
chr10	117208000	117208800
chr10	117209200	117210000
chr10	117229600	117230800
chr10	117390200	117391600
chr10	117396400	117397200
chr10	117410800	117413000
chr10	117432200	117433200
chr10	11746200	11748000
chr10	117478000	117478600
chr10	117639600	117640600
chr10	117662800	117664400
chr10	117717600	117718800
chr10	117804000	117804800
chr10	117805000	117812800
chr10	117848200	117849000
chr10	117860600	117861600
chr10	117888800	117889400
chr10	117896200	117897000
chr10	117905600	117906800
chr10	117909800	117910400
chr10	117914400	117915600
chr10	117951400	117955600
chr10	11800000	11801200
chr10	11802200	11803400
chr10	118044600	118045600
chr10	118103000	118103800
chr10	118125000	118126400
chr10	118169000	118170000
chr10	118460200	118461000
chr10	118461200	118462600
chr10	118601200	118602000
chr10	118803000	118804400
chr10	118859600	118860200
chr10	119080800	119081400
chr10	119130800	119131400
chr10	119243600	119244800
chr10	119839400	119840200
chr10	120061200	120062000
chr10	120090600	120093200
chr10	120131200	120132200
chr10	120162200	120174400
chr10	120233400	120234200
chr10	120338800	120339800
chr10	120396800	120399400
chr10	120414200	120414800
chr10	120484400	120487000
chr10	120521200	120524600
chr10	120609800	120610600
chr10	120660000	120661200
chr10	120697200	120697800
chr10	120707600	120708600
chr10	120744800	120745800
chr10	120826800	120827600
chr10	120925800	120926400
chr10	121089200	121090200
chr10	121336400	121337200
chr10	121429800	121430800
chr10	121435800	121436400
chr10	121461400	121462600
chr10	121500800	121501800
chr10	121504600	121506200
chr10	121506400	121507800
chr10	121510000	121510800
chr10	121532600	121533800
chr10	121542000	121543200
chr10	121568600	121570000
chr10	121605000	121606600
chr10	121607200	121608800
chr10	121692000	121694000
chr10	121719200	121719800
chr10	121726800	121728000
chr10	121750200	121751400
chr10	121781000	121781600
chr10	121899200	121899800
chr10	122051600	122052400
chr10	122391000	122391600
chr10	122410400	122411600
chr10	122578000	122578800
chr10	122792200	122793000
chr10	122794200	122795200
chr10	122806000	122806800
chr10	122869800	122871000
chr10	122894600	122895200
chr10	123013200	123014200
chr10	12385400	12386000
chr10	12489200	12490600
chr10	125183400	125184800
chr10	125213800	125215400
chr10	12545600	12555000
chr10	12570800	12574000
chr10	12578000	12580000
chr10	125916400	125918200
chr10	125939400	125942600
chr10	125948600	125950200
chr10	12607400	12611400
chr10	12612800	12615600
chr10	126752600	126753200
chr10	126764200	126765000
chr10	126832400	126833600
chr10	126905200	126906400
chr10	126926400	126929200
chr10	126934600	126935800
chr10	126961600	126962800
chr10	126970600	126973400
chr10	126985200	126988800
chr10	127096000	127097000
chr10	127131200	127132200
chr10	127183400	127184600
chr10	127192400	127193000
chr10	127212800	127214000
chr10	127224200	127225800
chr10	127238600	127239600
chr10	127269200	127275800
chr10	127281800	127284000
chr10	127333400	127334200
chr10	127365600	127369200
chr10	127516000	127518600
chr10	127539600	127540600
chr10	127589800	127592400
chr10	127609000	127612200
chr10	127652600	127654000
chr10	127657000	127659200
chr10	127661000	127663400
chr10	127745200	127748600
chr10	127749200	127751000
chr10	127756000	127757000
chr10	127890200	127890800
chr10	127892400	127894800
chr10	127904600	127908400
chr10	12791400	12793200
chr10	128067400	128069600
chr10	128126400	128127600
chr10	12812800	12814400
chr10	128133200	128133800
chr10	128140000	128140800
chr10	128149000	128151600
chr10	128170400	128174200
chr10	128183800	128188800
chr10	128204200	128205400
chr10	128220600	128221800
chr10	128246000	128247800
chr10	128250200	128251000
chr10	128262000	128263000
chr10	128283000	128285000
chr10	128285800	128286600
chr10	128344600	128345400
chr10	128473600	128475400
chr10	128515800	128516800
chr10	128544400	128545400
chr10	128578000	128578800
chr10	128604200	128606000
chr10	128636600	128637600
chr10	128640200	128641400
chr10	128668400	128670200
chr10	12867600	12870000
chr10	128691000	128694000
chr10	128710600	128712800
chr10	128735800	128739200
chr10	12878600	12879400
chr10	128794600	128795200
chr10	128888600	128889600
chr10	12910400	12913000
chr10	12914400	12916600
chr10	130003800	130006800
chr10	130293400	130294800
chr10	130302400	130303000
chr10	130412000	130413200
chr10	130419400	130420800
chr10	130470200	130471000
chr10	130541800	130543000
chr10	13108200	13108800
chr10	13982400	13983800
chr10	14017200	14019000
chr10	14922800	14923800
chr10	14967000	14968800
chr10	14985600	14986400
chr10	17143400	17144000
chr10	17176400	17179000
chr10	17214000	17214600
chr10	17229600	17230800
chr10	17235600	17238800
chr10	17331400	17332000
chr10	17574200	17581000
chr10	17592200	17592800
chr10	17599000	17600000
chr10	17633600	17634400
chr10	17819800	17820600
chr10	17820800	17821800
chr10	17827400	17828000
chr10	18194200	18195000
chr10	18204200	18204800
chr10	18213200	18214400
chr10	18329200	18330200
chr10	18363400	18364400
chr10	18370800	18371400
chr10	18371600	18372800
chr10	18389600	18390400
chr10	18414200	18415600
chr10	18418200	18419800
chr10	18422200	18424200
chr10	18430800	18431600
chr10	18549000	18550400
chr10	18591000	18592400
chr10	19187800	19189000
chr10	19191600	19193200
chr10	19207200	19210800
chr10	19441600	19442400
chr10	19708400	19709400
chr10	19985400	19986000
chr10	20090200	20092200
chr10	20124400	20125400
chr10	20141400	20142000
chr10	20152400	20154200
chr10	20160800	20161600
chr10	20165800	20167600
chr10	20175400	20177400
chr10	20184600	20187800
chr10	20528600	20529200
chr10	20649200	20649800
chr10	21042800	21043600
chr10	21052600	21057800
chr10	21090400	21091600
chr10	21092400	21093000
chr10	21100000	21103200
chr10	21109800	21111400
chr10	21129600	21133400
chr10	21144600	21145600
chr10	21374200	21374800
chr10	21454600	21455400
chr10	21668800	21669600
chr10	21745200	21747600
chr10	21775800	21777200
chr10	21820000	21822000
chr10	21824200	21831800
chr10	21833800	21835400
chr10	21843600	21851000
chr10	21898800	21899400
chr10	21906600	21909400
chr10	21917800	21922000
chr10	21922800	21924600
chr10	21936400	21938000
chr10	22608800	22609600
chr10	22698000	22699800
chr10	23781600	23783400
chr10	23805800	23806800
chr10	23811800	23814000
chr10	24131800	24133600
chr10	24589400	24592600
chr10	24616200	24617400
chr10	24803400	24808000
chr10	24810400	24813400
chr10	24818600	24821000
chr10	24863000	24865600
chr10	24973000	24973600
chr10	25028800	25029600
chr10	25086400	25087200
chr10	25118600	25119600
chr10	25185200	25187000
chr10	25191200	25193000
chr10	25274800	25275600
chr10	25296200	25298000
chr10	25314200	25314800
chr10	25381600	25385000
chr10	25426600	25428200
chr10	25432200	25433400
chr10	25707600	25708400
chr10	26194800	26195600
chr10	26333400	26334200
chr10	26520600	26521600
chr10	26652000	26654200
chr10	26958400	26959600
chr10	27986400	27997000
chr10	28008000	28016400
chr10	28083000	28088400
chr10	28492400	28494200
chr10	29018800	29021600
chr10	30626400	30629400
chr10	30728800	30734000
chr10	30735000	30738600
chr10	30772600	30774000
chr10	30810000	30811000
chr10	31457000	31458200
chr10	3173400	3174600
chr10	33373800	33377400
chr10	33419600	33420200
chr10	33795800	33797000
chr10	33797400	33799200
chr10	34033600	34034400
chr10	34228400	34236200
chr10	34237800	34238800
chr10	34316600	34317200
chr10	34886800	34887600
chr10	35131600	35132200
chr10	35833800	35837000
chr10	36610200	36613600
chr10	36934000	36938000
chr10	37000200	37001400
chr10	37016000	37016600
chr10	37211800	37213800
chr10	37230800	37232600
chr10	37397200	37398000
chr10	38224400	38225000
chr10	38264400	38265000
chr10	3834800	3836600
chr10	38553600	38554400
chr10	38608800	38609600
chr10	3863400	3864000
chr10	38755000	38755800
chr10	3892200	3893400
chr10	39106400	39108000
chr10	39239800	39240400
chr10	3933200	3933800
chr10	39370400	39371000
chr10	3939600	3943400
chr10	39501400	39502600
chr10	39503000	39503800
chr10	39532000	39532600
chr10	39534000	39535200
chr10	39555400	39556400
chr10	39590000	39591000
chr10	39592000	39593000
chr10	39615800	39618600
chr10	39629000	39635400
chr10	39735600	39737800
chr10	39751800	39754200
chr10	40212600	40213400
chr10	40258800	40259400
chr10	40260200	40261200
chr10	40357600	40365600
chr10	40371000	40373200
chr10	40425000	40426400
chr10	40441200	40443000
chr10	40536000	40536600
chr10	4060800	4061600
chr10	40639000	40639800
chr10	40750800	40751400
chr10	40936000	40936800
chr10	4105600	4107200
chr10	4107600	4108800
chr10	4110800	4112000
chr10	4123600	4127200
chr10	41401200	41401800
chr10	4141800	4147000
chr10	41425800	41426600
chr10	41434800	41435600
chr10	41459800	41461400
chr10	41464200	41465000
chr10	41466600	41473800
chr10	41480800	41481800
chr10	41544200	41545400
chr10	41565200	41566200
chr10	41582400	41584000
chr10	41606200	41609200
chr10	41612200	41613400
chr10	41678600	41679400
chr10	41690000	41691000
chr10	41934600	41935400
chr10	42057000	42058200
chr10	42071200	42072400
chr10	42072800	42073400
chr10	42107800	42109200
chr10	42196600	42198200
chr10	42245000	42248400
chr10	4242000	4245000
chr10	42464200	42465800
chr10	4251000	4253200
chr10	4253400	4255000
chr10	42540200	42540800
chr10	42644000	42644800
chr10	42645800	42647200
chr10	4275800	4276400
chr10	4281400	4287200
chr10	42864000	42865000
chr10	4288200	4291000
chr10	42949600	42951800
chr10	42957800	42958600
chr10	42988000	42988800
chr10	43255400	43256200
chr10	4331800	4336000
chr10	4346400	4347800
chr10	43466400	43468400
chr10	43489200	43491200
chr10	43506400	43508400
chr10	43510000	43512400
chr10	43516200	43517000
chr10	43527400	43528800
chr10	4354000	4355400
chr10	43551000	43552200
chr10	43559200	43559800
chr10	43705600	43706600
chr10	4371400	4376600
chr10	43718600	43719400
chr10	43722800	43724000
chr10	43742200	43743000
chr10	43888800	43889400
chr10	43892200	43894000
chr10	43939200	43940000
chr10	43992600	43994000
chr10	44024400	44025200
chr10	44038000	44038800
chr10	44148400	44149600
chr10	44265200	44266400
chr10	44325400	44326200
chr10	44370800	44371400
chr10	44380000	44381600
chr10	44387200	44395200
chr10	44408800	44409400
chr10	44427600	44428200
chr10	44439600	44444000
chr10	44447000	44448400
chr10	44482400	44484200
chr10	44684600	44687200
chr10	44715000	44717400
chr10	4481600	4483000
chr10	4492400	4493200
chr10	44997400	44998200
chr10	45000400	45001000
chr10	45051000	45051600
chr10	45070200	45074800
chr10	45076000	45076600
chr10	45090800	45093400
chr10	45122000	45122800
chr10	45158000	45158600
chr10	45445800	45447800
chr10	45472800	45474200
chr10	46689400	46690000
chr10	46776400	46777800
chr10	46813400	46821600
chr10	49136200	49137400
chr10	49415800	49418400
chr10	51153400	51154000
chr10	51328400	51329400
chr10	51416800	51418600
chr10	51464400	51465200
chr10	52245000	52247400
chr10	52271400	52282200
chr10	52296000	52299800
chr10	52319000	52320200
chr10	52648400	52649200
chr10	52704400	52705000
chr10	53155400	53156800
chr10	53503000	53504000
chr10	53579800	53581600
chr10	54509400	54511600
chr10	5559400	5561600
chr10	56114600	56116400
chr10	56373400	56374200
chr10	56388200	56388800
chr10	56425000	56425600
chr10	57489400	57491000
chr10	57491600	57492200
chr10	5773600	5774400
chr10	58529200	58533600
chr10	59354000	59356400
chr10	59503400	59504200
chr10	59524600	59525600
chr10	59538800	59540200
chr10	59545000	59545800
chr10	59547600	59549000
chr10	59555400	59561000
chr10	59565000	59565600
chr10	59578000	59580800
chr10	59593600	59594400
chr10	59752200	59755200
chr10	59755400	59756600
chr10	59793200	59796400
chr10	59812800	59813400
chr10	59864200	59865000
chr10	59868400	59869800
chr10	59898200	59903000
chr10	59907000	59907600
chr10	59915200	59917400
chr10	59920400	59921800
chr10	59964800	59965600
chr10	60031400	60033800
chr10	60080600	60081600
chr10	60082000	60082800
chr10	60133800	60134800
chr10	60165000	60167200
chr10	60191600	60192400
chr10	60193600	60194600
chr10	60230400	60231400
chr10	60239800	60241000
chr10	60257400	60258000
chr10	60299600	60300200
chr10	60455400	60456000
chr10	60536000	60537400
chr10	60539200	60540000
chr10	60691400	60692000
chr10	60720400	60722000
chr10	60723000	60729600
chr10	60735200	60736000
chr10	60767800	60769000
chr10	60774200	60775600
chr10	60779800	60780600
chr10	60794400	60795400
chr10	60800000	60801200
chr10	60815200	60816600
chr10	60862400	60863400
chr10	61059800	61060400
chr10	61061200	61063000
chr10	61063200	61065600
chr10	61080000	61082000
chr10	61199800	61201600
chr10	61231000	61243600
chr10	61245400	61246200
chr10	61247400	61248400
chr10	61248600	61250400
chr10	61314600	61318800
chr10	61336400	61337600
chr10	61345200	61347800
chr10	61350400	61352400
chr10	61355600	61356200
chr10	61356800	61359200
chr10	61359400	61361000
chr10	61373800	61378200
chr10	61394400	61395200
chr10	61408000	61411400
chr10	61413000	61413800
chr10	61422200	61423800
chr10	61424000	61426800
chr10	61442600	61443200
chr10	61456800	61457600
chr10	61491800	61492600
chr10	61602400	61603000
chr10	6164000	6166200
chr10	61669400	61670800
chr10	61732000	61732800
chr10	61752800	61754000
chr10	61827400	61832800
chr10	61890800	61891800
chr10	61906400	61907200
chr10	61927600	61931200
chr10	61998200	62000800
chr10	62009400	62013600
chr10	62019400	62020000
chr10	62020200	62020800
chr10	62033400	62034000
chr10	62035800	62038800
chr10	62242000	62242800
chr10	62269400	62270000
chr10	62282200	62284000
chr10	62286200	62286800
chr10	62290000	62290600
chr10	62295800	62296400
chr10	62313600	62315400
chr10	62329200	62329800
chr10	62398400	62399000
chr10	62428600	62430400
chr10	62476800	62478200
chr10	62843200	62852200
chr10	62864200	62868200
chr10	62990400	62991400
chr10	63135600	63136200
chr10	63160400	63161400
chr10	63165800	63166800
chr10	63176400	63180200
chr10	63181800	63183200
chr10	63184200	63184800
chr10	63360800	63362200
chr10	63365800	63367800
chr10	63421600	63422200
chr10	6349200	6349800
chr10	66814000	66814600
chr10	66817000	66817600
chr10	66864400	66865400
chr10	66896600	66898200
chr10	66901400	66902400
chr10	66911000	66912000
chr10	66913000	66913800
chr10	66917200	66918200
chr10	66966800	66971200
chr10	66993800	66995600
chr10	67010200	67011000
chr10	67025400	67027200
chr10	67061400	67062400
chr10	67081200	67084400
chr10	67104800	67108200
chr10	67298000	67300600
chr10	67329400	67330200
chr10	67646600	67647400
chr10	67647600	67649000
chr10	68008600	68010200
chr10	68028200	68030600
chr10	68043600	68045000
chr10	68091200	68093800
chr10	68096800	68098000
chr10	68113000	68120200
chr10	68128800	68143400
chr10	68144800	68146600
chr10	68156400	68158000
chr10	68179600	68181200
chr10	68229600	68232200
chr10	68259000	68260400
chr10	68282600	68283600
chr10	68345000	68346600
chr10	68795200	68796000
chr10	69249400	69250200
chr10	69296000	69296800
chr10	69305800	69306400
chr10	69314000	69315000
chr10	69324000	69325400
chr10	69326800	69328800
chr10	69334800	69336200
chr10	69570400	69572600
chr10	69573000	69573600
chr10	69573800	69574800
chr10	69575200	69575800
chr10	69858400	69860800
chr10	69981400	69982400
chr10	70091400	70092200
chr10	70138600	70139800
chr10	70188800	70190000
chr10	70222600	70223400
chr10	70255800	70256400
chr10	70284200	70285000
chr10	70287600	70288400
chr10	70303800	70304400
chr10	70306800	70308200
chr10	70323800	70326000
chr10	70357600	70361800
chr10	70362800	70369400
chr10	70379800	70380400
chr10	70442400	70443400
chr10	70448800	70450000
chr10	70519600	70521600
chr10	70696200	70698600
chr10	70716600	70718400
chr10	70734000	70734600
chr10	70830000	70831200
chr10	70836800	70839000
chr10	70840800	70844800
chr10	70845600	70847800
chr10	70857200	70858200
chr10	70871400	70872800
chr10	71217400	71218400
chr10	71339200	71340000
chr10	71362000	71362600
chr10	71381200	71382400
chr10	71447600	71448400
chr10	72650600	72651800
chr10	74513600	74515200
chr10	74925400	74926200
chr10	75184000	75185000
chr10	75333600	75334200
chr10	75444000	75444600
chr10	75446400	75447200
chr10	75551000	75551600
chr10	75565400	75566200
chr10	75585800	75586800
chr10	75610000	75610800
chr10	75636000	75637000
chr10	75645800	75651800
chr10	75846400	75852400
chr10	75856000	75857600
chr10	75865800	75866400
chr10	75872000	75875000
chr10	75878800	75883800
chr10	75930600	75931200
chr10	75949800	75951800
chr10	75969600	75970200
chr10	75993400	75994400
chr10	76001600	76002200
chr10	76037000	76040800
chr10	76043800	76047200
chr10	76047600	76048600
chr10	76051000	76052000
chr10	7610800	7613400
chr10	7614600	7617600
chr10	76222400	76223000
chr10	76336600	76337200
chr10	76374400	76375400
chr10	76436800	76441200
chr10	76479200	76482800
chr10	76732000	76733800
chr10	76784800	76785600
chr10	76906200	76906800
chr10	77007600	77008600
chr10	77016000	77017000
chr10	77021600	77022200
chr10	77041800	77043000
chr10	77097600	77098200
chr10	77130000	77135000
chr10	77136200	77140400
chr10	7714200	7715600
chr10	77142000	77142600
chr10	77150200	77152200
chr10	77153200	77157000
chr10	77167600	77168800
chr10	77178000	77179200
chr10	77182400	77183800
chr10	77187800	77203000
chr10	77251200	77252400
chr10	77509800	77511800
chr10	77522400	77523800
chr10	77572000	77574000
chr10	77589200	77592000
chr10	77611000	77612400
chr10	77649200	77650200
chr10	78034400	78035000
chr10	78036600	78039200
chr10	78134800	78135400
chr10	78159400	78160000
chr10	78258600	78262000
chr10	78272800	78273800
chr10	78312200	78312800
chr10	78365400	78368600
chr10	78372000	78373200
chr10	78428000	78429200
chr10	78585600	78586600
chr10	79041600	79044000
chr10	79400200	79401200
chr10	79435000	79435800
chr10	79675200	79676400
chr10	79756400	79757400
chr10	79802000	79804200
chr10	79840200	79841600
chr10	79937000	79937600
chr10	79955400	79956600
chr10	79979400	79980600
chr10	79990800	79991600
chr10	80024000	80025400
chr10	80032600	80036400
chr10	80105400	80106200
chr10	80130400	80132400
chr10	80156400	80166000
chr10	80220200	80220800
chr10	80295400	80296800
chr10	80335000	80336400
chr10	80412800	80413400
chr10	80436200	80437000
chr10	80450600	80451400
chr10	80475200	80476000
chr10	80526600	80527200
chr10	80569000	80570200
chr10	80570600	80572200
chr10	80583600	80585000
chr10	80605600	80607600
chr10	80619400	80620600
chr10	80638000	80640800
chr10	80659000	80659800
chr10	80664400	80666400
chr10	80695000	80696800
chr10	80751400	80752200
chr10	80763400	80767200
chr10	80791400	80792800
chr10	80794800	80795600
chr10	80897200	80898600
chr10	80921600	80922600
chr10	80939200	80941600
chr10	80947200	80952000
chr10	80952400	80953200
chr10	80960600	80962800
chr10	81079600	81083600
chr10	81099800	81100400
chr10	81129000	81130200
chr10	8114200	8115000
chr10	8115200	8115800
chr10	81153400	81154600
chr10	81172800	81175600
chr10	81189600	81190600
chr10	81191400	81193800
chr10	81277000	81278200
chr10	81288200	81288800
chr10	81316600	81317400
chr10	8132800	8134600
chr10	81340000	81341600
chr10	81346400	81347400
chr10	81353600	81356200
chr10	81360600	81361800
chr10	81362400	81363000
chr10	81363600	81365000
chr10	81399800	81401800
chr10	81402000	81404000
chr10	81404400	81405000
chr10	81462000	81462600
chr10	81464000	81465400
chr10	81486600	81489400
chr10	81502800	81503400
chr10	81507400	81509000
chr10	81535000	81535600
chr10	81542000	81543400
chr10	81553600	81554200
chr10	81563800	81565600
chr10	81615000	81617200
chr10	81623800	81624400
chr10	81633000	81634200
chr10	81642400	81645200
chr10	82082800	82084000
chr10	82177600	82179200
chr10	82353800	82355600
chr10	82589600	82590400
chr10	8263000	8263600
chr10	82746600	82748600
chr10	82756200	82759200
chr10	82768600	82770600
chr10	82771200	82772000
chr10	82776400	82779200
chr10	82794800	82796200
chr10	82796600	82799200
chr10	82813800	82814400
chr10	82892400	82894200
chr10	82899600	82900800
chr10	83343800	83347000
chr10	83620200	83621200
chr10	8363000	8366000
chr10	83738800	83739600
chr10	83806800	83807400
chr10	84371600	84372400
chr10	84383000	84383600
chr10	84388400	84389000
chr10	84417800	84419400
chr10	84523000	84523800
chr10	84526200	84527800
chr10	84549200	84550400
chr10	84685200	84687200
chr10	84903400	84904200
chr10	84909200	84912800
chr10	84987000	84987800
chr10	85035000	85035600
chr10	85044000	85045200
chr10	85050200	85054600
chr10	85209600	85210200
chr10	8538400	8539800
chr10	85507800	85509200
chr10	85510800	85511400
chr10	85514200	85516000
chr10	85524800	85527400
chr10	85531200	85531800
chr10	85537000	85546000
chr10	85570400	85572600
chr10	85624600	85625200
chr10	85649200	85650000
chr10	8580400	8581200
chr10	85829200	85830000
chr10	86017400	86019800
chr10	86295600	86296400
chr10	86434400	86435200
chr10	86727200	86728200
chr10	86730600	86731400
chr10	86733400	86734000
chr10	86796400	86797000
chr10	86813800	86814600
chr10	86972200	86972800
chr10	87447200	87448400
chr10	87685200	87686800
chr10	8800800	8801800
chr10	8819400	8820000
chr10	8831400	8834400
chr10	8834600	8835400
chr10	8836000	8837000
chr10	88514000	88515200
chr10	88546600	88548400
chr10	88626400	88628400
chr10	88700800	88701800
chr10	88705400	88706200
chr10	88708200	88709800
chr10	89434600	89435400
chr10	89452800	89453800
chr10	89470400	89471800
chr10	89689800	89690400
chr10	89708600	89709400
chr10	90133200	90133800
chr10	91176800	91178400
chr10	91180000	91183400
chr10	91186800	91188000
chr10	91188200	91189200
chr10	91195000	91195800
chr10	91425000	91426800
chr10	92193600	92194200
chr10	92289200	92289800
chr10	93164600	93167000
chr10	93241800	93243200
chr10	93276200	93276800
chr10	93278200	93279600
chr10	93294400	93295200
chr10	93296400	93298000
chr10	93298200	93300000
chr10	93326000	93327400
chr10	93363200	93366400
chr10	93559400	93560200
chr10	93724200	93724800
chr10	93795000	93795800
chr10	93818800	93820800
chr10	93888400	93890600
chr10	94262400	94263400
chr10	94425800	94427400
chr10	94520000	94521800
chr10	94531800	94534000
chr10	94991000	94992200
chr10	95058800	95061200
chr10	95174200	95177600
chr10	95215200	95215800
chr10	95217600	95220600
chr10	95221400	95224200
chr10	95244800	95245400
chr10	95250200	95251000
chr10	95251200	95252400
chr10	95253400	95255000
chr10	95257000	95259600
chr10	95261600	95263200
chr10	95264000	95266000
chr10	95287200	95287800
chr10	95309000	95318800
chr10	95327600	95328400
chr10	95331000	95332800
chr10	95352400	95353200
chr10	95353400	95358800
chr10	95384400	95385000
chr10	95386800	95387400
chr10	95455600	95456200
chr10	95456400	95457000
chr10	95460000	95462600
chr10	95485000	95486000
chr10	95576000	95577600
chr10	95597600	95598400
chr10	95604800	95605800
chr10	95615600	95616600
chr10	95634400	95635200
chr10	95642600	95643600
chr10	95677400	95678400
chr10	95680400	95681800
chr10	95689000	95690600
chr10	95717200	95721200
chr10	95862200	95863200
chr10	95883600	95884600
chr10	95889600	95895200
chr10	9625000	9626200
chr10	96628600	96633800
chr10	96658600	96659400
chr10	96719400	96725600
chr10	97313200	97313800
chr10	98090200	98090800
chr10	98537200	98537800
chr10	99084400	99085000
chr10	99115400	99116600
chr10	99203600	99204400
chr10	99207400	99208000
chr10	99209600	99210200
chr10	99228200	99229600
chr10	99268200	99269400
chr10	99270400	99271400
chr10	99279200	99280400
chr10	99284000	99284600
chr10	99286800	99288200
chr10	99298400	99300000
chr10	99353200	99355000
chr10	99459600	99462600
chr10	99599200	99600600
chr10	99668200	99668800
chr11	100138800	100140000
chr11	100255000	100256000
chr11	100271600	100272400
chr11	100273200	100279600
chr11	100281200	100282200
chr11	100284400	100285400
chr11	100286800	100287400
chr11	100298000	100298600
chr11	100307000	100308200
chr11	100314600	100316600
chr11	100317200	100318400
chr11	100371400	100379800
chr11	100493200	100494200
chr11	100494600	100495400
chr11	100532800	100534200
chr11	100549600	100550600
chr11	100555800	100556400
chr11	100558800	100560400
chr11	100563800	100564800
chr11	100626200	100627000
chr11	100673000	100673800
chr11	100681400	100683400
chr11	100700800	100701400
chr11	100709200	100710600
chr11	100719800	100720600
chr11	100724600	100726200
chr11	100781600	100783400
chr11	100880200	100881400
chr11	100983000	100983600
chr11	101063200	101064200
chr11	101066600	101067200
chr11	101138400	101139200
[truncated: 14,905 more rows]
