# Supplementary material for: Differential contribution to gene expression prediction of histone modifications at enhancers or promoters
Source: PLoS Comput Biol. 2021 Sep 2;17(9):e1009368. doi: 10.1371/journal.pcbi.1009368 (PMC8443064; doi:10.1371/journal.pcbi.1009368)
Supplement: S4 Table — Coordinates of the identified poised enhancers (genome assembly mm10). (XLSX) [file pcbi.1009368.s016.xlsx]

## Sheet: Table S4
chr	start	end
chr1	104993800	104994600
chr1	119189200	119190000
chr1	120590600	120591600
chr1	120596200	120597400
chr1	120606600	120607600
chr1	120613200	120615200
chr1	130737400	130738400
chr1	130877600	130878800
chr1	131240600	131241200
chr1	131260200	131261000
chr1	131264000	131264800
chr1	131268800	131270200
chr1	131971400	131973200
chr1	132331800	132332400
chr1	133163400	133165400
chr1	133329000	133330000
chr1	133400400	133401000
chr1	133799600	133801800
chr1	133885800	133886800
chr1	134092200	134094400
chr1	134217800	134218400
chr1	134298600	134300200
chr1	134707000	134708000
chr1	134987000	134988400
chr1	135085200	135086400
chr1	135685400	135689200
chr1	135698200	135699800
chr1	135865800	135866400
chr1	136105400	136106800
chr1	136781200	136782800
chr1	138843000	138844600
chr1	15286200	15287600
chr1	154204600	154206000
chr1	154723200	154723800
chr1	154799000	154799800
chr1	155074400	155075400
chr1	155091400	155092800
chr1	155109600	155110600
chr1	155237600	155238400
chr1	155243600	155246000
chr1	155247000	155248400
chr1	155736200	155738600
chr1	156074600	156076000
chr1	163307800	163309400
chr1	164898600	164899800
chr1	165718200	165718800
chr1	165780800	165781400
chr1	165840600	165841600
chr1	165844200	165846200
chr1	166043200	166044000
chr1	166047400	166049400
chr1	166308600	166310000
chr1	167287000	167287800
chr1	167339800	167340800
chr1	167660400	167661600
chr1	167802400	167803600
chr1	167929600	167930600
chr1	170907000	170909000
chr1	17091400	17092200
chr1	171159800	171160400
chr1	171379800	171380800
chr1	172053400	172054800
chr1	172317000	172320600
chr1	172322200	172322800
chr1	172325600	172327000
chr1	172350800	172351400
chr1	172368600	172370200
chr1	172531800	172533200
chr1	172561800	172564200
chr1	177322800	177323800
chr1	178275600	178277000
chr1	178849600	178850600
chr1	18057400	18059200
chr1	180762000	180764000
chr1	182519600	182520600
chr1	182561600	182562400
chr1	182983400	182984000
chr1	182987000	182987800
chr1	183438400	183439000
chr1	184727000	184728200
chr1	184792800	184794000
chr1	184851600	184852200
chr1	186833000	186834800
chr1	187603800	187605600
chr1	191125400	191126600
chr1	19233800	19237400
chr1	19240600	19242200
chr1	193632200	193632800
chr1	20934400	20936200
chr1	22532800	22534600
chr1	34472000	34473800
chr1	34677800	34679000
chr1	34749200	34751800
chr1	34929600	34930800
chr1	36254400	36255800
chr1	36269000	36270000
chr1	36785000	36786000
chr1	37028600	37029800
chr1	38218000	38218800
chr1	38835400	38837000
chr1	39335600	39336200
chr1	4491400	4494000
chr1	4571200	4572400
chr1	4688000	4689600
chr1	5022600	5024000
chr1	62705200	62709200
chr1	63251600	63253400
chr1	6382400	6383400
chr1	69376600	69378200
chr1	72576600	72578800
chr1	72869800	72872600
chr1	72948800	72949600
chr1	74036400	74037600
chr1	74068000	74070600
chr1	74095400	74096000
chr1	74098000	74099400
chr1	74103800	74104400
chr1	74105800	74106800
chr1	74109200	74109800
chr1	74775600	74776400
chr1	74780200	74785000
chr1	74793200	74795800
chr1	74800400	74801200
chr1	74802600	74804000
chr1	74804800	74809000
chr1	74881400	74883000
chr1	74897400	74898400
chr1	75369400	75370000
chr1	75387600	75389200
chr1	75402200	75403400
chr1	75421400	75423600
chr1	75426800	75428200
chr1	75445600	75446200
chr1	75446600	75448200
chr1	75458200	75459400
chr1	75482400	75483200
chr1	75486200	75488400
chr1	75490800	75493400
chr1	75508800	75510000
chr1	75553000	75553600
chr1	78189000	78190400
chr1	82286400	82287800
chr1	84709400	84710600
chr1	86018000	86019000
chr1	87098400	87099200
chr1	87127200	87128000
chr1	87184600	87188000
chr1	87257000	87259400
chr1	87270400	87271200
chr1	87475000	87476400
chr1	89580600	89582200
chr1	89921800	89925200
chr1	89941000	89943400
chr1	89967400	89969400
chr1	89991800	89993400
chr1	92848400	92849600
chr1	93175400	93177800
chr1	93189800	93190800
chr1	93401000	93402600
chr1	94080400	94081200
chr1	9649000	9649600
chr1	97976400	97977600
chr10	100022200	100023200
chr10	111524400	111525000
chr10	115469000	115469800
chr10	116992800	116993600
chr10	117398000	117398800
chr10	117435200	117436600
chr10	117571000	117572600
chr10	118128400	118129600
chr10	120385800	120386600
chr10	120388200	120388800
chr10	120428200	120429600
chr10	120551200	120553400
chr10	120693800	120697000
chr10	121266800	121267600
chr10	121405000	121405800
chr10	122963200	122964800
chr10	125388600	125390000
chr10	127524200	127527600
chr10	127529800	127531800
chr10	128895400	128897000
chr10	12941000	12942000
chr10	13060000	13061800
chr10	18317800	18320800
chr10	18462200	18464600
chr10	18525600	18527400
chr10	19352200	19353600
chr10	19361400	19363000
chr10	20399800	20400600
chr10	22813400	22814000
chr10	26695200	26696000
chr10	29196400	29197800
chr10	40810000	40810600
chr10	42572600	42573400
chr10	42578400	42580800
chr10	42591000	42592600
chr10	42613800	42614600
chr10	42930200	42930800
chr10	42934600	42935200
chr10	42939800	42941400
chr10	43020800	43022600
chr10	45484800	45487200
chr10	4711600	4713200
chr10	50891600	50892800
chr10	50900400	50905200
chr10	59956600	59959200
chr10	59969600	59973400
chr10	59978200	59979600
chr10	60185400	60187000
chr10	60566000	60567200
chr10	60685600	60688000
chr10	61624800	61626600
chr10	61935600	61937800
chr10	62128600	62130800
chr10	62404800	62405800
chr10	62663800	62666000
chr10	62721400	62722600
chr10	67317600	67319000
chr10	69211000	69211600
chr10	69398200	69401400
chr10	70242800	70243600
chr10	73096200	73100600
chr10	7390400	7394000
chr10	7491800	7492400
chr10	75046000	75046600
chr10	75562400	75564600
chr10	75666200	75668800
chr10	77663800	77664800
chr10	77677400	77678200
chr10	78390600	78392800
chr10	78481400	78483000
chr10	7866800	7868200
chr10	78787200	78788400
chr10	79735000	79736200
chr10	79784200	79785200
chr10	79881600	79883000
chr10	79920000	79922400
chr10	79974200	79974800
chr10	79975200	79978200
chr10	80013200	80015200
chr10	80189800	80191400
chr10	80208800	80209600
chr10	80304600	80305200
chr10	80310800	80316400
chr10	80322600	80324200
chr10	80344600	80346200
chr10	80463600	80464200
chr10	80464600	80465600
chr10	80471600	80473000
chr10	80490200	80492600
chr10	80502400	80504400
chr10	80509600	80510600
chr10	80834400	80836200
chr10	80889400	80890800
chr10	80935400	80938200
chr10	80985200	80986400
chr10	80998000	80999400
chr10	81021800	81022800
chr10	81239000	81240800
chr10	81280000	81281200
chr10	81332200	81333200
chr10	81334600	81335400
chr10	81337800	81338800
chr10	81419600	81421200
chr10	81424000	81424600
chr10	81425200	81426000
chr10	81452200	81453400
chr10	81455400	81456000
chr10	81568400	81569400
chr10	81587200	81588600
chr10	84844000	84845400
chr10	84858400	84861000
chr10	84861800	84862600
chr10	84866000	84866600
chr10	85450600	85452600
chr10	87485400	87486600
chr10	88336600	88337200
chr10	88346400	88347200
chr10	89343600	89345600
chr10	93833200	93834800
chr10	93845800	93846800
chr10	94408000	94408600
chr10	95466400	95467200
chr11	100639800	100641000
chr11	100690400	100691000
chr11	100691600	100693000
chr11	100745400	100746000
chr11	100746600	100747200
chr11	100749200	100750600
chr11	100958200	100959600
chr11	100963600	100965000
chr11	101000200	101000800
chr11	101076200	101077200
chr11	101162400	101165600
chr11	101178400	101179000
chr11	101262200	101263000
chr11	101265000	101265800
chr11	101470000	101471200
chr11	101813800	101814600
chr11	101889400	101890200
chr11	101936600	101937600
chr11	101963000	101965000
chr11	102060000	102062400
chr11	102206200	102208200
chr11	102356400	102357400
chr11	102465400	102466400
chr11	102739400	102740000
chr11	102741000	102741800
chr11	102892800	102894000
chr11	102965000	102965800
chr11	102989400	102990600
chr11	102991600	102992800
chr11	103150600	103152200
chr11	103192000	103193800
chr11	103332800	103334400
chr11	103730200	103731400
chr11	103794800	103795800
chr11	103809200	103811800
chr11	104583600	104584400
chr11	104643800	104644400
chr11	105164200	105166800
chr11	108271000	108271800
chr11	108891800	108893600
chr11	112958800	112960600
chr11	114184600	114185400
chr11	114639000	114640400
chr11	114780800	114781600
chr11	114785200	114787000
chr11	114788800	114790000
chr11	114790400	114792800
chr11	114822600	114823400
chr11	115248200	115251400
chr11	115257600	115259000
chr11	115262000	115263200
chr11	115317800	115319200
chr11	115384800	115385400
chr11	115393000	115395000
chr11	115441200	115442000
chr11	115858000	115860400
chr11	116220800	116224200
chr11	116234000	116234600
chr11	116446400	116447200
chr11	116498200	116498800
chr11	116528600	116529600
chr11	116661600	116663600
chr11	117007400	117008000
chr11	117027600	117029000
chr11	117231600	117232800
chr11	117268400	117269000
chr11	117384400	117386200
chr11	117394200	117395400
chr11	117440400	117441800
chr11	117459600	117460600
chr11	117862200	117863000
chr11	117949000	117950200
chr11	118503200	118504000
chr11	118568600	118571000
chr11	118744600	118745200
chr11	118999000	118999600
chr11	119034000	119034600
chr11	119035600	119038400
chr11	119046400	119048800
chr11	119052400	119057200
chr11	119057800	119060000
chr11	119078600	119079600
chr11	119088600	119091800
chr11	119128400	119129800
chr11	119154800	119158600
chr11	119209200	119212400
chr11	119514600	119516400
chr11	119565800	119566400
chr11	120011400	120012800
chr11	120013200	120014000
chr11	120224800	120226400
chr11	12025400	12027200
chr11	120303800	120306200
chr11	120308600	120309200
chr11	121156000	121157600
chr11	18874200	18877600
chr11	19007200	19008400
chr11	19026000	19027800
chr11	20454600	20456800
chr11	20464200	20465600
chr11	20466000	20466600
chr11	21992800	21994000
chr11	22006800	22009200
chr11	23203200	23204400
chr11	23846000	23847000
chr11	24049600	24050200
chr11	24060200	24062200
chr11	24163000	24165200
chr11	3134800	3136200
chr11	3136600	3137200
chr11	3142200	3145200
chr11	32161600	32162800
chr11	32277600	32278800
chr11	33122400	33123600
chr11	33144000	33146000
chr11	33193400	33194600
chr11	3516400	3518400
chr11	35543800	35545200
chr11	3628600	3629800
chr11	3704800	3705800
chr11	3761200	3763000
chr11	3997600	3999200
chr11	4239400	4240400
chr11	43388200	43389000
chr11	43775600	43776600
chr11	44611000	44614000
chr11	44665000	44665800
chr11	48849400	48850000
chr11	49168800	49169800
chr11	4953800	4954800
chr11	49636400	49637600
chr11	50228600	50229600
chr11	50233200	50235400
chr11	52167200	52168800
chr11	52313600	52315200
chr11	52747600	52748600
chr11	53462800	53464400
chr11	53465000	53467600
chr11	53469800	53470800
chr11	53636000	53638000
chr11	53735600	53736200
chr11	57827400	57828400
chr11	57836600	57837600
chr11	58959400	58960600
chr11	58994200	58995400
chr11	5901000	5903400
chr11	59249200	59250000
chr11	59263800	59265800
chr11	59328400	59329200
chr11	5971000	5972600
chr11	60508200	60510200
chr11	61103600	61105400
chr11	61147000	61148000
chr11	61211800	61214000
chr11	61448800	61450200
chr11	61615600	61616200
chr11	62560200	62561400
chr11	62756200	62756800
chr11	63888600	63889200
chr11	63915600	63917800
chr11	65495200	65495800
chr11	67083600	67084800
chr11	67093400	67095400
chr11	67259000	67259600
chr11	67454600	67456400
chr11	68388200	68390000
chr11	68892400	68893200
chr11	68947600	68948200
chr11	68953400	68955200
chr11	69150800	69151600
chr11	69232200	69232800
chr11	69331000	69333000
chr11	69346200	69347000
chr11	69403600	69405200
chr11	69527000	69528000
chr11	69778000	69778600
chr11	69816800	69817800
chr11	69938000	69938800
chr11	70026200	70027400
chr11	70344200	70345000
chr11	70464200	70466600
chr11	70553400	70554200
chr11	72029000	72029600
chr11	72050000	72051800
chr11	72947800	72948400
chr11	74526800	74527600
chr11	74637200	74639400
chr11	75215000	75215600
chr11	75291600	75295000
chr11	7530800	7532400
chr11	75515000	75515600
chr11	75965600	75967800
chr11	76353000	76354800
chr11	76995200	76996400
chr11	77461800	77463200
chr11	77464800	77468000
chr11	77471400	77472400
chr11	77857800	77860800
chr11	77926200	77927200
chr11	77933600	77934200
chr11	77953400	77954200
chr11	78490400	78491600
chr11	78803400	78805000
chr11	78952600	78953200
chr11	82444600	82445600
chr11	83418200	83419200
chr11	83427000	83428200
chr11	83442400	83445600
chr11	84519600	84520400
chr11	84642000	84643200
chr11	84764000	84765200
chr11	84780000	84781400
chr11	85837000	85838600
chr11	85841600	85845200
chr11	85848600	85849200
chr11	85885800	85887000
chr11	85888200	85889000
chr11	85894600	85895800
chr11	85924400	85925800
chr11	87720600	87721400
chr11	87762800	87765400
chr11	88009200	88010000
chr11	89186600	89187600
chr11	89298200	89300200
chr11	90417000	90420600
chr11	94490800	94492200
chr11	94872800	94873400
chr11	94881000	94883600
chr11	94933000	94934600
chr11	95024400	95025400
chr11	95118000	95118600
chr11	95123000	95124000
chr11	95142400	95143600
chr11	95202000	95202800
chr11	95223000	95225000
chr11	95577600	95579800
chr11	95582400	95583600
chr11	95596000	95599400
chr11	95644800	95646200
chr11	95796200	95797200
chr11	95826600	95827600
chr11	95829800	95831800
chr11	95833600	95835200
chr11	96145400	96146200
chr11	96164800	96165600
chr11	96170400	96171200
chr11	96172800	96173800
chr11	96177200	96178600
chr11	96189600	96190400
chr11	96190600	96191400
chr11	96199000	96201000
chr11	96254000	96256200
chr11	96279200	96280200
chr11	96284200	96285000
chr11	96291000	96293600
chr11	96311200	96312800
chr11	96325800	96327000
chr11	96332000	96334200
chr11	96341600	96342400
chr11	96345600	96347000
chr11	96349600	96350400
chr11	96363400	96364600
chr11	96373800	96375400
chr11	96407200	96408200
chr11	96447400	96449000
chr11	96996200	96998200
chr11	97000600	97001200
chr11	97002600	97003600
chr11	97098200	97099400
chr11	97126200	97128800
chr11	97138400	97139800
chr11	97140800	97142000
chr11	97532200	97533400
chr11	97534200	97535600
chr11	97536200	97538400
chr11	97545800	97548200
chr11	97559800	97560400
chr11	98035600	98036600
chr11	98049800	98050600
chr11	98323800	98324600
chr11	98333800	98335200
chr11	98338200	98339600
chr11	98342400	98343000
chr11	98352600	98353200
chr11	98353600	98354400
chr11	98598800	98600000
chr11	98849000	98851000
chr11	98931600	98932200
chr11	99139200	99140000
chr11	99144000	99145800
chr11	99147400	99148600
chr12	103324800	103325400
chr12	105962000	105963600
chr12	106185600	106186800
chr12	106477600	106479600
chr12	107915200	107917600
chr12	107976200	107981800
chr12	108317000	108319200
chr12	108319800	108320600
chr12	108321200	108322000
chr12	108327400	108328600
chr12	108352600	108353600
chr12	108435400	108436000
chr12	109033000	109034400
chr12	109052200	109054200
chr12	109073200	109073800
chr12	109437600	109438200
chr12	109448000	109449000
chr12	109449400	109450600
chr12	109459000	109460200
chr12	110186200	110190000
chr12	110283800	110284600
chr12	110373200	110374000
chr12	111145000	111145600
chr12	111274000	111276200
chr12	111423000	111424200
chr12	111428800	111431200
chr12	111445400	111446400
chr12	111450200	111451000
chr12	112174000	112175200
chr12	112693000	112694400
chr12	112700400	112701400
chr12	112707000	112708000
chr12	112800800	112802800
chr12	112873400	112874800
chr12	112875800	112879200
chr12	112949600	112951200
chr12	117152800	117156200
chr12	117159200	117161000
chr12	117235400	117236200
chr12	117261800	117262600
chr12	118842400	118843600
chr12	18135200	18136800
chr12	28589200	28590200
chr12	30102800	30103600
chr12	53977400	53978000
chr12	54067200	54069400
chr12	54999000	54999600
chr12	56300600	56303000
chr12	56518800	56521800
chr12	56524000	56524600
chr12	56689400	56693000
chr12	57538200	57539600
chr12	57542000	57543600
chr12	57548400	57551000
chr12	57575800	57577000
chr12	69536800	69538800
chr12	71317200	71319000
chr12	72831400	72832800
chr12	72944600	72946400
chr12	73034600	73036200
chr12	73050000	73050800
chr12	76073600	76074200
chr12	76081800	76082400
chr12	76152400	76153200
chr12	76434800	76436000
chr12	76608400	76609400
chr12	77789400	77790000
chr12	78997800	78998400
chr12	80007400	80010000
chr12	80011000	80012200
chr12	80022000	80022600
chr12	80023800	80024400
chr12	80574600	80575600
chr12	80998400	80999800
chr12	8297800	8299200
chr12	8310000	8311400
chr12	84052800	84054600
chr12	84590000	84591000
chr12	84591800	84592600
chr12	84648400	84651000
chr12	86220400	86221400
chr12	86320200	86321200
chr12	86402400	86404200
chr12	86977400	86978400
chr12	86983200	86984400
chr12	86989200	86991200
chr12	9579400	9581800
chr12	9584400	9585600
chr12	99298200	99299600
chr12	99570200	99571000
chr13	107644600	107646800
chr13	109116000	109117400
chr13	110006000	110006800
chr13	112100800	112102000
chr13	112976600	112977600
chr13	112998200	112999400
chr13	113031400	113032800
chr13	113292800	113294200
chr13	116293400	116294400
chr13	116297000	116299400
chr13	116711200	116713000
chr13	16017200	16018200
chr13	18124000	18125800
chr13	22005400	22008000
chr13	31618200	31621000
chr13	31800600	31802200
chr13	31810800	31812200
chr13	31820600	31821400
chr13	34245000	34248000
chr13	34746600	34747600
chr13	34916200	34917200
chr13	36726000	36728600
chr13	3713200	3714400
chr13	37311200	37313200
chr13	37777200	37780000
chr13	38194600	38195800
chr13	40702800	40707400
chr13	40708400	40711400
chr13	40737800	40739000
chr13	40744200	40745200
chr13	42915800	42917000
chr13	46428800	46430200
chr13	48658400	48660200
chr13	48668400	48669600
chr13	48731000	48733600
chr13	50957800	50958600
chr13	51841400	51842400
chr13	51853400	51854200
chr13	51916600	51917200
chr13	51917600	51918400
chr13	53236600	53237400
chr13	53462200	53463800
chr13	53464400	53466800
chr13	53470200	53470800
chr13	53475000	53477000
chr13	54161000	54162000
chr13	54737000	54738800
chr13	54873600	54875600
chr13	54911600	54912800
chr13	54955000	54957000
chr13	55012000	55013000
chr13	55471000	55474000
chr13	55828200	55829400
chr13	55835600	55837200
chr13	56065800	56066800
chr13	56220800	56224000
chr13	56257800	56261400
chr13	56752400	56754200
chr13	58452600	58454200
chr13	63569600	63570200
chr13	65258000	65260000
chr13	71458600	71459400
chr13	71956800	71960400
chr13	72623800	72625400
chr13	72635800	72637000
chr13	72637800	72640600
chr13	73265400	73266000
chr13	73268200	73269400
chr13	73271000	73273400
chr13	73732600	73733600
chr13	74166200	74167200
chr13	74259200	74261000
chr13	78179200	78180000
chr13	78194800	78195800
chr13	78202800	78204400
chr13	78209600	78211000
chr13	83517600	83519000
chr13	83712800	83715800
chr13	83744600	83745800
chr13	89538800	89539600
chr13	92130800	92132200
chr13	94173400	94175000
chr13	94576800	94577800
chr13	94595200	94597200
chr13	94681400	94682200
chr13	94868000	94868600
chr13	94872200	94874000
chr13	94882200	94884400
chr13	94885200	94886200
chr13	94923600	94924800
chr13	96748400	96749200
chr13	96983400	96984400
chr13	97364800	97366600
chr13	97955800	97956400
chr13	98358000	98360000
chr13	98365600	98368200
chr13	98429800	98430800
chr13	98502400	98506800
chr13	98571600	98574200
chr13	98586800	98589600
chr13	99152800	99153400
chr13	99228600	99229600
chr14	111680600	111682400
chr14	118225400	118227600
chr14	118230200	118232600
chr14	118436400	118438200
chr14	122402800	122403400
chr14	122405400	122407600
chr14	122453400	122454600
chr14	122490000	122491600
chr14	12337600	12338800
chr14	12341000	12341800
chr14	17172000	17173200
chr14	21685400	21687200
chr14	21993800	21996000
chr14	25317000	25319400
chr14	25599600	25600400
chr14	27113800	27114600
chr14	27115000	27115600
chr14	32380800	32382600
chr14	32492600	32493200
chr14	32835200	32836600
chr14	33319400	33321000
chr14	33955400	33956600
chr14	41004000	41004600
chr14	50896200	50897200
chr14	51738600	51739800
chr14	54479000	54480000
chr14	55520200	55521400
chr14	57036200	57037000
chr14	57545600	57546400
chr14	57699400	57700800
chr14	57729400	57730800
chr14	58074600	58077200
chr14	60176600	60178400
chr14	61274400	61275600
chr14	61686200	61688000
chr14	61689200	61690200
chr14	63240400	63241800
chr14	63743200	63744800
chr14	65331600	65333400
chr14	65730600	65731200
chr14	66638000	66639000
chr14	67229000	67230600
chr14	70001200	70001800
chr14	70287200	70288000
chr14	75828000	75829800
chr14	76254200	76255800
chr14	76279400	76280400
chr14	78275600	78277200
chr14	79773400	79774800
chr14	8000600	8001200
chr15	100824600	100825600
chr15	100983400	100984400
chr15	101039200	101040600
chr15	101045800	101047400
chr15	101048000	101049000
chr15	101076400	101080200
chr15	101222200	101222800
chr15	101336200	101337000
chr15	101415000	101415600
chr15	101845200	101846800
chr15	101976800	101978000
chr15	102005800	102007800
chr15	102025000	102026800
chr15	102106200	102108000
chr15	102354600	102356600
chr15	102358000	102359400
chr15	102370000	102372000
chr15	102692000	102694800
chr15	102910000	102911000
chr15	102926600	102928600
chr15	102931000	102931800
chr15	102942800	102943800
chr15	102959600	102960800
chr15	102998000	103000000
chr15	103000400	103001000
chr15	103027000	103028400
chr15	103040600	103043000
chr15	103058800	103059800
chr15	103060400	103061800
chr15	103085600	103086800
chr15	103168400	103172000
chr15	103181600	103184600
chr15	103308400	103309400
chr15	103313800	103315200
chr15	12374600	12376200
chr15	27937200	27938600
chr15	27993200	27993800
chr15	27998000	27999600
chr15	30383000	30384200
chr15	30646800	30648000
chr15	35292600	35295000
chr15	35298800	35303400
chr15	36210000	36211200
chr15	38225800	38226600
chr15	38470200	38472800
chr15	72006400	72007200
chr15	73836200	73837200
chr15	74528200	74531200
chr15	74563000	74564800
chr15	74588400	74589200
chr15	7479400	7480000
chr15	75646200	75647200
chr15	75711600	75712800
chr15	75730800	75732600
chr15	75748600	75750400
chr15	75996800	75999400
chr15	76034200	76035400
chr15	76087400	76088200
chr15	76177800	76183800
chr15	76718000	76719200
chr15	76910400	76912200
chr15	76933800	76934600
chr15	77013400	77014400
chr15	77994400	77996000
chr15	7803400	7804000
chr15	7804400	7805000
chr15	78409600	78410800
chr15	78671800	78673000
chr15	78712000	78713200
chr15	78966200	78968600
chr15	79202400	79203200
chr15	79252000	79253200
chr15	79270200	79271600
chr15	79491200	79492000
chr15	79499800	79500800
chr15	79511400	79513000
chr15	79980600	79981600
chr15	80211000	80212600
chr15	80577600	80578200
chr15	81692600	81695400
chr15	81835600	81837600
chr15	82065200	82066200
chr15	82206000	82208400
chr15	82215000	82217800
chr15	82960600	82961200
chr15	82967800	82969400
chr15	82986800	82988600
chr15	83034200	83035400
chr15	83056200	83057600
chr15	83087800	83089800
chr15	85001400	85002000
chr15	85493600	85494200
chr15	85536800	85538200
chr15	85615000	85616200
chr15	85625000	85626800
chr15	85645400	85647000
chr15	85669600	85672200
chr15	8629000	8630200
chr15	89066800	89069000
chr15	89387000	89388800
chr15	89457200	89458400
chr15	89532600	89533400
chr15	89547200	89549400
chr15	89556200	89559400
chr15	93502800	93504000
chr15	93513800	93515000
chr15	94522400	94523600
chr15	96766400	96767400
chr15	96768200	96770000
chr15	97323400	97324400
chr15	97657600	97658600
chr15	97824600	97826400
chr15	97999200	98000000
chr15	98594400	98595000
chr15	98595800	98597600
chr15	98602800	98605000
chr15	98608600	98610600
chr15	98617000	98617800
chr15	98772000	98774600
chr15	98780200	98781000
chr15	98797800	98798600
chr15	98893200	98896800
chr15	99092600	99095600
chr15	99227800	99228800
chr15	99583200	99586000
chr15	99595200	99596200
chr15	99664000	99665600
chr15	99668600	99669200
chr16	11144600	11145200
chr16	15084800	15085600
chr16	17802600	17805200
chr16	17806600	17808200
chr16	17814800	17816400
chr16	18581200	18583200
chr16	18625800	18627200
chr16	20695600	20696800
chr16	21243200	21243800
chr16	21245200	21249400
chr16	22148800	22149600
chr16	22571400	22573600
chr16	23179200	23180200
chr16	29839000	29839800
chr16	30144800	30145800
chr16	30251800	30252400
chr16	31544000	31545200
chr16	31889600	31890200
chr16	33575600	33577400
chr16	34262600	34263400
chr16	34745200	34746000
chr16	35229400	35230200
chr16	35659600	35660800
chr16	35681400	35682600
chr16	37583800	37585000
chr16	38253600	38254800
chr16	38483000	38484600
chr16	38608800	38609800
chr16	43609200	43610400
chr16	43638400	43639000
chr16	44671600	44673400
chr16	49808000	49808800
chr16	50045600	50046600
chr16	57390800	57392000
chr16	84702400	84704000
chr16	84954800	84955400
chr16	89896600	89899000
chr16	89919200	89919800
chr16	89920200	89921800
chr16	91219600	91220600
chr16	91221000	91223800
chr16	91320200	91321600
chr16	91347800	91348600
chr16	91514400	91515200
chr16	91946400	91947800
chr16	94093200	94095800
chr16	94097800	94098600
chr16	94124800	94126200
chr16	94302200	94303400
chr16	95823000	95823600
chr17	11529400	11530400
chr17	11534200	11534800
chr17	15371600	15373400
chr17	15536000	15537200
chr17	15829400	15831600
chr17	17849800	17850800
chr17	17909600	17910800
chr17	23537600	23538400
chr17	23557200	23558600
chr17	23575600	23577000
chr17	23630600	23631800
chr17	23698000	23700600
chr17	23741800	23743000
chr17	24504600	24507000
chr17	25556000	25557200
chr17	25567400	25568200
chr17	25818400	25820200
chr17	26431400	26432600
chr17	26836200	26836800
chr17	26838400	26840400
chr17	26844200	26845000
chr17	26849200	26851200
chr17	26885400	26886000
chr17	26951000	26953600
chr17	26961200	26962000
chr17	27324600	27326000
chr17	27502200	27503000
chr17	27511800	27514000
chr17	27518800	27519600
chr17	27520400	27521200
chr17	27719800	27720600
chr17	28515400	28516200
chr17	28516800	28519200
chr17	28538200	28539000
chr17	28876600	28877200
chr17	29321600	29323600
chr17	29326000	29328000
chr17	29397200	29399800
chr17	29401400	29402400
chr17	29405000	29406400
chr17	29416000	29416600
chr17	29746600	29747600
chr17	29930800	29931600
chr17	30889600	30890400
chr17	32099600	32101000
chr17	32392000	32393400
chr17	32396000	32397000
chr17	32491400	32492400
chr17	34138800	34140400
chr17	34192600	34193800
chr17	34391800	34392600
chr17	34660400	34661800
chr17	34679600	34681600
chr17	34716200	34717600
chr17	34976800	34978400
chr17	35358800	35360000
chr17	35568800	35570000
chr17	35575600	35576400
chr17	35719800	35722000
chr17	36237200	36238000
chr17	36248400	36249400
chr17	39847800	39849000
chr17	43569600	43570200
chr17	45529600	45530600
chr17	45534600	45535400
chr17	45543200	45546200
chr17	45804600	45806000
chr17	45884800	45885600
chr17	46442200	46443200
chr17	46444800	46446200
chr17	46452600	46456400
chr17	46457600	46458200
chr17	46459800	46461400
chr17	46483800	46484600
chr17	46519400	46522600
chr17	46539800	46540800
chr17	46543200	46543800
chr17	47465600	47466400
chr17	47467600	47468800
chr17	47691200	47691800
chr17	47936000	47936600
chr17	48030800	48032200
chr17	48095000	48100000
chr17	48467000	48468000
chr17	48545000	48546000
chr17	49171400	49172600
chr17	55481800	55483200
chr17	56119600	56121200
chr17	56123800	56125200
chr17	56141600	56142800
chr17	56145200	56146000
chr17	56148600	56149200
chr17	56427400	56429600
chr17	56751000	56755600
chr17	57274400	57277600
chr17	6476000	6477600
chr17	6861000	6863000
chr17	68840200	68842200
chr17	69475600	69476200
chr17	70817600	70819600
chr17	71868800	71870400
chr17	7826800	7828000
chr17	78624600	78625600
chr17	81669000	81671400
chr17	83224200	83224800
chr17	83275800	83278400
chr17	84066400	84067600
chr17	84096200	84097800
chr17	8413400	8416200
chr17	84156000	84156800
chr17	8429000	8431000
chr17	85463800	85466000
chr17	85473400	85474200
chr17	85488800	85490200
chr17	85612400	85613000
chr17	85613600	85615800
chr17	85625000	85626400
chr17	85664600	85665400
chr17	85690600	85693000
chr17	85798400	85801600
chr17	87745600	87747000
chr17	91087800	91088800
chr17	93200400	93204200
chr18	10532800	10533800
chr18	11058800	11059400
chr18	11239000	11240600
chr18	11351600	11352800
chr18	11843400	11845000
chr18	24042400	24043400
chr18	24466200	24468200
chr18	24651400	24652400
chr18	25485800	25488200
chr18	25576600	25577800
chr18	25589800	25590800
chr18	34540600	34541200
chr18	34547200	34548000
chr18	34550000	34552800
chr18	34560600	34562000
chr18	34679200	34680400
chr18	34695200	34696200
chr18	34884000	34884800
chr18	3498600	3499400
chr18	35913000	35914200
chr18	35917800	35921800
chr18	35930200	35931200
chr18	35933000	35934600
chr18	36017400	36019000
chr18	36067600	36070200
chr18	36530600	36531600
chr18	37217600	37218200
chr18	37302400	37303200
chr18	37437200	37438200
chr18	37486600	37487600
chr18	37515200	37516200
chr18	37749000	37749800
chr18	38014400	38015000
chr18	38024600	38026600
chr18	38068600	38069600
chr18	38146800	38148000
chr18	38184800	38187000
chr18	38188200	38190600
chr18	38197400	38198600
chr18	38203000	38203800
chr18	38238600	38240000
chr18	38482800	38484800
chr18	42400800	42402000
chr18	47363800	47364800
chr18	53472800	53474200
chr18	53552000	53553000
chr18	54952400	54953200
chr18	54987000	54988400
chr18	60600000	60600600
chr18	60602000	60604400
chr18	60628200	60629200
chr18	60944400	60946600
chr18	61032800	61033800
chr18	61042600	61043400
chr18	61256800	61257400
chr18	64331400	64334000
chr18	64342400	64346800
chr18	64428000	64428800
chr18	65934000	65936000
chr18	66470000	66472000
chr18	69197200	69199000
chr18	73622600	73624000
chr18	76011000	76011800
chr18	76136800	76138000
chr18	76145600	76147200
chr18	76173600	76174400
chr18	76379000	76379600
chr18	76846400	76847200
chr18	76858600	76860600
chr18	77254200	77255200
chr18	78047000	78049200
chr18	78362200	78363000
chr18	80295200	80297000
chr18	80304400	80306000
chr18	80322200	80323400
chr18	82583400	82585000
chr18	82867600	82868800
chr18	82917600	82918600
chr18	82948800	82950000
chr18	84091400	84093000
chr19	10381200	10382600
chr19	10422400	10423600
chr19	10462000	10462800
chr19	11878200	11879000
chr19	16484400	16485200
chr19	21741800	21742600
chr19	23892400	23894200
chr19	24896800	24898400
chr19	25602000	25607400
chr19	25622200	25623200
chr19	28974400	28975400
chr19	36347800	36349800
chr19	37233400	37234600
chr19	37684200	37685000
chr19	37690600	37691200
chr19	37878400	37879000
chr19	37880400	37881200
chr19	37882200	37883400
chr19	38480400	38483000
chr19	41088600	41089200
chr19	41296000	41297000
chr19	41440800	41441800
chr19	4221200	4222000
chr19	42379800	42382200
chr19	43384000	43387400
chr19	43599000	43601800
chr19	43605800	43607600
chr19	44510800	44512400
chr19	44514400	44515200
chr19	44639800	44640800
chr19	44674400	44675600
chr19	44676200	44677400
chr19	44681200	44682000
chr19	44682600	44684200
chr19	44723400	44724800
chr19	44725800	44726400
chr19	44734400	44735200
chr19	44739800	44740600
chr19	44741200	44742600
chr19	44746200	44747200
chr19	44749800	44753800
chr19	44758800	44761800
chr19	44881800	44883000
chr19	45024800	45029600
chr19	45039400	45041400
chr19	45064800	45066000
chr19	45067000	45068000
chr19	45079600	45081200
chr19	45142400	45144600
chr19	45153400	45154800
chr19	45158800	45159600
chr19	45220800	45221800
chr19	45229400	45230600
chr19	45242200	45244800
chr19	45293000	45294200
chr19	45300800	45303200
chr19	45541000	45542400
chr19	45543800	45545200
chr19	45695200	45696400
chr19	45731200	45732000
chr19	45732800	45733800
chr19	45736800	45737800
chr19	45745200	45746400
chr19	46135400	46137800
chr19	46308000	46310200
chr19	46313600	46315200
chr19	46317200	46319200
chr19	47150600	47152400
chr19	47252400	47254000
chr19	4731600	4732600
chr19	47342200	47344800
chr19	5081400	5083200
chr19	5306400	5308400
chr19	55587200	55588400
chr19	55694000	55695400
chr19	5653600	5656000
chr19	56775200	56777000
chr19	5708000	5708600
chr19	5715600	5716600
chr19	57263800	57264600
chr19	5741400	5742800
chr19	5745000	5747600
chr19	5750800	5751800
chr19	57523600	57524600
chr19	5756400	5758400
chr19	59467400	59469800
chr19	6427400	6429200
chr19	6495000	6496000
chr19	6502000	6502800
chr19	6507000	6508400
chr19	7066200	7068200
chr19	7069800	7071000
chr19	7135600	7137600
chr19	7143200	7146000
chr19	7164400	7166800
chr19	7181800	7183000
chr19	7185000	7186800
chr2	10353000	10353600
chr2	104681200	104682000
chr2	105112200	105113200
chr2	105122200	105124400
chr2	105130200	105131400
chr2	105132400	105134800
chr2	105311600	105312200
chr2	105608400	105609200
chr2	105612200	105613200
chr2	105686800	105691400
chr2	115852600	115853200
chr2	115854800	115861400
chr2	115872800	115873600
chr2	118700400	118701000
chr2	118710600	118711800
chr2	118749800	118750400
chr2	118895600	118898200
chr2	118972600	118973200
chr2	118975600	118977400
chr2	119254400	119255800
chr2	122300800	122302400
chr2	122337800	122338400
chr2	125731800	125733000
chr2	129908800	129909600
chr2	130361600	130363200
chr2	130579800	130581600
chr2	130634200	130638800
chr2	131170600	131172400
chr2	131545600	131547200
chr2	132939000	132939600
chr2	145859200	145861800
chr2	146217400	146219600
chr2	146225800	146226600
chr2	147033400	147034000
chr2	147178000	147179000
chr2	147180800	147181600
chr2	147193200	147195600
chr2	147367200	147368600
chr2	147370000	147371000
chr2	147373200	147374200
chr2	147905400	147907800
chr2	148030000	148031200
chr2	148038200	148041200
chr2	148048200	148049400
chr2	150500400	150501000
chr2	150525600	150526400
chr2	151670000	151670600
chr2	151993800	151995600
chr2	152047000	152050600
chr2	152075200	152075800
chr2	152914200	152914800
chr2	152942400	152943800
chr2	153052000	153053200
chr2	153070400	153072800
chr2	153483200	153483800
chr2	155385600	155387400
chr2	155628400	155629800
chr2	155630200	155634200
chr2	155941600	155942800
chr2	157039600	157041200
chr2	157253600	157254600
chr2	157900400	157901400
chr2	157926400	157927600
chr2	157940200	157941800
chr2	157943200	157944800
chr2	157974400	157976200
chr2	158208000	158208800
chr2	158539200	158540000
chr2	158595000	158595600
chr2	158613800	158617000
chr2	159068400	159069800
chr2	160360600	160361800
chr2	160442800	160443800
chr2	163119200	163120000
chr2	163318600	163320800
chr2	163338800	163340200
chr2	163375400	163376600
chr2	163481800	163482400
chr2	163534800	163535600
chr2	163858000	163858600
chr2	164167600	164169200
chr2	164389200	164390200
chr2	164400400	164401200
chr2	164408000	164408800
chr2	164413800	164414800
chr2	164428200	164429800
chr2	164431800	164433600
chr2	164776400	164777600
chr2	164949000	164951600
chr2	164952800	164953800
chr2	164970400	164971800
chr2	164997000	164999000
chr2	165112000	165112600
chr2	165115800	165117200
chr2	165166200	165167600
chr2	165195400	165196000
chr2	165201600	165202800
chr2	165215000	165216600
chr2	165363600	165364600
chr2	165379400	165381800
chr2	165562800	165564000
chr2	165906800	165908000
chr2	167103600	167105400
chr2	167145600	167146200
chr2	167559600	167560800
chr2	167595600	167596400
chr2	167597000	167598400
chr2	168049000	168051000
chr2	168262200	168263400
chr2	168280200	168282600
chr2	168579800	168580400
chr2	169297800	169298600
chr2	169885200	169886600
chr2	169995400	169996200
chr2	170094200	170095000
chr2	170323400	170324400
chr2	170408800	170409600
chr2	170410800	170412600
chr2	170487600	170488600
chr2	172518400	172519000
chr2	172558800	172560000
chr2	172623400	172624400
chr2	172726800	172729000
chr2	172730800	172733600
chr2	172734000	172736400
chr2	172738400	172740600
chr2	172752800	172753400
chr2	172759000	172759600
chr2	172789000	172789800
chr2	172860000	172861000
chr2	172933400	172936000
chr2	172977000	172978000
chr2	173171400	173172200
chr2	173306400	173307200
chr2	173307800	173308600
chr2	173339200	173341200
chr2	173366000	173367200
chr2	173585200	173587400
chr2	178123000	178124600
chr2	179565400	179566400
chr2	180099800	180100600
chr2	18031000	18033600
chr2	18038800	18042000
chr2	180488200	180489200
chr2	181147200	181149000
chr2	181696800	181697800
chr2	18680600	18681600
chr2	18688600	18691000
chr2	18693600	18695000
chr2	18766600	18767600
chr2	19430000	19432600
chr2	19448200	19448800
chr2	19451600	19453000
chr2	24521400	24522000
chr2	24606800	24608000
chr2	24678800	24679800
chr2	25185000	25186800
chr2	25313000	25313600
chr2	25322400	25323000
chr2	25400200	25401000
chr2	25424800	25426000
chr2	25615800	25616800
chr2	26198000	26199000
chr2	26202000	26203600
chr2	27424400	27426800
chr2	28750600	28752000
chr2	28917600	28918800
chr2	29193600	29196000
chr2	29746600	29747800
chr2	29750400	29752200
chr2	29856400	29857200
chr2	30600200	30602000
chr2	30604200	30607800
chr2	30686600	30688000
chr2	30711400	30713400
chr2	30725200	30726200
chr2	30771000	30773600
chr2	30798000	30799000
chr2	31309600	31310200
chr2	31313600	31314800
chr2	31458200	31461000
chr2	31642000	31642600
chr2	31653600	31655200
chr2	31880400	31881600
chr2	32088400	32089200
chr2	33543800	33545000
chr2	33563000	33563600
chr2	33568800	33569800
chr2	33580000	33585600
chr2	33615600	33617400
chr2	33628800	33632800
chr2	33635600	33637600
chr2	35265200	35266000
chr2	36010800	36012200
chr2	36090600	36092200
chr2	36093800	36094800
chr2	36197800	36198400
chr2	36202000	36204800
chr2	36210600	36211400
chr2	37764800	37766000
chr2	37777400	37778600
chr2	37780000	37781600
chr2	37786000	37787800
chr2	37793000	37794000
chr2	38336400	38337200
chr2	38347400	38348800
chr2	38356400	38357800
chr2	38375200	38376200
chr2	38378600	38379800
chr2	38671200	38672400
chr2	38696400	38698000
chr2	38710000	38711000
chr2	44556200	44558800
chr2	57102000	57104400
chr2	57110200	57112600
chr2	6099600	6101400
chr2	61655000	61657600
chr2	61802800	61803400
chr2	61807000	61807600
chr2	69629000	69629800
chr2	70127000	70128400
chr2	71163000	71164000
chr2	71532200	71533000
chr2	71534400	71535600
chr2	71551800	71552400
chr2	71580600	71581800
chr2	71982600	71983600
chr2	73263000	73265000
chr2	73276400	73282200
chr2	74655000	74656800
chr2	74661200	74662000
chr2	74672400	74673200
chr2	74683600	74684200
chr2	74687400	74688200
chr2	74713200	74713800
chr2	74723000	74723800
chr2	74727000	74728600
chr2	74740200	74740800
chr2	74749200	74750400
chr2	84814800	84816000
chr2	84836600	84837600
chr2	84865800	84866800
chr2	84871600	84872800
chr2	84882400	84883200
chr2	84888800	84889800
chr2	90889200	90890600
chr2	91077800	91079600
chr2	91115400	91116000
chr2	91925400	91926200
chr2	91927400	91929400
chr2	91964800	91966400
chr2	91975200	91976800
chr2	91978000	91979600
chr2	92484200	92486600
chr2	93014200	93015800
chr2	93179400	93180800
chr2	93645800	93648000
chr2	94246800	94247600
chr2	94262600	94265800
chr2	94272600	94274600
chr2	9871200	9873200
chr2	9895600	9897600
chr2	9898600	9899200
chr3	102011200	102013400
chr3	102611600	102612600
chr3	103573200	103574400
chr3	104758200	104759400
chr3	104967600	104969000
chr3	107582600	107583600
chr3	107829400	107830000
chr3	108239800	108240400
chr3	108396200	108397600
chr3	108397800	108398400
chr3	108406000	108407400
chr3	108854800	108856400
chr3	116251200	116252800
chr3	118430200	118431400
chr3	123173200	123174400
chr3	127625000	127626400
chr3	127627200	127629200
chr3	127639600	127641600
chr3	127694800	127696200
chr3	129197000	129197800
chr3	129202400	129205400
chr3	129206800	129208200
chr3	129222600	129223400
chr3	129226200	129227400
chr3	130945400	130946800
chr3	131103400	131104400
chr3	131105400	131108600
chr3	131155600	131156200
chr3	143099200	143099800
chr3	144198200	144200000
chr3	145962600	145964600
chr3	146324800	146325400
chr3	146684800	146686000
chr3	149087600	149089400
chr3	152477400	152478600
chr3	154663200	154664800
chr3	17785000	17787400
chr3	17787800	17788600
chr3	27282400	27283800
chr3	28267200	28267800
chr3	30513800	30516400
chr3	30595000	30597000
chr3	40531000	40532400
chr3	50896800	50898800
chr3	51364800	51365800
chr3	51701200	51702400
chr3	54797400	54798600
chr3	55116800	55117600
chr3	5860400	5861000
chr3	62341400	62343000
chr3	62603000	62604400
chr3	63609000	63609600
chr3	66973200	66974000
chr3	80800400	80801400
chr3	83789000	83790400
chr3	86550200	86551200
chr3	8716600	8718000
chr3	87755800	87757000
chr3	87764800	87765400
chr3	87783400	87784200
chr3	87803400	87804600
chr3	87809200	87810400
chr3	87816400	87817200
chr3	87952200	87953600
chr3	87959800	87960600
chr3	87982400	87984000
chr3	87992800	87993600
chr3	87996600	87997600
chr3	88022400	88024200
chr3	88031200	88032000
chr3	88137400	88140000
chr3	88200200	88201400
chr3	88240800	88242600
chr3	88483800	88485400
chr3	89147200	89148400
chr3	89152400	89153000
chr3	89186400	89189000
chr3	89237600	89239000
chr3	89385800	89386600
chr3	92079800	92082600
chr3	9249200	9250000
chr3	9251200	9254000
chr3	93447000	93448600
chr3	9346400	9348400
chr3	95172200	95174400
chr3	95987200	95988000
chr3	95989200	95990000
chr3	95992400	95994000
chr3	96526800	96528800
chr3	96684200	96686000
chr3	97823200	97825400
chr3	97867200	97868600
chr3	98427000	98429200
chr3	99234400	99236400
chr3	99240000	99242600
chr3	99248000	99249800
chr3	99256600	99258800
chr3	99261200	99262000
chr4	101291800	101293800
chr4	102977400	102979400
chr4	103619200	103620600
chr4	107845800	107846800
chr4	109393800	109394400
chr4	109656800	109658400
chr4	109979600	109985200
chr4	114648600	114649200
chr4	114665800	114667600
chr4	114900200	114903600
chr4	114912800	114914000
chr4	115052200	115053200
chr4	115062600	115064000
chr4	115095600	115097000
chr4	115657200	115657800
chr4	115830000	115830600
chr4	115897400	115899000
chr4	115917800	115918800
chr4	115961800	115964600
chr4	115972400	115973000
chr4	115978800	115980800
chr4	116839400	116840800
chr4	117303800	117305200
chr4	117321800	117323000
chr4	117926200	117927400
chr4	118485800	118487600
chr4	118569000	118569800
chr4	119497200	119498000
chr4	119498600	119499600
chr4	120148200	120149400
chr4	120267200	120269200
chr4	120270200	120271200
chr4	120649200	120650400
chr4	120697400	120698800
chr4	120730800	120732000
chr4	122982600	122984200
chr4	123239200	123240200
chr4	123686000	123687800
chr4	123964800	123966600
chr4	123990000	123993200
chr4	124178200	124179400
chr4	124276600	124278400
chr4	124443000	124443800
chr4	124477200	124478600
chr4	124574400	124576600
chr4	124639400	124640200
chr4	124885400	124886400
chr4	125004800	125005600
chr4	125007400	125008200
chr4	125275000	125276400
chr4	125311600	125313200
chr4	125478000	125478600
chr4	125485000	125485800
chr4	125930600	125933000
chr4	126236000	126237600
chr4	126281400	126282400
chr4	126296200	126297600
chr4	126300600	126302400
chr4	126619400	126620800
chr4	127263000	127263800
chr4	127986000	127987200
chr4	129112000	129112800
chr4	129117800	129119000
chr4	129292600	129294800
chr4	129746400	129747600
chr4	129771800	129772400
chr4	129978200	129979200
chr4	129987200	129988600
chr4	130006800	130008400
chr4	130078600	130079400
chr4	130163000	130164000
chr4	130199200	130199800
chr4	130861600	130862600
chr4	131252600	131253400
chr4	131818200	131820200
chr4	131821000	131821600
chr4	132112800	132114200
chr4	133249400	133252200
chr4	133485600	133487600
chr4	133494000	133495000
chr4	134065000	134067600
chr4	134072200	134074400
chr4	134633000	134635000
chr4	134659600	134661200
chr4	134954200	134955000
chr4	134967800	134969200
chr4	135128600	135129800
chr4	135140400	135142000
chr4	135149800	135151200
chr4	135151800	135153800
chr4	135175000	135176000
chr4	135201600	135202200
chr4	135205600	135206800
chr4	135509600	135510400
chr4	135525200	135526000
chr4	136070600	136071400
chr4	136081000	136084000
chr4	136084400	136085200
chr4	136104400	136106000
chr4	136134200	136136200
chr4	136140400	136141200
chr4	136289600	136291200
chr4	136636400	136639400
chr4	136754200	136757000
chr4	136861600	136862400
chr4	136905000	136906200
chr4	136942800	136943400
chr4	136945400	136946600
chr4	137283200	137283800
chr4	137798600	137799800
chr4	138459200	138460200
chr4	138555200	138556200
chr4	139810800	139811400
chr4	139819800	139825000
chr4	139827800	139828600
chr4	139836400	139838400
chr4	139851000	139853200
chr4	139925200	139926800
chr4	140108600	140110400
chr4	141382800	141383600
chr4	142014200	142016000
chr4	148107200	148108400
chr4	148164000	148165200
chr4	148165800	148166600
chr4	148173400	148174600
chr4	148270800	148272200
chr4	148405000	148406200
chr4	148859600	148861200
chr4	148902800	148903600
chr4	150029800	150031400
chr4	150101200	150102400
chr4	150773200	150773800
chr4	151128000	151129800
chr4	151140000	151140800
chr4	151874400	151875400
chr4	152119200	152122200
chr4	152124600	152127000
chr4	152130400	152133000
chr4	152282800	152284200
chr4	152285400	152288800
chr4	152311400	152314000
chr4	152314800	152316600
chr4	154071200	154071800
chr4	154334600	154335600
chr4	154336600	154337200
chr4	154408600	154410200
chr4	154446400	154447000
chr4	154502200	154503400
chr4	154639600	154642600
chr4	154741200	154742200
chr4	154952600	154954800
chr4	154957600	154959000
chr4	154983000	154984800
chr4	155149600	155151600
chr4	155769600	155771000
chr4	155791000	155792600
chr4	156034800	156036400
chr4	156076600	156078600
chr4	21677800	21680400
chr4	21688400	21690400
chr4	22476800	22480600
chr4	22494400	22495400
chr4	22497000	22499200
chr4	40307600	40308400
chr4	41497400	41500000
chr4	41704000	41705200
chr4	41725400	41726800
chr4	43421000	43422200
chr4	43811200	43812200
chr4	44106200	44106800
chr4	44424600	44426000
chr4	44663000	44665200
chr4	44666600	44667600
chr4	45765400	45766000
chr4	45829800	45831000
chr4	46304200	46306000
chr4	46367200	46368000
chr4	46506400	46507400
chr4	47437200	47438600
chr4	47724000	47727000
chr4	53878400	53879200
chr4	55515800	55516400
chr4	55650400	55653000
chr4	57038400	57039400
chr4	57433400	57435400
chr4	62582800	62584400
chr4	62780600	62781400
chr4	65252000	65253000
chr4	82533800	82535400
chr4	82536000	82539000
chr4	85513800	85515400
chr4	88937400	88939200
chr4	8920800	8924000
chr4	89272400	89277200
chr4	89524200	89525400
chr4	9027600	9028600
chr4	97751000	97752200
chr4	97868600	97869600
chr4	98819400	98820000
chr4	99662200	99664200
chr5	101537400	101538600
chr5	101538800	101539600
chr5	101667800	101668600
chr5	105866000	105867000
chr5	106451000	106452400
chr5	106453200	106454600
chr5	106463400	106466000
chr5	106469400	106471400
chr5	106560800	106561800
chr5	106573800	106575400
chr5	107687800	107688800
chr5	107720600	107722000
chr5	108366200	108371000
chr5	110480200	110482000
chr5	110978200	110980600
chr5	111171200	111171800
chr5	111275800	111277800
chr5	111531000	111532000
chr5	112153400	112154000
chr5	112269000	112269600
chr5	112390800	112392200
chr5	113287200	113287800
chr5	113461600	113462800
chr5	113490200	113491600
chr5	113797000	113798200
chr5	114275400	114277400
chr5	114537400	114538400
chr5	114610200	114612400
chr5	114636000	114636600
chr5	114858600	114859800
chr5	115004200	115005000
chr5	115214600	115216800
chr5	115319000	115320200
chr5	115432600	115434400
chr5	116959800	116960800
chr5	117500600	117501200
chr5	117841200	117843200
chr5	118331000	118333000
chr5	118396000	118397000
chr5	119524600	119525400
chr5	119546800	119547600
chr5	119660600	119664800
chr5	119665600	119666800
chr5	119686800	119690200
chr5	119797600	119798200
chr5	119799000	119801000
chr5	119803400	119805200
chr5	119836800	119837400
chr5	119838800	119840800
chr5	119844800	119845400
chr5	119866400	119867200
chr5	120210600	120211800
chr5	120269400	120270000
chr5	120280400	120282200
chr5	120300800	120304800
chr5	120323200	120327000
chr5	120409600	120410600
chr5	120424200	120426000
chr5	120426600	120428000
chr5	120428400	120429200
chr5	120434600	120438800
chr5	120439400	120440600
chr5	120630200	120631400
chr5	120694000	120696400
chr5	120713800	120714400
chr5	121828200	121830200
chr5	121868400	121870000
chr5	121925000	121926600
chr5	121948200	121949200
chr5	122068400	122069200
chr5	122950400	122953400
chr5	123501000	123501600
chr5	123507600	123509600
chr5	123614000	123615400
chr5	124817200	124817800
chr5	124912600	124914600
chr5	125057400	125058400
chr5	125215400	125216800
chr5	126768200	126770000
chr5	127235200	127235800
chr5	127339800	127340600
chr5	128443800	128444600
chr5	128551000	128551600
chr5	128781400	128782800
chr5	131615400	131617000
chr5	134215800	134217000
chr5	134221600	134222600
chr5	135121400	135122200
chr5	135257800	135259000
chr5	135274400	135277200
chr5	135404400	135405000
chr5	135850800	135852400
chr5	135856600	135857800
chr5	135867600	135869200
chr5	136619400	136620600
chr5	136803000	136804200
chr5	137574400	137575200
chr5	137582600	137584600
chr5	137620600	137621400
chr5	138275800	138276400
chr5	138932000	138933200
chr5	139535400	139536400
chr5	139540200	139541800
chr5	139550800	139551600
chr5	139552600	139554400
chr5	139557600	139559400
chr5	139580200	139581800
chr5	139599400	139600600
chr5	139659200	139660000
chr5	139808000	139808800
chr5	139910000	139910600
chr5	139911800	139913800
chr5	139943800	139945200
chr5	139970200	139973600
chr5	140734600	140737600
chr5	140890200	140890800
chr5	143157200	143157800
chr5	143252600	143255600
chr5	143287600	143288800
chr5	143292600	143294200
chr5	143372400	143373600
chr5	143381600	143382400
chr5	143386600	143388200
chr5	146699600	146700200
chr5	147221200	147224200
chr5	147274200	147275000
chr5	147276800	147278400
chr5	147298800	147301000
chr5	147314600	147316000
chr5	147751400	147752200
chr5	147752600	147753600
chr5	148077400	148078200
chr5	148288400	148289000
chr5	148809200	148810000
chr5	148830600	148832600
chr5	149031000	149031600
chr5	149067800	149068800
chr5	149152200	149153000
chr5	149287000	149288400
chr5	149312800	149313400
chr5	149353000	149353800
chr5	151232400	151234400
chr5	24321200	24323600
[truncated: 700 more rows]
