# Supplementary material for: Differential contribution to gene expression prediction of histone modifications at enhancers or promoters
Source: PLoS Comput Biol. 2021 Sep 2;17(9):e1009368. doi: 10.1371/journal.pcbi.1009368 (PMC8443064; doi:10.1371/journal.pcbi.1009368)
Supplement: S5 Table — Coordinates of the identified active enhancers (*_e), associated active promoters (*_p), and target genes (genome assembly mm10). The association was done using all significant Hi-C interactions (Hi-C–all). (XLSX) [file pcbi.1009368.s017.xlsx]

## Sheet: Table S5
chr_e	start_e	end_e	chr_p	start_p	end_p	gene
chr1	101756200	101758200	chr1	105662400	105665400	Pign
chr1	101756200	101758200	chr1	105662400	105665400	Relch
chr1	105491000	105492600	chr1	105662400	105665400	Pign
chr1	105491000	105492600	chr1	105662400	105665400	Relch
chr1	106058200	106059200	chr1	105662400	105665400	Pign
chr1	106058200	106059200	chr1	105662400	105665400	Relch
chr1	106058200	106059200	chr1	106795000	106797400	Vps4b
chr1	106071800	106072600	chr1	105662400	105665400	Pign
chr1	106071800	106072600	chr1	105662400	105665400	Relch
chr1	106071800	106072600	chr1	106758200	106760800	Kdsr
chr1	106071800	106072600	chr1	106795000	106797400	Vps4b
chr1	106278200	106280200	chr1	105662400	105665400	Pign
chr1	106278200	106280200	chr1	105662400	105665400	Relch
chr1	106278200	106280200	chr1	106758200	106760800	Kdsr
chr1	10877200	10879600	chr1	12717800	12719600	Sulf1
chr1	110774000	110776000	chr1	111863800	111865400	Dsel
chr1	110789800	110790600	chr1	111863800	111865400	Dsel
chr1	11276800	11279400	chr1	12717800	12719600	Sulf1
chr1	11329000	11331200	chr1	12691600	12694200	Sulf1
chr1	11329000	11331200	chr1	12717800	12719600	Sulf1
chr1	11394400	11402000	chr1	10008600	10010000	Ppp1r42
chr1	11394400	11402000	chr1	12717800	12719600	Sulf1
chr1	11394400	11402000	chr1	15803200	15808600	Terf1
chr1	113955600	113959400	chr1	105662400	105665400	Pign
chr1	113955600	113959400	chr1	105662400	105665400	Relch
chr1	113959800	113960600	chr1	105662400	105665400	Pign
chr1	113959800	113960600	chr1	105662400	105665400	Relch
chr1	11466000	11467200	chr1	12717800	12719600	Sulf1
chr1	11499400	11504600	chr1	13371200	13375000	Ncoa2
chr1	117456200	117459400	chr1	118309800	118312200	Tsn
chr1	117456200	117459400	chr1	118321200	118323400	Nifk
chr1	11748200	11749400	chr1	12691600	12694200	Sulf1
chr1	11748200	11749400	chr1	12717800	12719600	Sulf1
chr1	118054200	118055000	chr1	118309800	118312200	Tsn
chr1	118054200	118055000	chr1	118321200	118323400	Nifk
chr1	118625400	118627000	chr1	118309800	118312200	Tsn
chr1	118625400	118627000	chr1	118321200	118323400	Nifk
chr1	118625400	118627000	chr1	118387800	118391000	Clasp1
chr1	118625400	118627000	chr1	118458000	118460200	2900060B14Rik
chr1	118625400	118627000	chr1	118627400	118630600	Tfcp2l1
chr1	118625400	118627000	chr1	119046200	119056400	Gli2
chr1	118625400	118627000	chr1	119503600	119505400	Ralb
chr1	118641000	118658200	chr1	118309800	118312200	Tsn
chr1	118641000	118658200	chr1	118321200	118323400	Nifk
chr1	118641000	118658200	chr1	118387800	118391000	Clasp1
chr1	118641000	118658200	chr1	118458000	118460200	2900060B14Rik
chr1	118641000	118658200	chr1	118627400	118630600	Tfcp2l1
chr1	118641000	118658200	chr1	119046200	119056400	Gli2
chr1	118641000	118658200	chr1	119503600	119505400	Ralb
chr1	118641000	118658200	chr1	119525000	119527600	Tmem185b
chr1	118641000	118658200	chr1	119647800	119649400	Epb41l5
chr1	118687200	118688000	chr1	118309800	118312200	Tsn
chr1	118687200	118688000	chr1	118321200	118323400	Nifk
chr1	118687200	118688000	chr1	118387800	118391000	Clasp1
chr1	118687200	118688000	chr1	118458000	118460200	2900060B14Rik
chr1	118687200	118688000	chr1	118627400	118630600	Tfcp2l1
chr1	118687200	118688000	chr1	119046200	119056400	Gli2
chr1	118687200	118688000	chr1	119503600	119505400	Ralb
chr1	118687200	118688000	chr1	131909600	131913000	Nucks1
chr1	118837200	118838400	chr1	118309800	118312200	Tsn
chr1	118837200	118838400	chr1	118458000	118460200	2900060B14Rik
chr1	118837200	118838400	chr1	118627400	118630600	Tfcp2l1
chr1	118837200	118838400	chr1	119046200	119056400	Gli2
chr1	118837200	118838400	chr1	119503600	119505400	Ralb
chr1	118837200	118838400	chr1	119912000	119914000	Tmem177
chr1	118873400	118875200	chr1	118321200	118323400	Nifk
chr1	118873400	118875200	chr1	118387800	118391000	Clasp1
chr1	118873400	118875200	chr1	118458000	118460200	2900060B14Rik
chr1	118873400	118875200	chr1	118627400	118630600	Tfcp2l1
chr1	118873400	118875200	chr1	119046200	119056400	Gli2
chr1	118873400	118875200	chr1	119503600	119505400	Ralb
chr1	118873400	118875200	chr1	119525000	119527600	Tmem185b
chr1	118873400	118875200	chr1	119647800	119649400	Epb41l5
chr1	118873400	118875200	chr1	119835800	119838000	Ptpn4
chr1	118980600	118984800	chr1	118387800	118391000	Clasp1
chr1	118980600	118984800	chr1	118458000	118460200	2900060B14Rik
chr1	118980600	118984800	chr1	118627400	118630600	Tfcp2l1
chr1	118980600	118984800	chr1	119046200	119056400	Gli2
chr1	118980600	118984800	chr1	119503600	119505400	Ralb
chr1	118980600	118984800	chr1	119647800	119649400	Epb41l5
chr1	118980600	118984800	chr1	119835800	119838000	Ptpn4
chr1	119024600	119026000	chr1	118309800	118312200	Tsn
chr1	119024600	119026000	chr1	118387800	118391000	Clasp1
chr1	119024600	119026000	chr1	118458000	118460200	2900060B14Rik
chr1	119024600	119026000	chr1	118627400	118630600	Tfcp2l1
chr1	119024600	119026000	chr1	119046200	119056400	Gli2
chr1	119024600	119026000	chr1	119503600	119505400	Ralb
chr1	119024600	119026000	chr1	119525000	119527600	Tmem185b
chr1	119024600	119026000	chr1	119647800	119649400	Epb41l5
chr1	119024600	119026000	chr1	167307200	167311000	Tmco1
chr1	119035400	119037800	chr1	118387800	118391000	Clasp1
chr1	119035400	119037800	chr1	118458000	118460200	2900060B14Rik
chr1	119035400	119037800	chr1	118627400	118630600	Tfcp2l1
chr1	119035400	119037800	chr1	119046200	119056400	Gli2
chr1	119035400	119037800	chr1	119503600	119505400	Ralb
chr1	119035400	119037800	chr1	119525000	119527600	Tmem185b
chr1	119035400	119037800	chr1	119835800	119838000	Ptpn4
chr1	119035400	119037800	chr1	119912000	119914000	Tmem177
chr1	119064400	119065600	chr1	118309800	118312200	Tsn
chr1	119064400	119065600	chr1	118387800	118391000	Clasp1
chr1	119064400	119065600	chr1	118458000	118460200	2900060B14Rik
chr1	119064400	119065600	chr1	118627400	118630600	Tfcp2l1
chr1	119064400	119065600	chr1	119046200	119056400	Gli2
chr1	119064400	119065600	chr1	119503600	119505400	Ralb
chr1	119064400	119065600	chr1	119525000	119527600	Tmem185b
chr1	119064400	119065600	chr1	119647800	119649400	Epb41l5
chr1	119064400	119065600	chr1	119835800	119838000	Ptpn4
chr1	119064400	119065600	chr1	119912000	119914000	Tmem177
chr1	119064400	119065600	chr1	86703000	86705000	Dis3l2
chr1	119071800	119083800	chr1	118309800	118312200	Tsn
chr1	119071800	119083800	chr1	118387800	118391000	Clasp1
chr1	119071800	119083800	chr1	118458000	118460200	2900060B14Rik
chr1	119071800	119083800	chr1	118627400	118630600	Tfcp2l1
chr1	119071800	119083800	chr1	119046200	119056400	Gli2
chr1	119071800	119083800	chr1	119503600	119505400	Ralb
chr1	119071800	119083800	chr1	119525000	119527600	Tmem185b
chr1	119071800	119083800	chr1	119647800	119649400	Epb41l5
chr1	119071800	119083800	chr1	119912000	119914000	Tmem177
chr1	119071800	119083800	chr1	64729800	64739600	Fzd5
chr1	119071800	119083800	chr1	79775600	79777200	Mrpl44
chr1	119119600	119120600	chr1	118321200	118323400	Nifk
chr1	119119600	119120600	chr1	118458000	118460200	2900060B14Rik
chr1	119119600	119120600	chr1	118627400	118630600	Tfcp2l1
chr1	119119600	119120600	chr1	119046200	119056400	Gli2
chr1	119119600	119120600	chr1	119503600	119505400	Ralb
chr1	119119600	119120600	chr1	119525000	119527600	Tmem185b
chr1	119143400	119144800	chr1	118321200	118323400	Nifk
chr1	119143400	119144800	chr1	118458000	118460200	2900060B14Rik
chr1	119143400	119144800	chr1	118627400	118630600	Tfcp2l1
chr1	119143400	119144800	chr1	119046200	119056400	Gli2
chr1	119143400	119144800	chr1	119503600	119505400	Ralb
chr1	119143400	119144800	chr1	119525000	119527600	Tmem185b
chr1	119143400	119144800	chr1	119835800	119838000	Ptpn4
chr1	119146400	119149200	chr1	118321200	118323400	Nifk
chr1	119146400	119149200	chr1	118458000	118460200	2900060B14Rik
chr1	119146400	119149200	chr1	118627400	118630600	Tfcp2l1
chr1	119146400	119149200	chr1	119046200	119056400	Gli2
chr1	119146400	119149200	chr1	119503600	119505400	Ralb
chr1	119197200	119197800	chr1	118627400	118630600	Tfcp2l1
chr1	119197200	119197800	chr1	119046200	119056400	Gli2
chr1	119197200	119197800	chr1	119503600	119505400	Ralb
chr1	119197200	119197800	chr1	119525000	119527600	Tmem185b
chr1	119197200	119197800	chr1	119647800	119649400	Epb41l5
chr1	119197200	119197800	chr1	119835800	119838000	Ptpn4
chr1	119207400	119208600	chr1	118627400	118630600	Tfcp2l1
chr1	119207400	119208600	chr1	119046200	119056400	Gli2
chr1	119207400	119208600	chr1	119503600	119505400	Ralb
chr1	119207400	119208600	chr1	119525000	119527600	Tmem185b
chr1	119298000	119307200	chr1	118321200	118323400	Nifk
chr1	119298000	119307200	chr1	118627400	118630600	Tfcp2l1
chr1	119298000	119307200	chr1	119046200	119056400	Gli2
chr1	119298000	119307200	chr1	119503600	119505400	Ralb
chr1	119298000	119307200	chr1	119525000	119527600	Tmem185b
chr1	119298000	119307200	chr1	119647800	119649400	Epb41l5
chr1	119298000	119307200	chr1	119835800	119838000	Ptpn4
chr1	119298000	119307200	chr1	119912000	119914000	Tmem177
chr1	119298000	119307200	chr1	120119600	120122800	3110009E18Rik
chr1	119298000	119307200	chr1	120119600	120122800	Dbi
chr1	119298000	119307200	chr1	151427000	151430400	Swt1
chr1	119298000	119307200	chr1	151427000	151430400	Trmt1l
chr1	119330000	119331400	chr1	118309800	118312200	Tsn
chr1	119330000	119331400	chr1	118387800	118391000	Clasp1
chr1	119330000	119331400	chr1	118458000	118460200	2900060B14Rik
chr1	119330000	119331400	chr1	118627400	118630600	Tfcp2l1
chr1	119330000	119331400	chr1	119046200	119056400	Gli2
chr1	119330000	119331400	chr1	119503600	119505400	Ralb
chr1	119330000	119331400	chr1	119525000	119527600	Tmem185b
chr1	119330000	119331400	chr1	119647800	119649400	Epb41l5
chr1	119330000	119331400	chr1	119835800	119838000	Ptpn4
chr1	119330000	119331400	chr1	167278400	167285600	Uck2
chr1	119330000	119331400	chr1	167289200	167290600	Mir6347
chr1	119333600	119335200	chr1	118321200	118323400	Nifk
chr1	119333600	119335200	chr1	118387800	118391000	Clasp1
chr1	119333600	119335200	chr1	118458000	118460200	2900060B14Rik
chr1	119333600	119335200	chr1	118627400	118630600	Tfcp2l1
chr1	119333600	119335200	chr1	119046200	119056400	Gli2
chr1	119333600	119335200	chr1	119503600	119505400	Ralb
chr1	119333600	119335200	chr1	119525000	119527600	Tmem185b
chr1	119333600	119335200	chr1	119647800	119649400	Epb41l5
chr1	119333600	119335200	chr1	119912000	119914000	Tmem177
chr1	119333600	119335200	chr1	166123400	166144400	Dusp27
chr1	119333600	119335200	chr1	166123400	166144400	Gpa33
chr1	119346400	119350200	chr1	118309800	118312200	Tsn
chr1	119346400	119350200	chr1	119046200	119056400	Gli2
chr1	119346400	119350200	chr1	119503600	119505400	Ralb
chr1	119346400	119350200	chr1	119525000	119527600	Tmem185b
chr1	119346400	119350200	chr1	119647800	119649400	Epb41l5
chr1	119346400	119350200	chr1	120119600	120122800	3110009E18Rik
chr1	119346400	119350200	chr1	120119600	120122800	Dbi
chr1	119346400	119350200	chr1	91249000	91251600	Ube2f
chr1	119396600	119401400	chr1	118387800	118391000	Clasp1
chr1	119396600	119401400	chr1	118627400	118630600	Tfcp2l1
chr1	119396600	119401400	chr1	119046200	119056400	Gli2
chr1	119396600	119401400	chr1	119503600	119505400	Ralb
chr1	119396600	119401400	chr1	119525000	119527600	Tmem185b
chr1	119396600	119401400	chr1	119647800	119649400	Epb41l5
chr1	119396600	119401400	chr1	119835800	119838000	Ptpn4
chr1	119396600	119401400	chr1	119912000	119914000	Tmem177
chr1	119396600	119401400	chr1	120119600	120122800	3110009E18Rik
chr1	119396600	119401400	chr1	120119600	120122800	Dbi
chr1	119404000	119405000	chr1	118627400	118630600	Tfcp2l1
chr1	119404000	119405000	chr1	119046200	119056400	Gli2
chr1	119404000	119405000	chr1	119503600	119505400	Ralb
chr1	119404000	119405000	chr1	119525000	119527600	Tmem185b
chr1	119404000	119405000	chr1	119647800	119649400	Epb41l5
chr1	119442400	119444400	chr1	118387800	118391000	Clasp1
chr1	119442400	119444400	chr1	118458000	118460200	2900060B14Rik
chr1	119442400	119444400	chr1	118627400	118630600	Tfcp2l1
chr1	119442400	119444400	chr1	119046200	119056400	Gli2
chr1	119442400	119444400	chr1	119503600	119505400	Ralb
chr1	119442400	119444400	chr1	119525000	119527600	Tmem185b
chr1	119442400	119444400	chr1	119647800	119649400	Epb41l5
chr1	119442400	119444400	chr1	119835800	119838000	Ptpn4
chr1	119442400	119444400	chr1	119912000	119914000	Tmem177
chr1	119442400	119444400	chr1	120119600	120122800	3110009E18Rik
chr1	119442400	119444400	chr1	120119600	120122800	Dbi
chr1	119496600	119499400	chr1	118387800	118391000	Clasp1
chr1	119496600	119499400	chr1	118458000	118460200	2900060B14Rik
chr1	119496600	119499400	chr1	118627400	118630600	Tfcp2l1
chr1	119496600	119499400	chr1	119046200	119056400	Gli2
chr1	119496600	119499400	chr1	119503600	119505400	Ralb
chr1	119496600	119499400	chr1	119525000	119527600	Tmem185b
chr1	119496600	119499400	chr1	119647800	119649400	Epb41l5
chr1	119496600	119499400	chr1	119835800	119838000	Ptpn4
chr1	119496600	119499400	chr1	119912000	119914000	Tmem177
chr1	119743800	119745000	chr1	119046200	119056400	Gli2
chr1	119743800	119745000	chr1	119503600	119505400	Ralb
chr1	119743800	119745000	chr1	119525000	119527600	Tmem185b
chr1	119743800	119745000	chr1	119647800	119649400	Epb41l5
chr1	119743800	119745000	chr1	119835800	119838000	Ptpn4
chr1	119743800	119745000	chr1	119912000	119914000	Tmem177
chr1	119743800	119745000	chr1	120119600	120122800	3110009E18Rik
chr1	119743800	119745000	chr1	120119600	120122800	Dbi
chr1	119868600	119869400	chr1	118458000	118460200	2900060B14Rik
chr1	119868600	119869400	chr1	119503600	119505400	Ralb
chr1	119868600	119869400	chr1	119525000	119527600	Tmem185b
chr1	119868600	119869400	chr1	119647800	119649400	Epb41l5
chr1	119868600	119869400	chr1	119835800	119838000	Ptpn4
chr1	119868600	119869400	chr1	119912000	119914000	Tmem177
chr1	119868600	119869400	chr1	120119600	120122800	3110009E18Rik
chr1	119868600	119869400	chr1	120119600	120122800	Dbi
chr1	119996600	119997800	chr1	118627400	118630600	Tfcp2l1
chr1	119996600	119997800	chr1	119046200	119056400	Gli2
chr1	119996600	119997800	chr1	119503600	119505400	Ralb
chr1	119996600	119997800	chr1	119525000	119527600	Tmem185b
chr1	119996600	119997800	chr1	119647800	119649400	Epb41l5
chr1	119996600	119997800	chr1	119835800	119838000	Ptpn4
chr1	119996600	119997800	chr1	119912000	119914000	Tmem177
chr1	119996600	119997800	chr1	120119600	120122800	3110009E18Rik
chr1	119996600	119997800	chr1	120119600	120122800	Dbi
chr1	120078000	120079800	chr1	118387800	118391000	Clasp1
chr1	120078000	120079800	chr1	119647800	119649400	Epb41l5
chr1	120078000	120079800	chr1	119835800	119838000	Ptpn4
chr1	120078000	120079800	chr1	119912000	119914000	Tmem177
chr1	120078000	120079800	chr1	120119600	120122800	3110009E18Rik
chr1	120078000	120079800	chr1	120119600	120122800	Dbi
chr1	120078000	120079800	chr1	93753200	93756000	Atg4b
chr1	120078000	120079800	chr1	93753200	93756000	Thap4
chr1	120082800	120083400	chr1	119046200	119056400	Gli2
chr1	120082800	120083400	chr1	119503600	119505400	Ralb
chr1	120082800	120083400	chr1	119647800	119649400	Epb41l5
chr1	120082800	120083400	chr1	119835800	119838000	Ptpn4
chr1	120082800	120083400	chr1	119912000	119914000	Tmem177
chr1	120082800	120083400	chr1	120119600	120122800	3110009E18Rik
chr1	120082800	120083400	chr1	120119600	120122800	Dbi
chr1	120082800	120083400	chr1	121086600	121088400	Celrr
chr1	120082800	120083400	chr1	153748800	153749800	Rnasel
chr1	120083800	120084400	chr1	119046200	119056400	Gli2
chr1	120083800	120084400	chr1	119503600	119505400	Ralb
chr1	120083800	120084400	chr1	119647800	119649400	Epb41l5
chr1	120083800	120084400	chr1	119835800	119838000	Ptpn4
chr1	120083800	120084400	chr1	119912000	119914000	Tmem177
chr1	120083800	120084400	chr1	120119600	120122800	3110009E18Rik
chr1	120083800	120084400	chr1	120119600	120122800	Dbi
chr1	120083800	120084400	chr1	121086600	121088400	Celrr
chr1	120083800	120084400	chr1	153748800	153749800	Rnasel
chr1	120086000	120087400	chr1	119525000	119527600	Tmem185b
chr1	120086000	120087400	chr1	119835800	119838000	Ptpn4
chr1	120086000	120087400	chr1	119912000	119914000	Tmem177
chr1	120086000	120087400	chr1	120119600	120122800	3110009E18Rik
chr1	120086000	120087400	chr1	120119600	120122800	Dbi
chr1	120644000	120645000	chr1	119503600	119505400	Ralb
chr1	120644000	120645000	chr1	121086600	121088400	Celrr
chr1	120644000	120645000	chr1	121430800	121432200	Ccdc93
chr1	121096800	121097600	chr1	121086600	121088400	Celrr
chr1	121096800	121097600	chr1	121430800	121432200	Ccdc93
chr1	125531800	125535200	chr1	125433400	125436800	Actr3
chr1	125531800	125535200	chr1	125559200	125562000	Slc35f5
chr1	125531800	125535200	chr1	125676800	125677400	Gpr39
chr1	125531800	125535200	chr1	127204200	127207000	Mgat5
chr1	125687800	125688400	chr1	125433400	125436800	Actr3
chr1	125687800	125688400	chr1	125559200	125562000	Slc35f5
chr1	125687800	125688400	chr1	125676800	125677400	Gpr39
chr1	125687800	125688400	chr1	127204200	127207000	Mgat5
chr1	125730000	125730600	chr1	125433400	125436800	Actr3
chr1	125730000	125730600	chr1	125559200	125562000	Slc35f5
chr1	125730000	125730600	chr1	125676800	125677400	Gpr39
chr1	12711200	12711800	chr1	12691600	12694200	Sulf1
chr1	12711200	12711800	chr1	12717800	12719600	Sulf1
chr1	12711200	12711800	chr1	13371200	13375000	Ncoa2
chr1	127167400	127168400	chr1	127204200	127207000	Mgat5
chr1	127167400	127168400	chr1	127772600	127776800	2900009J06Rik
chr1	127167400	127168400	chr1	127772600	127776800	Ccnt2
chr1	127234600	127236000	chr1	125559200	125562000	Slc35f5
chr1	127234600	127236000	chr1	125676800	125677400	Gpr39
chr1	127234600	127236000	chr1	127204200	127207000	Mgat5
chr1	127234600	127236000	chr1	127772600	127776800	2900009J06Rik
chr1	127234600	127236000	chr1	127772600	127776800	Ccnt2
chr1	127234600	127236000	chr1	156558200	156560000	Abl2
chr1	127313600	127314200	chr1	127204200	127207000	Mgat5
chr1	127313600	127314200	chr1	131135400	131140800	Dyrk3
chr1	12740400	12756000	chr1	12691600	12694200	Sulf1
chr1	12740400	12756000	chr1	12717800	12719600	Sulf1
chr1	127420600	127421400	chr1	127204200	127207000	Mgat5
chr1	127420600	127421400	chr1	127772600	127776800	2900009J06Rik
chr1	127420600	127421400	chr1	127772600	127776800	Ccnt2
chr1	127420600	127421400	chr1	127868400	127869600	Rab3gap1
chr1	127420600	127421400	chr1	128243400	128245600	Ubxn4
chr1	127420600	127421400	chr1	43091600	43093600	Tgfbrap1
chr1	12761600	12764400	chr1	12691600	12694200	Sulf1
chr1	12761600	12764400	chr1	12717800	12719600	Sulf1
chr1	12761600	12764400	chr1	13371200	13375000	Ncoa2
chr1	12761600	12764400	chr1	24004800	24006000	Sdhaf4
chr1	12761600	12764400	chr1	4854000	4859800	Tcea1
chr1	128000000	128002600	chr1	127204200	127207000	Mgat5
chr1	128000000	128002600	chr1	127772600	127776800	2900009J06Rik
chr1	128000000	128002600	chr1	127772600	127776800	Ccnt2
chr1	128000000	128002600	chr1	127868400	127869600	Rab3gap1
chr1	128000000	128002600	chr1	128101600	128104800	R3hdm1
chr1	128000000	128002600	chr1	128101600	128104800	Zranb3
chr1	128000000	128002600	chr1	128243400	128245600	Ubxn4
chr1	128000000	128002600	chr1	128357600	128360400	Mcm6
chr1	128000000	128002600	chr1	86299800	86314600	B3gnt7
chr1	128000000	128002600	chr1	86299800	86314600	Gm28626
chr1	12806200	12815600	chr1	12691600	12694200	Sulf1
chr1	12806200	12815600	chr1	12717800	12719600	Sulf1
chr1	12806200	12815600	chr1	13371200	13375000	Ncoa2
chr1	12806200	12815600	chr1	13588600	13590600	Tram1
chr1	12806200	12815600	chr1	9746800	9749200	1700034P13Rik
chr1	12806200	12815600	chr1	9746800	9749200	Vcpip1
chr1	128094000	128096600	chr1	127772600	127776800	2900009J06Rik
chr1	128094000	128096600	chr1	127772600	127776800	Ccnt2
chr1	128094000	128096600	chr1	127868400	127869600	Rab3gap1
chr1	128094000	128096600	chr1	128101600	128104800	R3hdm1
chr1	128094000	128096600	chr1	128101600	128104800	Zranb3
chr1	128094000	128096600	chr1	128243400	128245600	Ubxn4
chr1	128094000	128096600	chr1	128357600	128360400	Mcm6
chr1	128094000	128096600	chr1	128415800	128418200	Dars
chr1	128099000	128099600	chr1	127772600	127776800	2900009J06Rik
chr1	128099000	128099600	chr1	127772600	127776800	Ccnt2
chr1	128099000	128099600	chr1	127868400	127869600	Rab3gap1
chr1	128099000	128099600	chr1	128101600	128104800	R3hdm1
chr1	128099000	128099600	chr1	128101600	128104800	Zranb3
chr1	128099000	128099600	chr1	128243400	128245600	Ubxn4
chr1	128303800	128304600	chr1	127772600	127776800	2900009J06Rik
chr1	128303800	128304600	chr1	127772600	127776800	Ccnt2
chr1	128303800	128304600	chr1	128243400	128245600	Ubxn4
chr1	128303800	128304600	chr1	128357600	128360400	Mcm6
chr1	128303800	128304600	chr1	128415800	128418200	Dars
chr1	128303800	128304600	chr1	131909600	131913000	Nucks1
chr1	128303800	128304600	chr1	136623800	136629600	Zfp281
chr1	128303800	128304600	chr1	166123400	166144400	Dusp27
chr1	128303800	128304600	chr1	166123400	166144400	Gpa33
chr1	12835000	12837000	chr1	12691600	12694200	Sulf1
chr1	12835000	12837000	chr1	12717800	12719600	Sulf1
chr1	12835000	12837000	chr1	13371200	13375000	Ncoa2
chr1	12835000	12837000	chr1	13588600	13590600	Tram1
chr1	128392000	128395600	chr1	127772600	127776800	2900009J06Rik
chr1	128392000	128395600	chr1	127772600	127776800	Ccnt2
chr1	128392000	128395600	chr1	127868400	127869600	Rab3gap1
chr1	128392000	128395600	chr1	128243400	128245600	Ubxn4
chr1	128392000	128395600	chr1	128357600	128360400	Mcm6
chr1	128392000	128395600	chr1	128415800	128418200	Dars
chr1	128440400	128441200	chr1	128243400	128245600	Ubxn4
chr1	128440400	128441200	chr1	128357600	128360400	Mcm6
chr1	128440400	128441200	chr1	128415800	128418200	Dars
chr1	128472200	128473000	chr1	127772600	127776800	2900009J06Rik
chr1	128472200	128473000	chr1	127772600	127776800	Ccnt2
chr1	128472200	128473000	chr1	128243400	128245600	Ubxn4
chr1	128472200	128473000	chr1	128357600	128360400	Mcm6
chr1	128472200	128473000	chr1	128415800	128418200	Dars
chr1	12864800	12865800	chr1	12691600	12694200	Sulf1
chr1	12864800	12865800	chr1	12717800	12719600	Sulf1
chr1	12864800	12865800	chr1	13371200	13375000	Ncoa2
chr1	12864800	12865800	chr1	13588600	13590600	Tram1
chr1	12864800	12865800	chr1	13658400	13662000	Lactb2
chr1	128853200	128854800	chr1	128415800	128418200	Dars
chr1	128859200	128861800	chr1	128243400	128245600	Ubxn4
chr1	128859200	128861800	chr1	128357600	128360400	Mcm6
chr1	128859200	128861800	chr1	128415800	128418200	Dars
chr1	128859200	128861800	chr1	131135400	131140800	Dyrk3
chr1	13014800	13015800	chr1	12691600	12694200	Sulf1
chr1	13014800	13015800	chr1	12717800	12719600	Sulf1
chr1	13014800	13015800	chr1	13371200	13375000	Ncoa2
chr1	13014800	13015800	chr1	13588600	13590600	Tram1
chr1	13014800	13015800	chr1	13658400	13662000	Lactb2
chr1	13057400	13058000	chr1	13371200	13375000	Ncoa2
chr1	13057400	13058000	chr1	13588600	13590600	Tram1
chr1	13057400	13058000	chr1	74235400	74238600	Arpc2
chr1	13073600	13075600	chr1	12691600	12694200	Sulf1
chr1	13073600	13075600	chr1	12717800	12719600	Sulf1
chr1	13073600	13075600	chr1	13371200	13375000	Ncoa2
chr1	13073600	13075600	chr1	13588600	13590600	Tram1
chr1	13073600	13075600	chr1	13658400	13662000	Lactb2
chr1	13073600	13075600	chr1	4806800	4810800	Lypla1
chr1	13076200	13087400	chr1	12691600	12694200	Sulf1
chr1	13076200	13087400	chr1	12717800	12719600	Sulf1
chr1	13076200	13087400	chr1	13371200	13375000	Ncoa2
chr1	13076200	13087400	chr1	13588600	13590600	Tram1
chr1	13076200	13087400	chr1	13658400	13662000	Lactb2
chr1	13076200	13087400	chr1	15803200	15808600	Terf1
chr1	13076200	13087400	chr1	4806800	4810800	Lypla1
chr1	13093200	13097000	chr1	12691600	12694200	Sulf1
chr1	13093200	13097000	chr1	12717800	12719600	Sulf1
chr1	13093200	13097000	chr1	13371200	13375000	Ncoa2
chr1	13093200	13097000	chr1	13588600	13590600	Tram1
chr1	13093200	13097000	chr1	13658400	13662000	Lactb2
chr1	13093200	13097000	chr1	15803200	15808600	Terf1
chr1	13093200	13097000	chr1	75222800	75228400	A630095N17Rik
chr1	13102600	13105800	chr1	12691600	12694200	Sulf1
chr1	13102600	13105800	chr1	12717800	12719600	Sulf1
chr1	13102600	13105800	chr1	13371200	13375000	Ncoa2
chr1	13102600	13105800	chr1	13588600	13590600	Tram1
chr1	13102600	13105800	chr1	13658400	13662000	Lactb2
chr1	13102600	13105800	chr1	37889400	37891600	Mitd1
chr1	13102600	13105800	chr1	37889400	37891600	Mrpl30
chr1	13102600	13105800	chr1	4806800	4810800	Lypla1
chr1	13102600	13105800	chr1	9746800	9749200	1700034P13Rik
chr1	13102600	13105800	chr1	9746800	9749200	Vcpip1
chr1	131145400	131151600	chr1	128357600	128360400	Mcm6
chr1	131145400	131151600	chr1	130715200	130718600	Pfkfb2
chr1	131145400	131151600	chr1	130715200	130718600	Yod1
chr1	131145400	131151600	chr1	131135400	131140800	Dyrk3
chr1	131145400	131151600	chr1	131152600	131154600	Eif2d
chr1	131145400	131151600	chr1	131524800	131529400	Fam72a
chr1	131145400	131151600	chr1	131524800	131529400	Srgap2
chr1	131145400	131151600	chr1	131827000	131829200	Slc41a1
chr1	131145400	131151600	chr1	131866800	131868400	Rab29
chr1	131145400	131151600	chr1	131909600	131913000	Nucks1
chr1	131145400	131151600	chr1	132193800	132208600	Mir135b
chr1	131145400	131151600	chr1	180849200	180852400	Sde2
chr1	131159800	131162200	chr1	130715200	130718600	Pfkfb2
chr1	131159800	131162200	chr1	130715200	130718600	Yod1
chr1	131159800	131162200	chr1	131135400	131140800	Dyrk3
chr1	131159800	131162200	chr1	131152600	131154600	Eif2d
chr1	131159800	131162200	chr1	131524800	131529400	Fam72a
chr1	131159800	131162200	chr1	131524800	131529400	Srgap2
chr1	131159800	131162200	chr1	131866800	131868400	Rab29
chr1	131274800	131275400	chr1	128243400	128245600	Ubxn4
chr1	131274800	131275400	chr1	130715200	130718600	Pfkfb2
chr1	131274800	131275400	chr1	130715200	130718600	Yod1
chr1	131274800	131275400	chr1	131135400	131140800	Dyrk3
chr1	131274800	131275400	chr1	131152600	131154600	Eif2d
chr1	131274800	131275400	chr1	131524800	131529400	Fam72a
chr1	131274800	131275400	chr1	131524800	131529400	Srgap2
chr1	131274800	131275400	chr1	131796800	131798200	Pm20d1
chr1	131274800	131275400	chr1	131827000	131829200	Slc41a1
chr1	131274800	131275400	chr1	131866800	131868400	Rab29
chr1	131274800	131275400	chr1	132006600	132009200	Elk4
chr1	13128000	13129000	chr1	13371200	13375000	Ncoa2
chr1	13128000	13129000	chr1	13588600	13590600	Tram1
chr1	13128000	13129000	chr1	13658400	13662000	Lactb2
chr1	13128000	13129000	chr1	14309000	14310600	Eya1
chr1	13142000	13143000	chr1	12691600	12694200	Sulf1
chr1	13142000	13143000	chr1	12717800	12719600	Sulf1
chr1	13142000	13143000	chr1	13371200	13375000	Ncoa2
chr1	13142000	13143000	chr1	13588600	13590600	Tram1
chr1	13142000	13143000	chr1	13658400	13662000	Lactb2
chr1	131427000	131428600	chr1	131135400	131140800	Dyrk3
chr1	131427000	131428600	chr1	131524800	131529400	Fam72a
chr1	131427000	131428600	chr1	131524800	131529400	Srgap2
chr1	131427000	131428600	chr1	131827000	131829200	Slc41a1
chr1	131427000	131428600	chr1	131909600	131913000	Nucks1
chr1	13146000	13147400	chr1	12717800	12719600	Sulf1
chr1	13146000	13147400	chr1	13371200	13375000	Ncoa2
chr1	13146000	13147400	chr1	13588600	13590600	Tram1
chr1	13146000	13147400	chr1	13658400	13662000	Lactb2
chr1	131886000	131894400	chr1	131135400	131140800	Dyrk3
chr1	131886000	131894400	chr1	131152600	131154600	Eif2d
chr1	131886000	131894400	chr1	131524800	131529400	Fam72a
chr1	131886000	131894400	chr1	131524800	131529400	Srgap2
chr1	131886000	131894400	chr1	131796800	131798200	Pm20d1
chr1	131886000	131894400	chr1	131827000	131829200	Slc41a1
chr1	131886000	131894400	chr1	131866800	131868400	Rab29
chr1	131886000	131894400	chr1	131909600	131913000	Nucks1
chr1	131886000	131894400	chr1	132006600	132009200	Elk4
chr1	131886000	131894400	chr1	132193800	132208600	Mir135b
chr1	131886000	131894400	chr1	132475600	132478600	Rbbp5
chr1	131886000	131894400	chr1	132542000	132543200	Cntn2
chr1	131886000	131894400	chr1	133024000	133026200	Mdm4
chr1	131886000	131894400	chr1	133127200	133136200	Ppp1r15b
chr1	131886000	131894400	chr1	133659200	133672600	Zbed6
chr1	131886000	131894400	chr1	133659200	133672600	Zc3h11a
chr1	131914600	131915600	chr1	131135400	131140800	Dyrk3
chr1	131914600	131915600	chr1	131152600	131154600	Eif2d
chr1	131914600	131915600	chr1	131524800	131529400	Fam72a
chr1	131914600	131915600	chr1	131524800	131529400	Srgap2
chr1	131914600	131915600	chr1	131796800	131798200	Pm20d1
chr1	131914600	131915600	chr1	131827000	131829200	Slc41a1
chr1	131914600	131915600	chr1	131866800	131868400	Rab29
chr1	131914600	131915600	chr1	131909600	131913000	Nucks1
chr1	131914600	131915600	chr1	132006600	132009200	Elk4
chr1	131914600	131915600	chr1	132193800	132208600	Mir135b
chr1	131914600	131915600	chr1	132475600	132478600	Rbbp5
chr1	131914600	131915600	chr1	132542000	132543200	Cntn2
chr1	131914600	131915600	chr1	133024000	133026200	Mdm4
chr1	131914600	131915600	chr1	133127200	133136200	Ppp1r15b
chr1	131914600	131915600	chr1	133659200	133672600	Zbed6
chr1	131914600	131915600	chr1	133659200	133672600	Zc3h11a
chr1	131914600	131915600	chr1	134360600	134362800	Tmem183a
chr1	131914600	131915600	chr1	134385200	134386400	4933406M09Rik
chr1	131914600	131915600	chr1	152899000	152905000	Smg7
chr1	131914600	131915600	chr1	86299800	86314600	B3gnt7
chr1	131914600	131915600	chr1	86299800	86314600	Gm28626
chr1	13214600	13217400	chr1	12717800	12719600	Sulf1
chr1	13214600	13217400	chr1	13371200	13375000	Ncoa2
chr1	13214600	13217400	chr1	13588600	13590600	Tram1
chr1	13214600	13217400	chr1	20951000	20952800	Efhc1
chr1	132153200	132154200	chr1	131524800	131529400	Fam72a
chr1	132153200	132154200	chr1	131524800	131529400	Srgap2
chr1	132153200	132154200	chr1	131796800	131798200	Pm20d1
chr1	132153200	132154200	chr1	131827000	131829200	Slc41a1
chr1	132153200	132154200	chr1	131866800	131868400	Rab29
chr1	132153200	132154200	chr1	131909600	131913000	Nucks1
chr1	132153200	132154200	chr1	132006600	132009200	Elk4
chr1	132153200	132154200	chr1	132193800	132208600	Mir135b
chr1	132153200	132154200	chr1	132475600	132478600	Rbbp5
chr1	132153200	132154200	chr1	132542000	132543200	Cntn2
chr1	132153200	132154200	chr1	133127200	133136200	Ppp1r15b
chr1	132153200	132154200	chr1	134559800	134566600	Kdm5b
chr1	132157600	132159400	chr1	131796800	131798200	Pm20d1
chr1	132157600	132159400	chr1	131866800	131868400	Rab29
chr1	132157600	132159400	chr1	131909600	131913000	Nucks1
chr1	132157600	132159400	chr1	132006600	132009200	Elk4
chr1	132157600	132159400	chr1	132193800	132208600	Mir135b
chr1	132157600	132159400	chr1	132475600	132478600	Rbbp5
chr1	132157600	132159400	chr1	132542000	132543200	Cntn2
chr1	132157600	132159400	chr1	133024000	133026200	Mdm4
chr1	132211800	132212800	chr1	131909600	131913000	Nucks1
chr1	132211800	132212800	chr1	132006600	132009200	Elk4
chr1	132211800	132212800	chr1	132193800	132208600	Mir135b
chr1	132211800	132212800	chr1	132475600	132478600	Rbbp5
chr1	132211800	132212800	chr1	132542000	132543200	Cntn2
chr1	132211800	132212800	chr1	133127200	133136200	Ppp1r15b
chr1	132262600	132269800	chr1	131152600	131154600	Eif2d
chr1	132262600	132269800	chr1	131796800	131798200	Pm20d1
chr1	132262600	132269800	chr1	131909600	131913000	Nucks1
chr1	132262600	132269800	chr1	132006600	132009200	Elk4
chr1	132262600	132269800	chr1	132193800	132208600	Mir135b
chr1	132262600	132269800	chr1	132475600	132478600	Rbbp5
chr1	132262600	132269800	chr1	132542000	132543200	Cntn2
chr1	132262600	132269800	chr1	133024000	133026200	Mdm4
chr1	132262600	132269800	chr1	133127200	133136200	Ppp1r15b
chr1	132262600	132269800	chr1	133659200	133672600	Zbed6
chr1	132262600	132269800	chr1	133659200	133672600	Zc3h11a
chr1	132262600	132269800	chr1	134385200	134386400	4933406M09Rik
chr1	132271400	132272600	chr1	131827000	131829200	Slc41a1
chr1	132271400	132272600	chr1	131866800	131868400	Rab29
chr1	132271400	132272600	chr1	131909600	131913000	Nucks1
chr1	132271400	132272600	chr1	132006600	132009200	Elk4
chr1	132271400	132272600	chr1	132193800	132208600	Mir135b
chr1	132271400	132272600	chr1	132475600	132478600	Rbbp5
chr1	132271400	132272600	chr1	132542000	132543200	Cntn2
chr1	132279800	132282800	chr1	131524800	131529400	Fam72a
chr1	132279800	132282800	chr1	131524800	131529400	Srgap2
chr1	132279800	132282800	chr1	131866800	131868400	Rab29
chr1	132279800	132282800	chr1	131909600	131913000	Nucks1
chr1	132279800	132282800	chr1	132006600	132009200	Elk4
chr1	132279800	132282800	chr1	132193800	132208600	Mir135b
chr1	132279800	132282800	chr1	132475600	132478600	Rbbp5
chr1	132279800	132282800	chr1	132542000	132543200	Cntn2
chr1	132279800	132282800	chr1	133024000	133026200	Mdm4
chr1	132279800	132282800	chr1	133127200	133136200	Ppp1r15b
chr1	132279800	132282800	chr1	134385200	134386400	4933406M09Rik
chr1	132279800	132282800	chr1	136669800	136685600	Gm19705
chr1	132283800	132284400	chr1	131866800	131868400	Rab29
chr1	132283800	132284400	chr1	131909600	131913000	Nucks1
chr1	132283800	132284400	chr1	132006600	132009200	Elk4
chr1	132283800	132284400	chr1	132193800	132208600	Mir135b
chr1	132283800	132284400	chr1	132475600	132478600	Rbbp5
chr1	132283800	132284400	chr1	132542000	132543200	Cntn2
chr1	132283800	132284400	chr1	133127200	133136200	Ppp1r15b
chr1	132283800	132284400	chr1	134385200	134386400	4933406M09Rik
chr1	132283800	132284400	chr1	136669800	136685600	Gm19705
chr1	132287600	132288400	chr1	131796800	131798200	Pm20d1
chr1	132287600	132288400	chr1	131866800	131868400	Rab29
chr1	132287600	132288400	chr1	131909600	131913000	Nucks1
chr1	132287600	132288400	chr1	132006600	132009200	Elk4
chr1	132287600	132288400	chr1	132193800	132208600	Mir135b
chr1	132287600	132288400	chr1	132475600	132478600	Rbbp5
chr1	132287600	132288400	chr1	132542000	132543200	Cntn2
chr1	132287600	132288400	chr1	133024000	133026200	Mdm4
chr1	132290800	132292800	chr1	131866800	131868400	Rab29
chr1	132290800	132292800	chr1	131909600	131913000	Nucks1
chr1	132290800	132292800	chr1	132006600	132009200	Elk4
chr1	132290800	132292800	chr1	132193800	132208600	Mir135b
chr1	132290800	132292800	chr1	132475600	132478600	Rbbp5
chr1	132290800	132292800	chr1	132542000	132543200	Cntn2
chr1	132321600	132323000	chr1	131909600	131913000	Nucks1
chr1	132321600	132323000	chr1	132006600	132009200	Elk4
chr1	132321600	132323000	chr1	132193800	132208600	Mir135b
chr1	132321600	132323000	chr1	132475600	132478600	Rbbp5
chr1	132321600	132323000	chr1	132542000	132543200	Cntn2
chr1	132321600	132323000	chr1	133127200	133136200	Ppp1r15b
chr1	132321600	132323000	chr1	133608800	133610600	Snrpe
chr1	132321600	132323000	chr1	136669800	136685600	Gm19705
chr1	132321600	132323000	chr1	136690400	136701200	Platr22
chr1	132321600	132323000	chr1	165633200	165636200	Mpzl1
chr1	132321600	132323000	chr1	63107400	63120000	Ino80d
chr1	132321600	132323000	chr1	63107400	63120000	Ino80dos
chr1	132321600	132323000	chr1	74283800	74286000	Aamp
chr1	132321600	132323000	chr1	74283800	74286000	Pnkd
chr1	132321600	132323000	chr1	75208600	75211800	Glb1l
chr1	132321600	132323000	chr1	75208600	75211800	Stk16
chr1	132321600	132323000	chr1	84836800	84842000	Fbxo36
chr1	132321600	132323000	chr1	84836800	84842000	Trip12
chr1	132331000	132331600	chr1	131866800	131868400	Rab29
chr1	132331000	132331600	chr1	132006600	132009200	Elk4
chr1	132331000	132331600	chr1	132193800	132208600	Mir135b
chr1	132331000	132331600	chr1	132475600	132478600	Rbbp5
chr1	132331000	132331600	chr1	132542000	132543200	Cntn2
chr1	132331000	132331600	chr1	133024000	133026200	Mdm4
chr1	132331000	132331600	chr1	133659200	133672600	Zbed6
chr1	132331000	132331600	chr1	133659200	133672600	Zc3h11a
chr1	132341600	132343200	chr1	131909600	131913000	Nucks1
chr1	132341600	132343200	chr1	132006600	132009200	Elk4
chr1	132341600	132343200	chr1	132193800	132208600	Mir135b
chr1	132341600	132343200	chr1	132475600	132478600	Rbbp5
chr1	132341600	132343200	chr1	132542000	132543200	Cntn2
chr1	132341600	132343200	chr1	133127200	133136200	Ppp1r15b
chr1	132341600	132343200	chr1	134413200	134417800	Adipor1
chr1	132380400	132381400	chr1	131827000	131829200	Slc41a1
chr1	132380400	132381400	chr1	131909600	131913000	Nucks1
chr1	132380400	132381400	chr1	132006600	132009200	Elk4
chr1	132380400	132381400	chr1	132193800	132208600	Mir135b
chr1	132380400	132381400	chr1	132475600	132478600	Rbbp5
chr1	132380400	132381400	chr1	132542000	132543200	Cntn2
chr1	132380400	132381400	chr1	133127200	133136200	Ppp1r15b
chr1	132380400	132381400	chr1	133659200	133672600	Zbed6
chr1	132380400	132381400	chr1	133659200	133672600	Zc3h11a
chr1	132380400	132381400	chr1	135256400	135262000	Elf3
chr1	132470400	132472800	chr1	131796800	131798200	Pm20d1
chr1	132470400	132472800	chr1	132006600	132009200	Elk4
chr1	132470400	132472800	chr1	132193800	132208600	Mir135b
chr1	132470400	132472800	chr1	132475600	132478600	Rbbp5
chr1	132470400	132472800	chr1	132542000	132543200	Cntn2
chr1	132470400	132472800	chr1	133024000	133026200	Mdm4
chr1	132470400	132472800	chr1	133127200	133136200	Ppp1r15b
chr1	132470400	132472800	chr1	133659200	133672600	Zbed6
chr1	132470400	132472800	chr1	133659200	133672600	Zc3h11a
chr1	132520600	132521600	chr1	131135400	131140800	Dyrk3
chr1	132520600	132521600	chr1	132193800	132208600	Mir135b
chr1	132520600	132521600	chr1	132475600	132478600	Rbbp5
chr1	132520600	132521600	chr1	132542000	132543200	Cntn2
chr1	132520600	132521600	chr1	133024000	133026200	Mdm4
chr1	132520600	132521600	chr1	133127200	133136200	Ppp1r15b
chr1	132586600	132587200	chr1	132193800	132208600	Mir135b
chr1	132586600	132587200	chr1	132475600	132478600	Rbbp5
chr1	132586600	132587200	chr1	132542000	132543200	Cntn2
chr1	132586600	132587200	chr1	133024000	133026200	Mdm4
chr1	132586600	132587200	chr1	133127200	133136200	Ppp1r15b
chr1	132758800	132759400	chr1	132542000	132543200	Cntn2
chr1	132758800	132759400	chr1	133024000	133026200	Mdm4
chr1	132758800	132759400	chr1	133127200	133136200	Ppp1r15b
chr1	132800400	132801000	chr1	132193800	132208600	Mir135b
chr1	132800400	132801000	chr1	132542000	132543200	Cntn2
chr1	132800400	132801000	chr1	133024000	133026200	Mdm4
chr1	132800400	132801000	chr1	133127200	133136200	Ppp1r15b
chr1	132850600	132852600	chr1	128243400	128245600	Ubxn4
chr1	132850600	132852600	chr1	132475600	132478600	Rbbp5
chr1	132850600	132852600	chr1	132542000	132543200	Cntn2
chr1	132850600	132852600	chr1	133024000	133026200	Mdm4
chr1	132850600	132852600	chr1	133127200	133136200	Ppp1r15b
chr1	132917800	132920000	chr1	131796800	131798200	Pm20d1
chr1	132917800	132920000	chr1	132193800	132208600	Mir135b
chr1	132917800	132920000	chr1	132542000	132543200	Cntn2
chr1	132917800	132920000	chr1	133024000	133026200	Mdm4
chr1	132917800	132920000	chr1	133127200	133136200	Ppp1r15b
chr1	132917800	132920000	chr1	133608800	133610600	Snrpe
chr1	132917800	132920000	chr1	133659200	133672600	Zbed6
chr1	132917800	132920000	chr1	133659200	133672600	Zc3h11a
chr1	132917800	132920000	chr1	134385200	134386400	4933406M09Rik
chr1	132920800	132921800	chr1	132475600	132478600	Rbbp5
chr1	132920800	132921800	chr1	132542000	132543200	Cntn2
chr1	132920800	132921800	chr1	133024000	133026200	Mdm4
chr1	132920800	132921800	chr1	133127200	133136200	Ppp1r15b
chr1	132938200	132939000	chr1	131524800	131529400	Fam72a
chr1	132938200	132939000	chr1	131524800	131529400	Srgap2
chr1	132938200	132939000	chr1	131866800	131868400	Rab29
chr1	132938200	132939000	chr1	132193800	132208600	Mir135b
chr1	132938200	132939000	chr1	132542000	132543200	Cntn2
chr1	132938200	132939000	chr1	133024000	133026200	Mdm4
chr1	132938200	132939000	chr1	133127200	133136200	Ppp1r15b
chr1	132938200	132939000	chr1	133659200	133672600	Zbed6
chr1	132938200	132939000	chr1	133659200	133672600	Zc3h11a
chr1	132979200	132984400	chr1	119046200	119056400	Gli2
chr1	132979200	132984400	chr1	132193800	132208600	Mir135b
chr1	132979200	132984400	chr1	132475600	132478600	Rbbp5
chr1	132979200	132984400	chr1	132542000	132543200	Cntn2
chr1	132979200	132984400	chr1	133024000	133026200	Mdm4
chr1	132979200	132984400	chr1	133127200	133136200	Ppp1r15b
chr1	132979200	132984400	chr1	133608800	133610600	Snrpe
chr1	132979200	132984400	chr1	136228600	136235000	Inava
chr1	133013200	133023400	chr1	131866800	131868400	Rab29
chr1	133013200	133023400	chr1	131909600	131913000	Nucks1
chr1	133013200	133023400	chr1	132006600	132009200	Elk4
chr1	133013200	133023400	chr1	132193800	132208600	Mir135b
chr1	133013200	133023400	chr1	132542000	132543200	Cntn2
chr1	133013200	133023400	chr1	133024000	133026200	Mdm4
chr1	133013200	133023400	chr1	133127200	133136200	Ppp1r15b
chr1	133013200	133023400	chr1	133608800	133610600	Snrpe
chr1	133013200	133023400	chr1	133659200	133672600	Zbed6
chr1	133013200	133023400	chr1	133659200	133672600	Zc3h11a
chr1	133013200	133023400	chr1	134413200	134417800	Adipor1
chr1	133013200	133023400	chr1	134493800	134501600	Rabif
chr1	133013200	133023400	chr1	152899000	152905000	Smg7
chr1	133032600	133034600	chr1	132193800	132208600	Mir135b
chr1	133032600	133034600	chr1	132542000	132543200	Cntn2
chr1	133032600	133034600	chr1	133024000	133026200	Mdm4
chr1	133032600	133034600	chr1	133127200	133136200	Ppp1r15b
chr1	133032600	133034600	chr1	133608800	133610600	Snrpe
chr1	133032600	133034600	chr1	133659200	133672600	Zbed6
chr1	133032600	133034600	chr1	133659200	133672600	Zc3h11a
chr1	133032600	133034600	chr1	135256400	135262000	Elf3
chr1	133032600	133034600	chr1	136344400	136346800	Camsap2
chr1	133032600	133034600	chr1	89069400	89071600	Sh3bp4
chr1	133079600	133080400	chr1	131909600	131913000	Nucks1
chr1	133079600	133080400	chr1	132193800	132208600	Mir135b
chr1	133079600	133080400	chr1	132475600	132478600	Rbbp5
chr1	133079600	133080400	chr1	132542000	132543200	Cntn2
chr1	133079600	133080400	chr1	133024000	133026200	Mdm4
chr1	133079600	133080400	chr1	133127200	133136200	Ppp1r15b
chr1	133079600	133080400	chr1	133608800	133610600	Snrpe
chr1	133079600	133080400	chr1	133659200	133672600	Zbed6
chr1	133079600	133080400	chr1	133659200	133672600	Zc3h11a
chr1	133079600	133080400	chr1	134493800	134501600	Rabif
chr1	133079600	133080400	chr1	136228600	136235000	Inava
chr1	133083400	133085800	chr1	131796800	131798200	Pm20d1
chr1	133083400	133085800	chr1	131909600	131913000	Nucks1
chr1	133083400	133085800	chr1	132193800	132208600	Mir135b
chr1	133083400	133085800	chr1	132475600	132478600	Rbbp5
chr1	133083400	133085800	chr1	132542000	132543200	Cntn2
chr1	133083400	133085800	chr1	133024000	133026200	Mdm4
chr1	133083400	133085800	chr1	133127200	133136200	Ppp1r15b
chr1	133083400	133085800	chr1	133608800	133610600	Snrpe
chr1	133083400	133085800	chr1	133659200	133672600	Zbed6
chr1	133083400	133085800	chr1	133659200	133672600	Zc3h11a
chr1	133083400	133085800	chr1	134385200	134386400	4933406M09Rik
chr1	133083400	133085800	chr1	134559800	134566600	Kdm5b
chr1	133083400	133085800	chr1	136228600	136235000	Inava
chr1	133094600	133095800	chr1	131796800	131798200	Pm20d1
chr1	133094600	133095800	chr1	132193800	132208600	Mir135b
chr1	133094600	133095800	chr1	132542000	132543200	Cntn2
chr1	133094600	133095800	chr1	133024000	133026200	Mdm4
chr1	133094600	133095800	chr1	133127200	133136200	Ppp1r15b
chr1	133094600	133095800	chr1	133608800	133610600	Snrpe
chr1	133094600	133095800	chr1	133659200	133672600	Zbed6
chr1	133094600	133095800	chr1	133659200	133672600	Zc3h11a
chr1	133094600	133095800	chr1	74394800	74395600	Mir26b
chr1	133101000	133101600	chr1	132193800	132208600	Mir135b
chr1	133101000	133101600	chr1	133024000	133026200	Mdm4
chr1	133101000	133101600	chr1	133127200	133136200	Ppp1r15b
chr1	133101000	133101600	chr1	133608800	133610600	Snrpe
chr1	133101000	133101600	chr1	133659200	133672600	Zbed6
chr1	133101000	133101600	chr1	133659200	133672600	Zc3h11a
chr1	133101000	133101600	chr1	134493800	134501600	Rabif
chr1	133105800	133106400	chr1	132542000	132543200	Cntn2
chr1	133105800	133106400	chr1	133024000	133026200	Mdm4
chr1	133105800	133106400	chr1	133127200	133136200	Ppp1r15b
chr1	133105800	133106400	chr1	133608800	133610600	Snrpe
chr1	133105800	133106400	chr1	133659200	133672600	Zbed6
chr1	133105800	133106400	chr1	133659200	133672600	Zc3h11a
chr1	133126000	133126800	chr1	131909600	131913000	Nucks1
chr1	133126000	133126800	chr1	132475600	132478600	Rbbp5
chr1	133126000	133126800	chr1	132542000	132543200	Cntn2
chr1	133126000	133126800	chr1	133024000	133026200	Mdm4
chr1	133126000	133126800	chr1	133127200	133136200	Ppp1r15b
chr1	133126000	133126800	chr1	133608800	133610600	Snrpe
chr1	133126000	133126800	chr1	133659200	133672600	Zbed6
chr1	133126000	133126800	chr1	133659200	133672600	Zc3h11a
chr1	133126000	133126800	chr1	134454600	134456400	Klhl12
chr1	133126000	133126800	chr1	134493800	134501600	Rabif
chr1	133146200	133146800	chr1	133024000	133026200	Mdm4
chr1	133146200	133146800	chr1	133127200	133136200	Ppp1r15b
chr1	133146200	133146800	chr1	133608800	133610600	Snrpe
chr1	133146200	133146800	chr1	133659200	133672600	Zbed6
chr1	133146200	133146800	chr1	133659200	133672600	Zc3h11a
chr1	133204200	133204800	chr1	133024000	133026200	Mdm4
chr1	133204200	133204800	chr1	133127200	133136200	Ppp1r15b
chr1	133204200	133204800	chr1	133608800	133610600	Snrpe
chr1	133204200	133204800	chr1	133659200	133672600	Zbed6
chr1	133204200	133204800	chr1	133659200	133672600	Zc3h11a
chr1	133204200	133204800	chr1	134413200	134417800	Adipor1
chr1	133209600	133210400	chr1	132193800	132208600	Mir135b
chr1	133209600	133210400	chr1	133024000	133026200	Mdm4
chr1	133209600	133210400	chr1	133127200	133136200	Ppp1r15b
chr1	133209600	133210400	chr1	133608800	133610600	Snrpe
chr1	133209600	133210400	chr1	133659200	133672600	Zbed6
chr1	133209600	133210400	chr1	133659200	133672600	Zc3h11a
chr1	133491400	133494600	chr1	132542000	132543200	Cntn2
chr1	133491400	133494600	chr1	133024000	133026200	Mdm4
chr1	133491400	133494600	chr1	133127200	133136200	Ppp1r15b
chr1	133491400	133494600	chr1	133608800	133610600	Snrpe
chr1	133491400	133494600	chr1	133659200	133672600	Zbed6
chr1	133491400	133494600	chr1	133659200	133672600	Zc3h11a
chr1	133491400	133494600	chr1	134413200	134417800	Adipor1
chr1	133491400	133494600	chr1	64689400	64692200	2810408I11Rik
chr1	133491400	133494600	chr1	64689400	64692200	Ccnyl1
chr1	133520800	133521600	chr1	133024000	133026200	Mdm4
chr1	133520800	133521600	chr1	133127200	133136200	Ppp1r15b
chr1	133520800	133521600	chr1	133608800	133610600	Snrpe
chr1	133520800	133521600	chr1	133659200	133672600	Zbed6
chr1	133520800	133521600	chr1	133659200	133672600	Zc3h11a
chr1	133520800	133521600	chr1	134493800	134501600	Rabif
chr1	133520800	133521600	chr1	135256400	135262000	Elf3
chr1	133691400	133697000	chr1	131827000	131829200	Slc41a1
chr1	133691400	133697000	chr1	133024000	133026200	Mdm4
chr1	133691400	133697000	chr1	133127200	133136200	Ppp1r15b
chr1	133691400	133697000	chr1	133608800	133610600	Snrpe
chr1	133691400	133697000	chr1	133659200	133672600	Zbed6
chr1	133691400	133697000	chr1	133659200	133672600	Zc3h11a
chr1	133691400	133697000	chr1	134360600	134362800	Tmem183a
chr1	133691400	133697000	chr1	134385200	134386400	4933406M09Rik
chr1	133691400	133697000	chr1	134405400	134409600	Cyb5r1
chr1	133691400	133697000	chr1	134413200	134417800	Adipor1
chr1	133691400	133697000	chr1	134454600	134456400	Klhl12
chr1	133691400	133697000	chr1	134493800	134501600	Rabif
chr1	133691400	133697000	chr1	134548200	134550400	Mgat4e
chr1	133691400	133697000	chr1	74661600	74663200	Ttll4
chr1	133709600	133711200	chr1	132475600	132478600	Rbbp5
chr1	133709600	133711200	chr1	133024000	133026200	Mdm4
chr1	133709600	133711200	chr1	133127200	133136200	Ppp1r15b
chr1	133709600	133711200	chr1	133608800	133610600	Snrpe
chr1	133709600	133711200	chr1	133659200	133672600	Zbed6
chr1	133709600	133711200	chr1	133659200	133672600	Zc3h11a
chr1	133709600	133711200	chr1	134360600	134362800	Tmem183a
chr1	133709600	133711200	chr1	134385200	134386400	4933406M09Rik
chr1	133709600	133711200	chr1	134405400	134409600	Cyb5r1
chr1	133709600	133711200	chr1	134413200	134417800	Adipor1
chr1	133709600	133711200	chr1	134454600	134456400	Klhl12
chr1	133709600	133711200	chr1	134493800	134501600	Rabif
chr1	133709600	133711200	chr1	134559800	134566600	Kdm5b
chr1	133741400	133743000	chr1	133024000	133026200	Mdm4
chr1	133741400	133743000	chr1	133127200	133136200	Ppp1r15b
chr1	133741400	133743000	chr1	133608800	133610600	Snrpe
chr1	133741400	133743000	chr1	133659200	133672600	Zbed6
chr1	133741400	133743000	chr1	133659200	133672600	Zc3h11a
chr1	133741400	133743000	chr1	134405400	134409600	Cyb5r1
chr1	133741400	133743000	chr1	134559800	134566600	Kdm5b
chr1	133777400	133778000	chr1	133024000	133026200	Mdm4
chr1	133777400	133778000	chr1	133608800	133610600	Snrpe
chr1	133777400	133778000	chr1	133659200	133672600	Zbed6
chr1	133777400	133778000	chr1	133659200	133672600	Zc3h11a
chr1	133889800	133890800	chr1	133127200	133136200	Ppp1r15b
chr1	133889800	133890800	chr1	133608800	133610600	Snrpe
chr1	133889800	133890800	chr1	133659200	133672600	Zbed6
chr1	133889800	133890800	chr1	133659200	133672600	Zc3h11a
chr1	133889800	133890800	chr1	134405400	134409600	Cyb5r1
chr1	133889800	133890800	chr1	134413200	134417800	Adipor1
chr1	133889800	133890800	chr1	134454600	134456400	Klhl12
chr1	133889800	133890800	chr1	134493800	134501600	Rabif
chr1	133889800	133890800	chr1	134548200	134550400	Mgat4e
chr1	133889800	133890800	chr1	135311200	135314600	Timm17a
chr1	133917600	133918200	chr1	132193800	132208600	Mir135b
chr1	133917600	133918200	chr1	132542000	132543200	Cntn2
chr1	133917600	133918200	chr1	133608800	133610600	Snrpe
chr1	133917600	133918200	chr1	133659200	133672600	Zbed6
chr1	133917600	133918200	chr1	133659200	133672600	Zc3h11a
chr1	133917600	133918200	chr1	134385200	134386400	4933406M09Rik
chr1	133917600	133918200	chr1	134405400	134409600	Cyb5r1
chr1	133917600	133918200	chr1	134413200	134417800	Adipor1
chr1	133917600	133918200	chr1	134559800	134566600	Kdm5b
chr1	133917600	133918200	chr1	136228600	136235000	Inava
chr1	133924200	133924800	chr1	133024000	133026200	Mdm4
chr1	133924200	133924800	chr1	133127200	133136200	Ppp1r15b
chr1	133924200	133924800	chr1	133608800	133610600	Snrpe
chr1	133924200	133924800	chr1	133659200	133672600	Zbed6
chr1	133924200	133924800	chr1	133659200	133672600	Zc3h11a
chr1	133924200	133924800	chr1	134360600	134362800	Tmem183a
chr1	133924200	133924800	chr1	134385200	134386400	4933406M09Rik
chr1	133924200	133924800	chr1	134413200	134417800	Adipor1
chr1	133924200	133924800	chr1	134454600	134456400	Klhl12
chr1	133924200	133924800	chr1	135256400	135262000	Elf3
chr1	134045800	134046600	chr1	133127200	133136200	Ppp1r15b
chr1	134045800	134046600	chr1	133608800	133610600	Snrpe
chr1	134045800	134046600	chr1	133659200	133672600	Zbed6
chr1	134045800	134046600	chr1	133659200	133672600	Zc3h11a
chr1	134045800	134046600	chr1	134360600	134362800	Tmem183a
chr1	134045800	134046600	chr1	134385200	134386400	4933406M09Rik
chr1	134045800	134046600	chr1	134405400	134409600	Cyb5r1
chr1	134045800	134046600	chr1	134413200	134417800	Adipor1
chr1	134045800	134046600	chr1	134454600	134456400	Klhl12
chr1	134045800	134046600	chr1	134548200	134550400	Mgat4e
chr1	134045800	134046600	chr1	134559800	134566600	Kdm5b
chr1	134086800	134087400	chr1	132193800	132208600	Mir135b
chr1	134086800	134087400	chr1	133127200	133136200	Ppp1r15b
chr1	134086800	134087400	chr1	133608800	133610600	Snrpe
chr1	134086800	134087400	chr1	133659200	133672600	Zbed6
chr1	134086800	134087400	chr1	133659200	133672600	Zc3h11a
chr1	134086800	134087400	chr1	134360600	134362800	Tmem183a
chr1	134086800	134087400	chr1	134405400	134409600	Cyb5r1
chr1	134086800	134087400	chr1	134413200	134417800	Adipor1
chr1	134086800	134087400	chr1	134493800	134501600	Rabif
chr1	134086800	134087400	chr1	134548200	134550400	Mgat4e
chr1	134086800	134087400	chr1	134559800	134566600	Kdm5b
chr1	134086800	134087400	chr1	136017600	136019200	Tmem9
chr1	134098600	134100200	chr1	131866800	131868400	Rab29
chr1	134098600	134100200	chr1	132193800	132208600	Mir135b
chr1	134098600	134100200	chr1	133127200	133136200	Ppp1r15b
chr1	134098600	134100200	chr1	133608800	133610600	Snrpe
chr1	134098600	134100200	chr1	133659200	133672600	Zbed6
chr1	134098600	134100200	chr1	133659200	133672600	Zc3h11a
chr1	134098600	134100200	chr1	134360600	134362800	Tmem183a
chr1	134098600	134100200	chr1	134385200	134386400	4933406M09Rik
chr1	134098600	134100200	chr1	134405400	134409600	Cyb5r1
chr1	134098600	134100200	chr1	134413200	134417800	Adipor1
chr1	134098600	134100200	chr1	134454600	134456400	Klhl12
chr1	134098600	134100200	chr1	134493800	134501600	Rabif
chr1	134098600	134100200	chr1	134548200	134550400	Mgat4e
chr1	134098600	134100200	chr1	134559800	134566600	Kdm5b
chr1	134098600	134100200	chr1	135132400	135133000	Ptpn7
chr1	134098600	134100200	chr1	135132400	135133000	Ptprv
chr1	134098600	134100200	chr1	135429400	135431200	Ipo9
chr1	134098600	134100200	chr1	135728600	135730200	Csrp1
chr1	134101400	134102000	chr1	132193800	132208600	Mir135b
chr1	134101400	134102000	chr1	133127200	133136200	Ppp1r15b
chr1	134101400	134102000	chr1	133608800	133610600	Snrpe
chr1	134101400	134102000	chr1	133659200	133672600	Zbed6
chr1	134101400	134102000	chr1	133659200	133672600	Zc3h11a
chr1	134101400	134102000	chr1	134360600	134362800	Tmem183a
chr1	134101400	134102000	chr1	134385200	134386400	4933406M09Rik
chr1	134101400	134102000	chr1	134405400	134409600	Cyb5r1
chr1	134101400	134102000	chr1	134413200	134417800	Adipor1
chr1	134101400	134102000	chr1	134454600	134456400	Klhl12
chr1	134101400	134102000	chr1	134493800	134501600	Rabif
chr1	134101400	134102000	chr1	134559800	134566600	Kdm5b
chr1	134101400	134102000	chr1	135728600	135730200	Csrp1
chr1	134188400	134189600	chr1	133024000	133026200	Mdm4
chr1	134188400	134189600	chr1	133659200	133672600	Zbed6
chr1	134188400	134189600	chr1	133659200	133672600	Zc3h11a
chr1	134188400	134189600	chr1	134360600	134362800	Tmem183a
chr1	134188400	134189600	chr1	134385200	134386400	4933406M09Rik
chr1	134188400	134189600	chr1	134405400	134409600	Cyb5r1
chr1	134188400	134189600	chr1	134413200	134417800	Adipor1
chr1	134188400	134189600	chr1	134454600	134456400	Klhl12
chr1	134188400	134189600	chr1	134493800	134501600	Rabif
chr1	134188400	134189600	chr1	134559800	134566600	Kdm5b
chr1	134244000	134245600	chr1	133608800	133610600	Snrpe
chr1	134244000	134245600	chr1	133659200	133672600	Zbed6
chr1	134244000	134245600	chr1	133659200	133672600	Zc3h11a
chr1	134244000	134245600	chr1	134360600	134362800	Tmem183a
chr1	134244000	134245600	chr1	134385200	134386400	4933406M09Rik
chr1	134244000	134245600	chr1	134405400	134409600	Cyb5r1
chr1	134244000	134245600	chr1	134413200	134417800	Adipor1
chr1	134244000	134245600	chr1	134454600	134456400	Klhl12
chr1	134244000	134245600	chr1	134493800	134501600	Rabif
chr1	134244000	134245600	chr1	134559800	134566600	Kdm5b
chr1	134244000	134245600	chr1	134955000	134956400	Ppp1r12b
chr1	13426200	13427000	chr1	13371200	13375000	Ncoa2
chr1	13426200	13427000	chr1	13588600	13590600	Tram1
chr1	13426200	13427000	chr1	13658400	13662000	Lactb2
chr1	13426200	13427000	chr1	14309000	14310600	Eya1
chr1	134325600	134327600	chr1	133659200	133672600	Zbed6
chr1	134325600	134327600	chr1	133659200	133672600	Zc3h11a
chr1	134325600	134327600	chr1	134360600	134362800	Tmem183a
chr1	134325600	134327600	chr1	134385200	134386400	4933406M09Rik
chr1	134325600	134327600	chr1	134405400	134409600	Cyb5r1
chr1	134325600	134327600	chr1	134413200	134417800	Adipor1
chr1	134325600	134327600	chr1	134454600	134456400	Klhl12
chr1	134325600	134327600	chr1	134493800	134501600	Rabif
chr1	134325600	134327600	chr1	134548200	134550400	Mgat4e
chr1	134325600	134327600	chr1	134559800	134566600	Kdm5b
chr1	134328600	134329400	chr1	133659200	133672600	Zbed6
chr1	134328600	134329400	chr1	133659200	133672600	Zc3h11a
chr1	134328600	134329400	chr1	134360600	134362800	Tmem183a
chr1	134328600	134329400	chr1	134385200	134386400	4933406M09Rik
chr1	134328600	134329400	chr1	134405400	134409600	Cyb5r1
chr1	134328600	134329400	chr1	134413200	134417800	Adipor1
chr1	134328600	134329400	chr1	134454600	134456400	Klhl12
chr1	134328600	134329400	chr1	134493800	134501600	Rabif
chr1	134328600	134329400	chr1	134548200	134550400	Mgat4e
chr1	134328600	134329400	chr1	134559800	134566600	Kdm5b
chr1	134343600	134346800	chr1	132193800	132208600	Mir135b
chr1	134343600	134346800	chr1	133608800	133610600	Snrpe
chr1	134343600	134346800	chr1	133659200	133672600	Zbed6
chr1	134343600	134346800	chr1	133659200	133672600	Zc3h11a
chr1	134343600	134346800	chr1	134360600	134362800	Tmem183a
chr1	134343600	134346800	chr1	134385200	134386400	4933406M09Rik
chr1	134343600	134346800	chr1	134405400	134409600	Cyb5r1
chr1	134343600	134346800	chr1	134413200	134417800	Adipor1
chr1	134343600	134346800	chr1	134454600	134456400	Klhl12
chr1	134343600	134346800	chr1	134493800	134501600	Rabif
chr1	134343600	134346800	chr1	134548200	134550400	Mgat4e
chr1	134343600	134346800	chr1	134559800	134566600	Kdm5b
chr1	134343600	134346800	chr1	134955000	134956400	Ppp1r12b
chr1	134343600	134346800	chr1	134961600	134963800	Ube2t
chr1	134343600	134346800	chr1	135132400	135133000	Ptpn7
chr1	134343600	134346800	chr1	135132400	135133000	Ptprv
chr1	134343600	134346800	chr1	135256400	135262000	Elf3
chr1	134343600	134346800	chr1	135311200	135314600	Timm17a
chr1	134343600	134346800	chr1	136669800	136685600	Gm19705
chr1	134380400	134382800	chr1	133659200	133672600	Zbed6
chr1	134380400	134382800	chr1	133659200	133672600	Zc3h11a
chr1	134380400	134382800	chr1	134360600	134362800	Tmem183a
chr1	134380400	134382800	chr1	134385200	134386400	4933406M09Rik
chr1	134380400	134382800	chr1	134405400	134409600	Cyb5r1
chr1	134380400	134382800	chr1	134413200	134417800	Adipor1
chr1	134380400	134382800	chr1	134454600	134456400	Klhl12
chr1	134380400	134382800	chr1	134493800	134501600	Rabif
chr1	134380400	134382800	chr1	134548200	134550400	Mgat4e
chr1	134380400	134382800	chr1	134559800	134566600	Kdm5b
chr1	134380400	134382800	chr1	134955000	134956400	Ppp1r12b
chr1	134380400	134382800	chr1	134961600	134963800	Ube2t
chr1	134380400	134382800	chr1	135256400	135262000	Elf3
chr1	134380400	134382800	chr1	136669800	136685600	Gm19705
chr1	134384000	134384600	chr1	133659200	133672600	Zbed6
chr1	134384000	134384600	chr1	133659200	133672600	Zc3h11a
chr1	134384000	134384600	chr1	134360600	134362800	Tmem183a
chr1	134384000	134384600	chr1	134385200	134386400	4933406M09Rik
chr1	134384000	134384600	chr1	134405400	134409600	Cyb5r1
chr1	134384000	134384600	chr1	134413200	134417800	Adipor1
chr1	134384000	134384600	chr1	134454600	134456400	Klhl12
chr1	134384000	134384600	chr1	134493800	134501600	Rabif
chr1	134384000	134384600	chr1	134548200	134550400	Mgat4e
chr1	134384000	134384600	chr1	134559800	134566600	Kdm5b
chr1	134384000	134384600	chr1	134955000	134956400	Ppp1r12b
chr1	134384000	134384600	chr1	134961600	134963800	Ube2t
chr1	134384000	134384600	chr1	135256400	135262000	Elf3
chr1	134384000	134384600	chr1	136669800	136685600	Gm19705
chr1	134398400	134400200	chr1	133127200	133136200	Ppp1r15b
chr1	134398400	134400200	chr1	133659200	133672600	Zbed6
chr1	134398400	134400200	chr1	133659200	133672600	Zc3h11a
chr1	134398400	134400200	chr1	134360600	134362800	Tmem183a
chr1	134398400	134400200	chr1	134385200	134386400	4933406M09Rik
chr1	134398400	134400200	chr1	134405400	134409600	Cyb5r1
chr1	134398400	134400200	chr1	134413200	134417800	Adipor1
chr1	134398400	134400200	chr1	134454600	134456400	Klhl12
chr1	134398400	134400200	chr1	134493800	134501600	Rabif
chr1	134398400	134400200	chr1	134548200	134550400	Mgat4e
chr1	134398400	134400200	chr1	134559800	134566600	Kdm5b
chr1	134398400	134400200	chr1	135256400	135262000	Elf3
chr1	134398400	134400200	chr1	39899600	39904000	Map4k4
chr1	134418000	134420400	chr1	131909600	131913000	Nucks1
chr1	134418000	134420400	chr1	132475600	132478600	Rbbp5
chr1	134418000	134420400	chr1	133127200	133136200	Ppp1r15b
chr1	134418000	134420400	chr1	133659200	133672600	Zbed6
chr1	134418000	134420400	chr1	133659200	133672600	Zc3h11a
chr1	134418000	134420400	chr1	134360600	134362800	Tmem183a
chr1	134418000	134420400	chr1	134385200	134386400	4933406M09Rik
chr1	134418000	134420400	chr1	134405400	134409600	Cyb5r1
chr1	134418000	134420400	chr1	134413200	134417800	Adipor1
chr1	134418000	134420400	chr1	134454600	134456400	Klhl12
chr1	134418000	134420400	chr1	134493800	134501600	Rabif
chr1	134418000	134420400	chr1	134548200	134550400	Mgat4e
chr1	134418000	134420400	chr1	134559800	134566600	Kdm5b
chr1	134418000	134420400	chr1	134955000	134956400	Ppp1r12b
chr1	134418000	134420400	chr1	135132400	135133000	Ptpn7
chr1	134418000	134420400	chr1	135132400	135133000	Ptprv
chr1	134418000	134420400	chr1	135256400	135262000	Elf3
chr1	134418000	134420400	chr1	135728600	135730200	Csrp1
chr1	134418000	134420400	chr1	153898800	153903600	Glul
chr1	134418000	134420400	chr1	153898800	153903600	Mir8114
chr1	134426000	134429000	chr1	133127200	133136200	Ppp1r15b
chr1	134426000	134429000	chr1	133659200	133672600	Zbed6
chr1	134426000	134429000	chr1	133659200	133672600	Zc3h11a
chr1	134426000	134429000	chr1	134360600	134362800	Tmem183a
chr1	134426000	134429000	chr1	134385200	134386400	4933406M09Rik
chr1	134426000	134429000	chr1	134405400	134409600	Cyb5r1
chr1	134426000	134429000	chr1	134413200	134417800	Adipor1
chr1	134426000	134429000	chr1	134454600	134456400	Klhl12
chr1	134426000	134429000	chr1	134493800	134501600	Rabif
chr1	134426000	134429000	chr1	134548200	134550400	Mgat4e
chr1	134426000	134429000	chr1	134559800	134566600	Kdm5b
chr1	134426000	134429000	chr1	134961600	134963800	Ube2t
chr1	134426000	134429000	chr1	135728600	135730200	Csrp1
chr1	134426000	134429000	chr1	171149800	171151800	Mpz
chr1	134426000	134429000	chr1	171149800	171151800	Sdhc
chr1	134430800	134436600	chr1	133127200	133136200	Ppp1r15b
chr1	134430800	134436600	chr1	133659200	133672600	Zbed6
chr1	134430800	134436600	chr1	133659200	133672600	Zc3h11a
chr1	134430800	134436600	chr1	134360600	134362800	Tmem183a
chr1	134430800	134436600	chr1	134385200	134386400	4933406M09Rik
chr1	134430800	134436600	chr1	134405400	134409600	Cyb5r1
chr1	134430800	134436600	chr1	134413200	134417800	Adipor1
chr1	134430800	134436600	chr1	134454600	134456400	Klhl12
chr1	134430800	134436600	chr1	134493800	134501600	Rabif
chr1	134430800	134436600	chr1	134548200	134550400	Mgat4e
chr1	134430800	134436600	chr1	134559800	134566600	Kdm5b
chr1	134430800	134436600	chr1	134955000	134956400	Ppp1r12b
chr1	134430800	134436600	chr1	134961600	134963800	Ube2t
chr1	134430800	134436600	chr1	135132400	135133000	Ptpn7
chr1	134430800	134436600	chr1	135132400	135133000	Ptprv
chr1	134430800	134436600	chr1	135256400	135262000	Elf3
chr1	134430800	134436600	chr1	135311200	135314600	Timm17a
chr1	134491600	134492800	chr1	133608800	133610600	Snrpe
chr1	134491600	134492800	chr1	133659200	133672600	Zbed6
chr1	134491600	134492800	chr1	133659200	133672600	Zc3h11a
chr1	134491600	134492800	chr1	134360600	134362800	Tmem183a
chr1	134491600	134492800	chr1	134385200	134386400	4933406M09Rik
chr1	134491600	134492800	chr1	134405400	134409600	Cyb5r1
chr1	134491600	134492800	chr1	134413200	134417800	Adipor1
chr1	134491600	134492800	chr1	134454600	134456400	Klhl12
chr1	134491600	134492800	chr1	134493800	134501600	Rabif
chr1	134491600	134492800	chr1	134548200	134550400	Mgat4e
chr1	134491600	134492800	chr1	134559800	134566600	Kdm5b
chr1	134491600	134492800	chr1	134961600	134963800	Ube2t
chr1	134491600	134492800	chr1	135132400	135133000	Ptpn7
chr1	134491600	134492800	chr1	135132400	135133000	Ptprv
chr1	134491600	134492800	chr1	135256400	135262000	Elf3
chr1	134491600	134492800	chr1	135311200	135314600	Timm17a
chr1	134513000	134514400	chr1	133659200	133672600	Zbed6
chr1	134513000	134514400	chr1	133659200	133672600	Zc3h11a
chr1	134513000	134514400	chr1	134360600	134362800	Tmem183a
chr1	134513000	134514400	chr1	134385200	134386400	4933406M09Rik
chr1	134513000	134514400	chr1	134405400	134409600	Cyb5r1
chr1	134513000	134514400	chr1	134413200	134417800	Adipor1
chr1	134513000	134514400	chr1	134454600	134456400	Klhl12
chr1	134513000	134514400	chr1	134493800	134501600	Rabif
chr1	134513000	134514400	chr1	134548200	134550400	Mgat4e
chr1	134513000	134514400	chr1	134559800	134566600	Kdm5b
chr1	134513000	134514400	chr1	134961600	134963800	Ube2t
chr1	134513000	134514400	chr1	135132400	135133000	Ptpn7
chr1	134513000	134514400	chr1	135132400	135133000	Ptprv
chr1	134513000	134514400	chr1	135311200	135314600	Timm17a
chr1	134532000	134537000	chr1	131909600	131913000	Nucks1
chr1	134532000	134537000	chr1	133659200	133672600	Zbed6
chr1	134532000	134537000	chr1	133659200	133672600	Zc3h11a
chr1	134532000	134537000	chr1	134360600	134362800	Tmem183a
chr1	134532000	134537000	chr1	134385200	134386400	4933406M09Rik
chr1	134532000	134537000	chr1	134405400	134409600	Cyb5r1
chr1	134532000	134537000	chr1	134413200	134417800	Adipor1
chr1	134532000	134537000	chr1	134454600	134456400	Klhl12
chr1	134532000	134537000	chr1	134493800	134501600	Rabif
chr1	134532000	134537000	chr1	134548200	134550400	Mgat4e
chr1	134532000	134537000	chr1	134559800	134566600	Kdm5b
chr1	134532000	134537000	chr1	134955000	134956400	Ppp1r12b
chr1	134532000	134537000	chr1	134961600	134963800	Ube2t
chr1	134532000	134537000	chr1	135132400	135133000	Ptpn7
chr1	134532000	134537000	chr1	135132400	135133000	Ptprv
chr1	134532000	134537000	chr1	135311200	135314600	Timm17a
chr1	134532000	134537000	chr1	135728600	135730200	Csrp1
chr1	134539000	134542800	chr1	131909600	131913000	Nucks1
chr1	134539000	134542800	chr1	133127200	133136200	Ppp1r15b
chr1	134539000	134542800	chr1	133659200	133672600	Zbed6
chr1	134539000	134542800	chr1	133659200	133672600	Zc3h11a
chr1	134539000	134542800	chr1	134360600	134362800	Tmem183a
chr1	134539000	134542800	chr1	134385200	134386400	4933406M09Rik
chr1	134539000	134542800	chr1	134405400	134409600	Cyb5r1
chr1	134539000	134542800	chr1	134413200	134417800	Adipor1
chr1	134539000	134542800	chr1	134454600	134456400	Klhl12
chr1	134539000	134542800	chr1	134493800	134501600	Rabif
chr1	134539000	134542800	chr1	134548200	134550400	Mgat4e
chr1	134539000	134542800	chr1	134559800	134566600	Kdm5b
chr1	134539000	134542800	chr1	134955000	134956400	Ppp1r12b
chr1	134539000	134542800	chr1	134961600	134963800	Ube2t
chr1	134539000	134542800	chr1	135132400	135133000	Ptpn7
chr1	134539000	134542800	chr1	135132400	135133000	Ptprv
chr1	134539000	134542800	chr1	135256400	135262000	Elf3
chr1	134539000	134542800	chr1	135311200	135314600	Timm17a
chr1	134539000	134542800	chr1	135728600	135730200	Csrp1
chr1	134539000	134542800	chr1	136228600	136235000	Inava
chr1	134554800	134557600	chr1	133608800	133610600	Snrpe
chr1	134554800	134557600	chr1	134360600	134362800	Tmem183a
chr1	134554800	134557600	chr1	134385200	134386400	4933406M09Rik
chr1	134554800	134557600	chr1	134405400	134409600	Cyb5r1
chr1	134554800	134557600	chr1	134413200	134417800	Adipor1
chr1	134554800	134557600	chr1	134454600	134456400	Klhl12
chr1	134554800	134557600	chr1	134493800	134501600	Rabif
chr1	134554800	134557600	chr1	134548200	134550400	Mgat4e
chr1	134554800	134557600	chr1	134559800	134566600	Kdm5b
chr1	134554800	134557600	chr1	135132400	135133000	Ptpn7
chr1	134554800	134557600	chr1	135132400	135133000	Ptprv
chr1	134554800	134557600	chr1	135256400	135262000	Elf3
chr1	134554800	134557600	chr1	161247800	161251800	Prdx6
chr1	134554800	134557600	chr1	75208600	75211800	Glb1l
chr1	134554800	134557600	chr1	75208600	75211800	Stk16
chr1	134567400	134572200	chr1	133127200	133136200	Ppp1r15b
chr1	134567400	134572200	chr1	133608800	133610600	Snrpe
chr1	134567400	134572200	chr1	133659200	133672600	Zbed6
chr1	134567400	134572200	chr1	133659200	133672600	Zc3h11a
chr1	134567400	134572200	chr1	134360600	134362800	Tmem183a
chr1	134567400	134572200	chr1	134385200	134386400	4933406M09Rik
chr1	134567400	134572200	chr1	134405400	134409600	Cyb5r1
chr1	134567400	134572200	chr1	134413200	134417800	Adipor1
chr1	134567400	134572200	chr1	134454600	134456400	Klhl12
chr1	134567400	134572200	chr1	134493800	134501600	Rabif
chr1	134567400	134572200	chr1	134548200	134550400	Mgat4e
chr1	134567400	134572200	chr1	134559800	134566600	Kdm5b
chr1	134567400	134572200	chr1	134961600	134963800	Ube2t
chr1	134567400	134572200	chr1	135256400	135262000	Elf3
chr1	134567400	134572200	chr1	86355400	86361400	C130036L24Rik
chr1	134567400	134572200	chr1	86355400	86361400	Ncl
chr1	134567400	134572200	chr1	86355400	86361400	Snord82
chr1	134587600	134591400	chr1	133659200	133672600	Zbed6
chr1	134587600	134591400	chr1	133659200	133672600	Zc3h11a
chr1	134587600	134591400	chr1	134360600	134362800	Tmem183a
chr1	134587600	134591400	chr1	134385200	134386400	4933406M09Rik
chr1	134587600	134591400	chr1	134405400	134409600	Cyb5r1
chr1	134587600	134591400	chr1	134413200	134417800	Adipor1
chr1	134587600	134591400	chr1	134454600	134456400	Klhl12
chr1	134587600	134591400	chr1	134493800	134501600	Rabif
chr1	134587600	134591400	chr1	134548200	134550400	Mgat4e
chr1	134587600	134591400	chr1	134559800	134566600	Kdm5b
chr1	134587600	134591400	chr1	134955000	134956400	Ppp1r12b
chr1	134587600	134591400	chr1	134961600	134963800	Ube2t
chr1	134587600	134591400	chr1	135132400	135133000	Ptpn7
chr1	134587600	134591400	chr1	135132400	135133000	Ptprv
chr1	134587600	134591400	chr1	135311200	135314600	Timm17a
chr1	134587600	134591400	chr1	135429400	135431200	Ipo9
chr1	134587600	134591400	chr1	136228600	136235000	Inava
chr1	134587600	134591400	chr1	136414600	136417800	9230116N13Rik
chr1	134587600	134591400	chr1	136414600	136417800	Ddx59
chr1	134587600	134591400	chr1	136465800	136467600	Kif14
chr1	134587600	134591400	chr1	136669800	136685600	Gm19705
chr1	134587600	134591400	chr1	87326400	87328600	Gigyf2
chr1	134704400	134705400	chr1	134360600	134362800	Tmem183a
chr1	134704400	134705400	chr1	134385200	134386400	4933406M09Rik
chr1	134704400	134705400	chr1	134405400	134409600	Cyb5r1
chr1	134704400	134705400	chr1	134413200	134417800	Adipor1
chr1	134704400	134705400	chr1	134454600	134456400	Klhl12
chr1	134704400	134705400	chr1	134493800	134501600	Rabif
chr1	134704400	134705400	chr1	134548200	134550400	Mgat4e
chr1	134704400	134705400	chr1	134559800	134566600	Kdm5b
chr1	134704400	134705400	chr1	134955000	134956400	Ppp1r12b
chr1	134704400	134705400	chr1	134961600	134963800	Ube2t
chr1	134704400	134705400	chr1	135132400	135133000	Ptpn7
chr1	134704400	134705400	chr1	135132400	135133000	Ptprv
chr1	134704400	134705400	chr1	135311200	135314600	Timm17a
chr1	134741400	134742000	chr1	134360600	134362800	Tmem183a
chr1	134741400	134742000	chr1	134385200	134386400	4933406M09Rik
chr1	134741400	134742000	chr1	134405400	134409600	Cyb5r1
chr1	134741400	134742000	chr1	134413200	134417800	Adipor1
chr1	134741400	134742000	chr1	134454600	134456400	Klhl12
chr1	134741400	134742000	chr1	134493800	134501600	Rabif
chr1	134741400	134742000	chr1	134548200	134550400	Mgat4e
chr1	134741400	134742000	chr1	134559800	134566600	Kdm5b
chr1	134741400	134742000	chr1	134955000	134956400	Ppp1r12b
chr1	134741400	134742000	chr1	134961600	134963800	Ube2t
chr1	134741400	134742000	chr1	135132400	135133000	Ptpn7
chr1	134741400	134742000	chr1	135132400	135133000	Ptprv
chr1	134741400	134742000	chr1	135256400	135262000	Elf3
chr1	134741400	134742000	chr1	135311200	135314600	Timm17a
chr1	13494400	13495400	chr1	12717800	12719600	Sulf1
chr1	13494400	13495400	chr1	13371200	13375000	Ncoa2
chr1	13494400	13495400	chr1	13588600	13590600	Tram1
chr1	13494400	13495400	chr1	13658400	13662000	Lactb2
chr1	13494400	13495400	chr1	14309000	14310600	Eya1
chr1	135108200	135110200	chr1	133127200	133136200	Ppp1r15b
chr1	135108200	135110200	chr1	134385200	134386400	4933406M09Rik
chr1	135108200	135110200	chr1	134405400	134409600	Cyb5r1
chr1	135108200	135110200	chr1	134454600	134456400	Klhl12
chr1	135108200	135110200	chr1	134493800	134501600	Rabif
chr1	135108200	135110200	chr1	134559800	134566600	Kdm5b
chr1	135108200	135110200	chr1	134955000	134956400	Ppp1r12b
chr1	135108200	135110200	chr1	134961600	134963800	Ube2t
chr1	135108200	135110200	chr1	135132400	135133000	Ptpn7
chr1	135108200	135110200	chr1	135132400	135133000	Ptprv
chr1	135108200	135110200	chr1	135256400	135262000	Elf3
chr1	135108200	135110200	chr1	135311200	135314600	Timm17a
chr1	135108200	135110200	chr1	135429400	135431200	Ipo9
chr1	135108200	135110200	chr1	135728600	135730200	Csrp1
chr1	135108200	135110200	chr1	136228600	136235000	Inava
chr1	135129200	135131600	chr1	134405400	134409600	Cyb5r1
chr1	135129200	135131600	chr1	134413200	134417800	Adipor1
chr1	135129200	135131600	chr1	134454600	134456400	Klhl12
chr1	135129200	135131600	chr1	134493800	134501600	Rabif
chr1	135129200	135131600	chr1	134548200	134550400	Mgat4e
chr1	135129200	135131600	chr1	134559800	134566600	Kdm5b
chr1	135129200	135131600	chr1	134955000	134956400	Ppp1r12b
chr1	135129200	135131600	chr1	134961600	134963800	Ube2t
chr1	135129200	135131600	chr1	135132400	135133000	Ptpn7
chr1	135129200	135131600	chr1	135132400	135133000	Ptprv
chr1	135129200	135131600	chr1	135256400	135262000	Elf3
chr1	135129200	135131600	chr1	135311200	135314600	Timm17a
chr1	135129200	135131600	chr1	135429400	135431200	Ipo9
chr1	135129200	135131600	chr1	135728600	135730200	Csrp1
chr1	135153800	135155000	chr1	134493800	134501600	Rabif
chr1	135153800	135155000	chr1	134955000	134956400	Ppp1r12b
chr1	135153800	135155000	chr1	134961600	134963800	Ube2t
chr1	135153800	135155000	chr1	135132400	135133000	Ptpn7
chr1	135153800	135155000	chr1	135132400	135133000	Ptprv
chr1	135153800	135155000	chr1	135256400	135262000	Elf3
chr1	135153800	135155000	chr1	135311200	135314600	Timm17a
chr1	135153800	135155000	chr1	135429400	135431200	Ipo9
chr1	135160800	135161600	chr1	134360600	134362800	Tmem183a
chr1	135160800	135161600	chr1	134413200	134417800	Adipor1
chr1	135160800	135161600	chr1	134548200	134550400	Mgat4e
chr1	135160800	135161600	chr1	134955000	134956400	Ppp1r12b
chr1	135160800	135161600	chr1	134961600	134963800	Ube2t
chr1	135160800	135161600	chr1	135132400	135133000	Ptpn7
chr1	135160800	135161600	chr1	135132400	135133000	Ptprv
chr1	135160800	135161600	chr1	135256400	135262000	Elf3
chr1	135160800	135161600	chr1	135311200	135314600	Timm17a
chr1	135160800	135161600	chr1	135429400	135431200	Ipo9
chr1	135160800	135161600	chr1	135728600	135730200	Csrp1
chr1	135183000	135187800	chr1	133608800	133610600	Snrpe
chr1	135183000	135187800	chr1	134360600	134362800	Tmem183a
chr1	135183000	135187800	chr1	134413200	134417800	Adipor1
chr1	135183000	135187800	chr1	134454600	134456400	Klhl12
chr1	135183000	135187800	chr1	134493800	134501600	Rabif
chr1	135183000	135187800	chr1	134559800	134566600	Kdm5b
chr1	135183000	135187800	chr1	134955000	134956400	Ppp1r12b
chr1	135183000	135187800	chr1	134961600	134963800	Ube2t
chr1	135183000	135187800	chr1	135132400	135133000	Ptpn7
chr1	135183000	135187800	chr1	135132400	135133000	Ptprv
chr1	135183000	135187800	chr1	135256400	135262000	Elf3
chr1	135183000	135187800	chr1	135311200	135314600	Timm17a
chr1	135183000	135187800	chr1	135429400	135431200	Ipo9
chr1	135183000	135187800	chr1	135728600	135730200	Csrp1
chr1	135183000	135187800	chr1	136344400	136346800	Camsap2
chr1	135183000	135187800	chr1	46851000	46855000	Slc39a10
chr1	135183000	135187800	chr1	74389200	74393200	Ctdsp1
chr1	135193600	135194200	chr1	134385200	134386400	4933406M09Rik
chr1	135193600	135194200	chr1	134955000	134956400	Ppp1r12b
chr1	135193600	135194200	chr1	134961600	134963800	Ube2t
chr1	135193600	135194200	chr1	135132400	135133000	Ptpn7
chr1	135193600	135194200	chr1	135132400	135133000	Ptprv
chr1	135193600	135194200	chr1	135256400	135262000	Elf3
chr1	135193600	135194200	chr1	135311200	135314600	Timm17a
chr1	135193600	135194200	chr1	135429400	135431200	Ipo9
chr1	135193600	135194200	chr1	135728600	135730200	Csrp1
chr1	135197600	135201200	chr1	133127200	133136200	Ppp1r15b
chr1	135197600	135201200	chr1	133659200	133672600	Zbed6
chr1	135197600	135201200	chr1	133659200	133672600	Zc3h11a
chr1	135197600	135201200	chr1	134454600	134456400	Klhl12
chr1	135197600	135201200	chr1	134493800	134501600	Rabif
chr1	135197600	135201200	chr1	134548200	134550400	Mgat4e
chr1	135197600	135201200	chr1	134559800	134566600	Kdm5b
chr1	135197600	135201200	chr1	134955000	134956400	Ppp1r12b
chr1	135197600	135201200	chr1	134961600	134963800	Ube2t
chr1	135197600	135201200	chr1	135132400	135133000	Ptpn7
chr1	135197600	135201200	chr1	135132400	135133000	Ptprv
chr1	135197600	135201200	chr1	135256400	135262000	Elf3
chr1	135197600	135201200	chr1	135311200	135314600	Timm17a
chr1	135197600	135201200	chr1	135429400	135431200	Ipo9
chr1	135197600	135201200	chr1	135728600	135730200	Csrp1
chr1	135197600	135201200	chr1	86299800	86314600	B3gnt7
chr1	135197600	135201200	chr1	86299800	86314600	Gm28626
chr1	135216400	135218600	chr1	134413200	134417800	Adipor1
chr1	135216400	135218600	chr1	134548200	134550400	Mgat4e
chr1	135216400	135218600	chr1	134955000	134956400	Ppp1r12b
chr1	135216400	135218600	chr1	135132400	135133000	Ptpn7
chr1	135216400	135218600	chr1	135132400	135133000	Ptprv
chr1	135216400	135218600	chr1	135256400	135262000	Elf3
chr1	135216400	135218600	chr1	135311200	135314600	Timm17a
chr1	135216400	135218600	chr1	135429400	135431200	Ipo9
chr1	135216400	135218600	chr1	136669800	136685600	Gm19705
chr1	135234400	135235200	chr1	133608800	133610600	Snrpe
chr1	135234400	135235200	chr1	133659200	133672600	Zbed6
chr1	135234400	135235200	chr1	133659200	133672600	Zc3h11a
chr1	135234400	135235200	chr1	134405400	134409600	Cyb5r1
chr1	135234400	135235200	chr1	134413200	134417800	Adipor1
chr1	135234400	135235200	chr1	134493800	134501600	Rabif
chr1	135234400	135235200	chr1	134548200	134550400	Mgat4e
chr1	135234400	135235200	chr1	134955000	134956400	Ppp1r12b
chr1	135234400	135235200	chr1	134961600	134963800	Ube2t
chr1	135234400	135235200	chr1	135132400	135133000	Ptpn7
chr1	135234400	135235200	chr1	135132400	135133000	Ptprv
chr1	135234400	135235200	chr1	135256400	135262000	Elf3
chr1	135234400	135235200	chr1	135311200	135314600	Timm17a
chr1	135234400	135235200	chr1	135429400	135431200	Ipo9
chr1	135234400	135235200	chr1	135728600	135730200	Csrp1
chr1	135234400	135235200	chr1	136228600	136235000	Inava
chr1	135234400	135235200	chr1	136344400	136346800	Camsap2
chr1	135234400	135235200	chr1	136669800	136685600	Gm19705
chr1	135248200	135249200	chr1	134413200	134417800	Adipor1
chr1	135248200	135249200	chr1	134493800	134501600	Rabif
chr1	135248200	135249200	chr1	134961600	134963800	Ube2t
chr1	135248200	135249200	chr1	135132400	135133000	Ptpn7
chr1	135248200	135249200	chr1	135132400	135133000	Ptprv
chr1	135248200	135249200	chr1	135256400	135262000	Elf3
chr1	135248200	135249200	chr1	135311200	135314600	Timm17a
chr1	135248200	135249200	chr1	135429400	135431200	Ipo9
chr1	135248200	135249200	chr1	136344400	136346800	Camsap2
chr1	135251000	135254200	chr1	134385200	134386400	4933406M09Rik
chr1	135251000	135254200	chr1	134413200	134417800	Adipor1
chr1	135251000	135254200	chr1	134493800	134501600	Rabif
chr1	135251000	135254200	chr1	134548200	134550400	Mgat4e
chr1	135251000	135254200	chr1	134559800	134566600	Kdm5b
chr1	135251000	135254200	chr1	134955000	134956400	Ppp1r12b
chr1	135251000	135254200	chr1	134961600	134963800	Ube2t
chr1	135251000	135254200	chr1	135132400	135133000	Ptpn7
chr1	135251000	135254200	chr1	135132400	135133000	Ptprv
chr1	135251000	135254200	chr1	135256400	135262000	Elf3
chr1	135251000	135254200	chr1	135311200	135314600	Timm17a
chr1	135251000	135254200	chr1	135429400	135431200	Ipo9
chr1	135251000	135254200	chr1	135728600	135730200	Csrp1
chr1	13535000	13535600	chr1	13371200	13375000	Ncoa2
chr1	13535000	13535600	chr1	13588600	13590600	Tram1
chr1	13535000	13535600	chr1	13658400	13662000	Lactb2
chr1	135368200	135369600	chr1	134493800	134501600	Rabif
chr1	135368200	135369600	chr1	134955000	134956400	Ppp1r12b
chr1	135368200	135369600	chr1	134961600	134963800	Ube2t
chr1	135368200	135369600	chr1	135132400	135133000	Ptpn7
chr1	135368200	135369600	chr1	135132400	135133000	Ptprv
chr1	135368200	135369600	chr1	135256400	135262000	Elf3
chr1	135368200	135369600	chr1	135311200	135314600	Timm17a
chr1	135368200	135369600	chr1	135429400	135431200	Ipo9
chr1	135368200	135369600	chr1	135728600	135730200	Csrp1
chr1	135466400	135467800	chr1	134559800	134566600	Kdm5b
chr1	135466400	135467800	chr1	134955000	134956400	Ppp1r12b
chr1	135466400	135467800	chr1	134961600	134963800	Ube2t
chr1	135466400	135467800	chr1	135132400	135133000	Ptpn7
chr1	135466400	135467800	chr1	135132400	135133000	Ptprv
chr1	135466400	135467800	chr1	135256400	135262000	Elf3
chr1	135466400	135467800	chr1	135311200	135314600	Timm17a
chr1	135466400	135467800	chr1	135429400	135431200	Ipo9
chr1	135466400	135467800	chr1	135728600	135730200	Csrp1
chr1	135466400	135467800	chr1	136228600	136235000	Inava
chr1	135466400	135467800	chr1	136623800	136629600	Zfp281
chr1	135471600	135472400	chr1	134961600	134963800	Ube2t
chr1	135471600	135472400	chr1	135132400	135133000	Ptpn7
chr1	135471600	135472400	chr1	135132400	135133000	Ptprv
chr1	135471600	135472400	chr1	135256400	135262000	Elf3
chr1	135471600	135472400	chr1	135311200	135314600	Timm17a
chr1	135471600	135472400	chr1	135429400	135431200	Ipo9
chr1	135471600	135472400	chr1	135728600	135730200	Csrp1
chr1	135471600	135472400	chr1	136623800	136629600	Zfp281
chr1	135471600	135472400	chr1	180568000	180573800	Parp1
chr1	135507000	135511200	chr1	134955000	134956400	Ppp1r12b
chr1	135507000	135511200	chr1	135132400	135133000	Ptpn7
chr1	135507000	135511200	chr1	135132400	135133000	Ptprv
chr1	135507000	135511200	chr1	135256400	135262000	Elf3
chr1	135507000	135511200	chr1	135311200	135314600	Timm17a
chr1	135507000	135511200	chr1	135429400	135431200	Ipo9
chr1	135507000	135511200	chr1	135728600	135730200	Csrp1
chr1	135507000	135511200	chr1	136017600	136019200	Tmem9
chr1	135507000	135511200	chr1	136669800	136685600	Gm19705
chr1	135563400	135564400	chr1	134493800	134501600	Rabif
chr1	135563400	135564400	chr1	134961600	134963800	Ube2t
chr1	135563400	135564400	chr1	135132400	135133000	Ptpn7
chr1	135563400	135564400	chr1	135132400	135133000	Ptprv
chr1	135563400	135564400	chr1	135311200	135314600	Timm17a
chr1	135563400	135564400	chr1	135429400	135431200	Ipo9
chr1	135563400	135564400	chr1	135728600	135730200	Csrp1
chr1	135563400	135564400	chr1	136465800	136467600	Kif14
chr1	135564600	135565200	chr1	134493800	134501600	Rabif
chr1	135564600	135565200	chr1	134961600	134963800	Ube2t
chr1	135564600	135565200	chr1	135132400	135133000	Ptpn7
chr1	135564600	135565200	chr1	135132400	135133000	Ptprv
chr1	135564600	135565200	chr1	135311200	135314600	Timm17a
chr1	135564600	135565200	chr1	135429400	135431200	Ipo9
chr1	135564600	135565200	chr1	135728600	135730200	Csrp1
chr1	135564600	135565200	chr1	136465800	136467600	Kif14
chr1	135631400	135633600	chr1	135132400	135133000	Ptpn7
chr1	135631400	135633600	chr1	135132400	135133000	Ptprv
chr1	135631400	135633600	chr1	135256400	135262000	Elf3
chr1	135631400	135633600	chr1	135429400	135431200	Ipo9
chr1	135631400	135633600	chr1	135728600	135730200	Csrp1
chr1	135631400	135633600	chr1	136228600	136235000	Inava
chr1	135675400	135678000	chr1	134548200	134550400	Mgat4e
chr1	135675400	135678000	chr1	135256400	135262000	Elf3
chr1	135675400	135678000	chr1	135429400	135431200	Ipo9
chr1	135675400	135678000	chr1	135728600	135730200	Csrp1
chr1	135675400	135678000	chr1	136017600	136019200	Tmem9
chr1	135675400	135678000	chr1	136414600	136417800	9230116N13Rik
chr1	135675400	135678000	chr1	136414600	136417800	Ddx59
chr1	135714200	135715600	chr1	135256400	135262000	Elf3
chr1	135714200	135715600	chr1	135311200	135314600	Timm17a
chr1	135714200	135715600	chr1	135429400	135431200	Ipo9
chr1	135714200	135715600	chr1	135728600	135730200	Csrp1
chr1	135714200	135715600	chr1	136228600	136235000	Inava
chr1	135714200	135715600	chr1	136414600	136417800	9230116N13Rik
chr1	135714200	135715600	chr1	136414600	136417800	Ddx59
chr1	135714200	135715600	chr1	136465800	136467600	Kif14
chr1	13606200	13608200	chr1	12717800	12719600	Sulf1
chr1	13606200	13608200	chr1	13371200	13375000	Ncoa2
chr1	13606200	13608200	chr1	13588600	13590600	Tram1
chr1	13606200	13608200	chr1	13658400	13662000	Lactb2
chr1	136139800	136140600	chr1	132542000	132543200	Cntn2
chr1	136139800	136140600	chr1	135256400	135262000	Elf3
chr1	136139800	136140600	chr1	135429400	135431200	Ipo9
chr1	136139800	136140600	chr1	135728600	135730200	Csrp1
chr1	136139800	136140600	chr1	136017600	136019200	Tmem9
chr1	136139800	136140600	chr1	136228600	136235000	Inava
chr1	136139800	136140600	chr1	136344400	136346800	Camsap2
chr1	136139800	136140600	chr1	136414600	136417800	9230116N13Rik
chr1	136139800	136140600	chr1	136414600	136417800	Ddx59
chr1	136139800	136140600	chr1	136465800	136467600	Kif14
chr1	136139800	136140600	chr1	136623800	136629600	Zfp281
chr1	136139800	136140600	chr1	136669800	136685600	Gm19705
chr1	136139800	136140600	chr1	91536200	91541600	Asb1
chr1	136159000	136160000	chr1	135728600	135730200	Csrp1
chr1	136159000	136160000	chr1	136017600	136019200	Tmem9
chr1	136159000	136160000	chr1	136228600	136235000	Inava
chr1	136159000	136160000	chr1	136344400	136346800	Camsap2
chr1	136159000	136160000	chr1	136414600	136417800	9230116N13Rik
chr1	136159000	136160000	chr1	136414600	136417800	Ddx59
chr1	136159000	136160000	chr1	136465800	136467600	Kif14
chr1	136159000	136160000	chr1	136623800	136629600	Zfp281
chr1	136159000	136160000	chr1	167278400	167285600	Uck2
chr1	136159000	136160000	chr1	167289200	167290600	Mir6347
chr1	136173600	136175200	chr1	135132400	135133000	Ptpn7
chr1	136173600	136175200	chr1	135132400	135133000	Ptprv
chr1	136173600	136175200	chr1	135728600	135730200	Csrp1
chr1	136173600	136175200	chr1	136017600	136019200	Tmem9
chr1	136173600	136175200	chr1	136228600	136235000	Inava
chr1	136173600	136175200	chr1	136344400	136346800	Camsap2
chr1	136173600	136175200	chr1	136414600	136417800	9230116N13Rik
chr1	136173600	136175200	chr1	136414600	136417800	Ddx59
chr1	136173600	136175200	chr1	136465800	136467600	Kif14
chr1	136173600	136175200	chr1	136623800	136629600	Zfp281
chr1	136173600	136175200	chr1	136669800	136685600	Gm19705
chr1	136173600	136175200	chr1	136690400	136701200	Platr22
chr1	136173600	136175200	chr1	183368400	183370200	Mia3
chr1	136215600	136216600	chr1	135256400	135262000	Elf3
chr1	136215600	136216600	chr1	135311200	135314600	Timm17a
chr1	136215600	136216600	chr1	136017600	136019200	Tmem9
chr1	136215600	136216600	chr1	136228600	136235000	Inava
chr1	136215600	136216600	chr1	136344400	136346800	Camsap2
chr1	136215600	136216600	chr1	136414600	136417800	9230116N13Rik
chr1	136215600	136216600	chr1	136414600	136417800	Ddx59
chr1	136215600	136216600	chr1	136465800	136467600	Kif14
chr1	136215600	136216600	chr1	136623800	136629600	Zfp281
chr1	136215600	136216600	chr1	136669800	136685600	Gm19705
chr1	136215600	136216600	chr1	136690400	136701200	Platr22
chr1	13621600	13622200	chr1	12717800	12719600	Sulf1
chr1	13621600	13622200	chr1	13371200	13375000	Ncoa2
chr1	13621600	13622200	chr1	13588600	13590600	Tram1
chr1	13621600	13622200	chr1	13658400	13662000	Lactb2
chr1	13621600	13622200	chr1	14309000	14310600	Eya1
chr1	13621600	13622200	chr1	33838600	33839400	Gm15455
chr1	136219600	136220200	chr1	135256400	135262000	Elf3
chr1	136219600	136220200	chr1	135311200	135314600	Timm17a
chr1	136219600	136220200	chr1	136017600	136019200	Tmem9
chr1	136219600	136220200	chr1	136228600	136235000	Inava
chr1	136219600	136220200	chr1	136344400	136346800	Camsap2
chr1	136219600	136220200	chr1	136414600	136417800	9230116N13Rik
chr1	136219600	136220200	chr1	136414600	136417800	Ddx59
chr1	136219600	136220200	chr1	136465800	136467600	Kif14
chr1	136219600	136220200	chr1	136623800	136629600	Zfp281
chr1	136219600	136220200	chr1	136669800	136685600	Gm19705
chr1	136219600	136220200	chr1	136690400	136701200	Platr22
chr1	136450000	136451000	chr1	132006600	132009200	Elk4
chr1	136450000	136451000	chr1	136228600	136235000	Inava
chr1	136450000	136451000	chr1	136344400	136346800	Camsap2
chr1	136450000	136451000	chr1	136414600	136417800	9230116N13Rik
chr1	136450000	136451000	chr1	136414600	136417800	Ddx59
chr1	136450000	136451000	chr1	136465800	136467600	Kif14
chr1	136450000	136451000	chr1	136623800	136629600	Zfp281
chr1	136450000	136451000	chr1	136669800	136685600	Gm19705
chr1	136450000	136451000	chr1	136690400	136701200	Platr22
chr1	136450000	136451000	chr1	160203800	160214800	Cacybp
chr1	136462600	136463200	chr1	135728600	135730200	Csrp1
chr1	136462600	136463200	chr1	136017600	136019200	Tmem9
chr1	136462600	136463200	chr1	136228600	136235000	Inava
chr1	136462600	136463200	chr1	136344400	136346800	Camsap2
chr1	136462600	136463200	chr1	136414600	136417800	9230116N13Rik
chr1	136462600	136463200	chr1	136414600	136417800	Ddx59
chr1	136462600	136463200	chr1	136465800	136467600	Kif14
chr1	136462600	136463200	chr1	136623800	136629600	Zfp281
chr1	136462600	136463200	chr1	136669800	136685600	Gm19705
chr1	136462600	136463200	chr1	136690400	136701200	Platr22
chr1	136462600	136463200	chr1	143776200	143778800	Trove2
chr1	136462600	136463200	chr1	143776200	143778800	Uchl5
chr1	136469200	136471600	chr1	136017600	136019200	Tmem9
chr1	136469200	136471600	chr1	136228600	136235000	Inava
chr1	136469200	136471600	chr1	136344400	136346800	Camsap2
chr1	136469200	136471600	chr1	136414600	136417800	9230116N13Rik
chr1	136469200	136471600	chr1	136414600	136417800	Ddx59
chr1	136469200	136471600	chr1	136465800	136467600	Kif14
chr1	136469200	136471600	chr1	136623800	136629600	Zfp281
chr1	136469200	136471600	chr1	136669800	136685600	Gm19705
chr1	136469200	136471600	chr1	136690400	136701200	Platr22
chr1	136469200	136471600	chr1	152899000	152905000	Smg7
chr1	136555600	136556200	chr1	135728600	135730200	Csrp1
chr1	136555600	136556200	chr1	136228600	136235000	Inava
chr1	136555600	136556200	chr1	136344400	136346800	Camsap2
chr1	136555600	136556200	chr1	136414600	136417800	9230116N13Rik
chr1	136555600	136556200	chr1	136414600	136417800	Ddx59
chr1	136555600	136556200	chr1	136465800	136467600	Kif14
chr1	136555600	136556200	chr1	136623800	136629600	Zfp281
chr1	136555600	136556200	chr1	136669800	136685600	Gm19705
chr1	136555600	136556200	chr1	136690400	136701200	Platr22
chr1	136565200	136572400	chr1	136228600	136235000	Inava
chr1	136565200	136572400	chr1	136344400	136346800	Camsap2
chr1	136565200	136572400	chr1	136414600	136417800	9230116N13Rik
chr1	136565200	136572400	chr1	136414600	136417800	Ddx59
chr1	136565200	136572400	chr1	136465800	136467600	Kif14
chr1	136565200	136572400	chr1	136623800	136629600	Zfp281
chr1	136565200	136572400	chr1	136669800	136685600	Gm19705
chr1	136565200	136572400	chr1	136690400	136701200	Platr22
chr1	136565200	136572400	chr1	167278400	167285600	Uck2
chr1	136565200	136572400	chr1	167289200	167290600	Mir6347
chr1	136593200	136599200	chr1	134413200	134417800	Adipor1
chr1	136593200	136599200	chr1	136017600	136019200	Tmem9
chr1	136593200	136599200	chr1	136228600	136235000	Inava
chr1	136593200	136599200	chr1	136344400	136346800	Camsap2
chr1	136593200	136599200	chr1	136414600	136417800	9230116N13Rik
chr1	136593200	136599200	chr1	136414600	136417800	Ddx59
chr1	136593200	136599200	chr1	136465800	136467600	Kif14
chr1	136593200	136599200	chr1	136623800	136629600	Zfp281
chr1	136593200	136599200	chr1	136669800	136685600	Gm19705
chr1	136593200	136599200	chr1	136690400	136701200	Platr22
chr1	136593200	136599200	chr1	160194200	160196200	Mrps14
chr1	13663800	13664400	chr1	13371200	13375000	Ncoa2
chr1	13663800	13664400	chr1	13588600	13590600	Tram1
chr1	13663800	13664400	chr1	13658400	13662000	Lactb2
chr1	13663800	13664400	chr1	14309000	14310600	Eya1
chr1	136644200	136647000	chr1	135429400	135431200	Ipo9
chr1	136644200	136647000	chr1	136228600	136235000	Inava
chr1	136644200	136647000	chr1	136344400	136346800	Camsap2
chr1	136644200	136647000	chr1	136414600	136417800	9230116N13Rik
chr1	136644200	136647000	chr1	136414600	136417800	Ddx59
chr1	136644200	136647000	chr1	136465800	136467600	Kif14
chr1	136644200	136647000	chr1	136623800	136629600	Zfp281
chr1	136644200	136647000	chr1	136669800	136685600	Gm19705
chr1	136644200	136647000	chr1	136690400	136701200	Platr22
chr1	136644200	136647000	chr1	143700800	143703800	Cdc73
chr1	136706000	136708600	chr1	135132400	135133000	Ptpn7
chr1	136706000	136708600	chr1	135132400	135133000	Ptprv
chr1	136706000	136708600	chr1	136017600	136019200	Tmem9
chr1	136706000	136708600	chr1	136228600	136235000	Inava
chr1	136706000	136708600	chr1	136344400	136346800	Camsap2
chr1	136706000	136708600	chr1	136414600	136417800	9230116N13Rik
chr1	136706000	136708600	chr1	136414600	136417800	Ddx59
chr1	136706000	136708600	chr1	136465800	136467600	Kif14
chr1	136706000	136708600	chr1	136623800	136629600	Zfp281
chr1	136706000	136708600	chr1	136669800	136685600	Gm19705
chr1	136706000	136708600	chr1	136690400	136701200	Platr22
chr1	136706000	136708600	chr1	171436800	171442600	F11r
chr1	136706000	136708600	chr1	171436800	171442600	Gm26641
chr1	136727200	136729000	chr1	136228600	136235000	Inava
chr1	136727200	136729000	chr1	136344400	136346800	Camsap2
chr1	136727200	136729000	chr1	136414600	136417800	9230116N13Rik
chr1	136727200	136729000	chr1	136414600	136417800	Ddx59
chr1	136727200	136729000	chr1	136465800	136467600	Kif14
chr1	136727200	136729000	chr1	136623800	136629600	Zfp281
chr1	136727200	136729000	chr1	136669800	136685600	Gm19705
chr1	136727200	136729000	chr1	136690400	136701200	Platr22
chr1	136730800	136731800	chr1	135728600	135730200	Csrp1
chr1	136730800	136731800	chr1	136017600	136019200	Tmem9
chr1	136730800	136731800	chr1	136228600	136235000	Inava
chr1	136730800	136731800	chr1	136344400	136346800	Camsap2
chr1	136730800	136731800	chr1	136414600	136417800	9230116N13Rik
chr1	136730800	136731800	chr1	136414600	136417800	Ddx59
chr1	136730800	136731800	chr1	136465800	136467600	Kif14
chr1	136730800	136731800	chr1	136623800	136629600	Zfp281
chr1	136730800	136731800	chr1	136669800	136685600	Gm19705
chr1	136730800	136731800	chr1	136690400	136701200	Platr22
chr1	136730800	136731800	chr1	172081800	172083600	Copa
chr1	136730800	136731800	chr1	172081800	172083600	Ncstn
chr1	136733000	136734000	chr1	135728600	135730200	Csrp1
chr1	136733000	136734000	chr1	136017600	136019200	Tmem9
chr1	136733000	136734000	chr1	136228600	136235000	Inava
chr1	136733000	136734000	chr1	136344400	136346800	Camsap2
chr1	136733000	136734000	chr1	136414600	136417800	9230116N13Rik
chr1	136733000	136734000	chr1	136414600	136417800	Ddx59
chr1	136733000	136734000	chr1	136465800	136467600	Kif14
chr1	136733000	136734000	chr1	136623800	136629600	Zfp281
chr1	136733000	136734000	chr1	136669800	136685600	Gm19705
chr1	136733000	136734000	chr1	136690400	136701200	Platr22
chr1	136733000	136734000	chr1	172081800	172083600	Copa
chr1	136733000	136734000	chr1	172081800	172083600	Ncstn
chr1	136737600	136738600	chr1	136228600	136235000	Inava
chr1	136737600	136738600	chr1	136344400	136346800	Camsap2
chr1	136737600	136738600	chr1	136414600	136417800	9230116N13Rik
chr1	136737600	136738600	chr1	136414600	136417800	Ddx59
chr1	136737600	136738600	chr1	136465800	136467600	Kif14
chr1	136737600	136738600	chr1	136623800	136629600	Zfp281
chr1	136737600	136738600	chr1	136669800	136685600	Gm19705
chr1	136737600	136738600	chr1	136690400	136701200	Platr22
chr1	136839000	136839800	chr1	136344400	136346800	Camsap2
chr1	136839000	136839800	chr1	136414600	136417800	9230116N13Rik
chr1	136839000	136839800	chr1	136414600	136417800	Ddx59
chr1	136839000	136839800	chr1	136623800	136629600	Zfp281
chr1	136839000	136839800	chr1	136669800	136685600	Gm19705
chr1	136839000	136839800	chr1	136690400	136701200	Platr22
chr1	136939800	136940800	chr1	136228600	136235000	Inava
chr1	136939800	136940800	chr1	136344400	136346800	Camsap2
chr1	136939800	136940800	chr1	136414600	136417800	9230116N13Rik
chr1	136939800	136940800	chr1	136414600	136417800	Ddx59
chr1	136939800	136940800	chr1	136465800	136467600	Kif14
chr1	136939800	136940800	chr1	136623800	136629600	Zfp281
chr1	136939800	136940800	chr1	136669800	136685600	Gm19705
chr1	136939800	136940800	chr1	136690400	136701200	Platr22
chr1	136957200	136959200	chr1	136344400	136346800	Camsap2
chr1	136957200	136959200	chr1	136414600	136417800	9230116N13Rik
chr1	136957200	136959200	chr1	136414600	136417800	Ddx59
chr1	136957200	136959200	chr1	136465800	136467600	Kif14
chr1	136957200	136959200	chr1	136623800	136629600	Zfp281
chr1	136957200	136959200	chr1	136669800	136685600	Gm19705
chr1	136957200	136959200	chr1	136690400	136701200	Platr22
chr1	137174400	137176000	chr1	135728600	135730200	Csrp1
chr1	137174400	137176000	chr1	136623800	136629600	Zfp281
chr1	137174400	137176000	chr1	136669800	136685600	Gm19705
chr1	137174400	137176000	chr1	136690400	136701200	Platr22
chr1	138592200	138593400	chr1	138617200	138620800	Nek7
chr1	138603200	138605000	chr1	138617200	138620800	Nek7
chr1	138603200	138605000	chr1	138856600	138857200	2310009B15Rik
chr1	138603200	138605000	chr1	138962600	138964800	Dennd1b
chr1	138608400	138609600	chr1	138617200	138620800	Nek7
chr1	138608400	138609600	chr1	138962600	138964800	Dennd1b
chr1	138608400	138609600	chr1	139454000	139456000	Aspm
chr1	138831200	138831800	chr1	138617200	138620800	Nek7
chr1	138831200	138831800	chr1	138856600	138857200	2310009B15Rik
chr1	138831200	138831800	chr1	138876200	138876800	1700019P21Rik
chr1	138831200	138831800	chr1	138962600	138964800	Dennd1b
chr1	138831200	138831800	chr1	139379000	139380000	4933436E23Rik
chr1	138956800	138957400	chr1	138856600	138857200	2310009B15Rik
chr1	138956800	138957400	chr1	138876200	138876800	1700019P21Rik
chr1	138956800	138957400	chr1	138962600	138964800	Dennd1b
chr1	138956800	138957400	chr1	139379000	139380000	4933436E23Rik
chr1	138956800	138957400	chr1	139454000	139456000	Aspm
chr1	139122600	139123200	chr1	138617200	138620800	Nek7
chr1	139122600	139123200	chr1	138856600	138857200	2310009B15Rik
chr1	139122600	139123200	chr1	138876200	138876800	1700019P21Rik
chr1	139122600	139123200	chr1	138962600	138964800	Dennd1b
chr1	139122600	139123200	chr1	139379000	139380000	4933436E23Rik
chr1	139491000	139501200	chr1	136669800	136685600	Gm19705
chr1	139491000	139501200	chr1	138856600	138857200	2310009B15Rik
chr1	139491000	139501200	chr1	138962600	138964800	Dennd1b
chr1	139491000	139501200	chr1	139379000	139380000	4933436E23Rik
chr1	139491000	139501200	chr1	139421200	139424400	Zbtb41
chr1	139491000	139501200	chr1	139454000	139456000	Aspm
chr1	139586800	139587600	chr1	139379000	139380000	4933436E23Rik
chr1	139586800	139587600	chr1	139454000	139456000	Aspm
chr1	140187800	140190400	chr1	138962600	138964800	Dennd1b
chr1	140187800	140190400	chr1	139421200	139424400	Zbtb41
chr1	140187800	140190400	chr1	140245200	140247000	Kcnt2
chr1	14292200	14293200	chr1	14309000	14310600	Eya1
chr1	143731200	143735200	chr1	136414600	136417800	9230116N13Rik
chr1	143731200	143735200	chr1	136414600	136417800	Ddx59
chr1	143731200	143735200	chr1	143700800	143703800	Cdc73
chr1	143731200	143735200	chr1	143738600	143740600	Glrx2
chr1	143731200	143735200	chr1	143776200	143778800	Trove2
chr1	143731200	143735200	chr1	143776200	143778800	Uchl5
chr1	143731200	143735200	chr1	176812400	176815600	Sdccag8
chr1	143731200	143735200	chr1	193034600	193035800	Syt14
chr1	143770400	143771000	chr1	143700800	143703800	Cdc73
chr1	143770400	143771000	chr1	143738600	143740600	Glrx2
chr1	143770400	143771000	chr1	143776200	143778800	Trove2
chr1	143770400	143771000	chr1	143776200	143778800	Uchl5
chr1	143770400	143771000	chr1	167289200	167290600	Mir6347
chr1	14742200	14744800	chr1	14309000	14310600	Eya1
chr1	14742200	14744800	chr1	14918200	14919600	Trpa1
chr1	150115000	150115600	chr1	143738600	143740600	Glrx2
chr1	150115000	150115600	chr1	149960600	149961400	Pla2g4a
chr1	150115000	150115600	chr1	150164800	150165400	Ptgs2os2
chr1	150115000	150115600	chr1	150392000	150394800	Odr4
chr1	150115000	150115600	chr1	150392000	150394800	Tpr
chr1	150115000	150115600	chr1	151427000	151430400	Swt1
chr1	150115000	150115600	chr1	151427000	151430400	Trmt1l
chr1	151080400	151081000	chr1	151343600	151347200	Ivns1abp
chr1	151080400	151081000	chr1	151427000	151430400	Swt1
chr1	151080400	151081000	chr1	151427000	151430400	Trmt1l
chr1	151080400	151081000	chr1	151499200	151501800	Rnf2
chr1	151080400	151081000	chr1	151570600	151572600	Fam129a
chr1	151080400	151081000	chr1	151754200	151756600	2810414N06Rik
chr1	151080400	151081000	chr1	151754200	151756600	Edem3
chr1	151086600	151087200	chr1	151343600	151347200	Ivns1abp
chr1	151086600	151087200	chr1	151427000	151430400	Swt1
chr1	151086600	151087200	chr1	151427000	151430400	Trmt1l
chr1	151086600	151087200	chr1	151499200	151501800	Rnf2
chr1	151086600	151087200	chr1	151754200	151756600	2810414N06Rik
chr1	151086600	151087200	chr1	151754200	151756600	Edem3
chr1	151086600	151087200	chr1	171410600	171420800	Tstd1
chr1	151086600	151087200	chr1	171410600	171420800	Usf1
chr1	151177200	151179000	chr1	151343600	151347200	Ivns1abp
chr1	151177200	151179000	chr1	151427000	151430400	Swt1
chr1	151177200	151179000	chr1	151427000	151430400	Trmt1l
chr1	151177200	151179000	chr1	151499200	151501800	Rnf2
chr1	151177200	151179000	chr1	151754200	151756600	2810414N06Rik
chr1	151177200	151179000	chr1	151754200	151756600	Edem3
chr1	151177200	151179000	chr1	172480600	172483400	Igsf9
chr1	151244800	151245800	chr1	151343600	151347200	Ivns1abp
chr1	151244800	151245800	chr1	151427000	151430400	Swt1
chr1	151244800	151245800	chr1	151427000	151430400	Trmt1l
chr1	151244800	151245800	chr1	151499200	151501800	Rnf2
chr1	151244800	151245800	chr1	151570600	151572600	Fam129a
chr1	151244800	151245800	chr1	151754200	151756600	2810414N06Rik
chr1	151244800	151245800	chr1	151754200	151756600	Edem3
chr1	151250400	151251800	chr1	151343600	151347200	Ivns1abp
chr1	151250400	151251800	chr1	151427000	151430400	Swt1
chr1	151250400	151251800	chr1	151427000	151430400	Trmt1l
chr1	151250400	151251800	chr1	151570600	151572600	Fam129a
chr1	151250400	151251800	chr1	151754200	151756600	2810414N06Rik
chr1	151250400	151251800	chr1	151754200	151756600	Edem3
chr1	151258800	151259600	chr1	151343600	151347200	Ivns1abp
chr1	151258800	151259600	chr1	151427000	151430400	Swt1
chr1	151258800	151259600	chr1	151427000	151430400	Trmt1l
chr1	151258800	151259600	chr1	151499200	151501800	Rnf2
chr1	151289600	151290200	chr1	151343600	151347200	Ivns1abp
chr1	151289600	151290200	chr1	151427000	151430400	Swt1
chr1	151289600	151290200	chr1	151427000	151430400	Trmt1l
chr1	151289600	151290200	chr1	151499200	151501800	Rnf2
chr1	151289600	151290200	chr1	151754200	151756600	2810414N06Rik
chr1	151289600	151290200	chr1	151754200	151756600	Edem3
chr1	151515400	151517000	chr1	151427000	151430400	Swt1
chr1	151515400	151517000	chr1	151427000	151430400	Trmt1l
chr1	151515400	151517000	chr1	151499200	151501800	Rnf2
chr1	151515400	151517000	chr1	151570600	151572600	Fam129a
chr1	151515400	151517000	chr1	151754200	151756600	2810414N06Rik
chr1	151515400	151517000	chr1	151754200	151756600	Edem3
chr1	151515400	151517000	chr1	152385800	152387000	Tsen15
chr1	151543200	151546600	chr1	151343600	151347200	Ivns1abp
chr1	151543200	151546600	chr1	151427000	151430400	Swt1
chr1	151543200	151546600	chr1	151427000	151430400	Trmt1l
chr1	151543200	151546600	chr1	151499200	151501800	Rnf2
chr1	151543200	151546600	chr1	151570600	151572600	Fam129a
chr1	151543200	151546600	chr1	151754200	151756600	2810414N06Rik
chr1	151543200	151546600	chr1	151754200	151756600	Edem3
chr1	151543200	151546600	chr1	180933000	180938400	Lefty1
chr1	151685600	151686400	chr1	151343600	151347200	Ivns1abp
chr1	151685600	151686400	chr1	151427000	151430400	Swt1
chr1	151685600	151686400	chr1	151427000	151430400	Trmt1l
chr1	151685600	151686400	chr1	151499200	151501800	Rnf2
chr1	151685600	151686400	chr1	151570600	151572600	Fam129a
chr1	151685600	151686400	chr1	151754200	151756600	2810414N06Rik
chr1	151685600	151686400	chr1	151754200	151756600	Edem3
chr1	151879000	151880600	chr1	136465800	136467600	Kif14
chr1	151879000	151880600	chr1	150392000	150394800	Odr4
chr1	151879000	151880600	chr1	150392000	150394800	Tpr
chr1	151879000	151880600	chr1	151499200	151501800	Rnf2
chr1	151879000	151880600	chr1	151570600	151572600	Fam129a
chr1	151879000	151880600	chr1	151754200	151756600	2810414N06Rik
chr1	151879000	151880600	chr1	151754200	151756600	Edem3
chr1	151879000	151880600	chr1	152385800	152387000	Tsen15
chr1	151885000	151885800	chr1	121566600	121568400	Ddx18
chr1	151885000	151885800	chr1	136465800	136467600	Kif14
chr1	151885000	151885800	chr1	151499200	151501800	Rnf2
chr1	151885000	151885800	chr1	151754200	151756600	2810414N06Rik
chr1	151885000	151885800	chr1	151754200	151756600	Edem3
chr1	152084200	152085400	chr1	151343600	151347200	Ivns1abp
chr1	152084200	152085400	chr1	151499200	151501800	Rnf2
chr1	152084200	152085400	chr1	151570600	151572600	Fam129a
chr1	152084200	152085400	chr1	151754200	151756600	2810414N06Rik
chr1	152084200	152085400	chr1	151754200	151756600	Edem3
chr1	152084200	152085400	chr1	152385800	152387000	Tsen15
chr1	152084200	152085400	chr1	153329800	153334200	Lamc1
chr1	152241200	152242200	chr1	151427000	151430400	Swt1
chr1	152241200	152242200	chr1	151427000	151430400	Trmt1l
chr1	152497400	152498000	chr1	152385800	152387000	Tsen15
chr1	152497400	152498000	chr1	152899000	152905000	Smg7
chr1	152573000	152573800	chr1	151499200	151501800	Rnf2
chr1	152573000	152573800	chr1	152385800	152387000	Tsen15
chr1	152573000	152573800	chr1	152899000	152905000	Smg7
chr1	152573000	152573800	chr1	153329800	153334200	Lamc1
chr1	152779200	152779800	chr1	152899000	152905000	Smg7
chr1	152779200	152779800	chr1	153185000	153186800	Lamc2
chr1	152779200	152779800	chr1	153329800	153334200	Lamc1
chr1	152779200	152779800	chr1	153413400	153415000	E330020D12Rik
chr1	152779200	152779800	chr1	153481000	153496600	Dhx9
chr1	152790400	152791600	chr1	152385800	152387000	Tsen15
chr1	152790400	152791600	chr1	152899000	152905000	Smg7
chr1	152790400	152791600	chr1	153185000	153186800	Lamc2
chr1	152790400	152791600	chr1	153329800	153334200	Lamc1
chr1	152790400	152791600	chr1	153413400	153415000	E330020D12Rik
chr1	152790400	152791600	chr1	153481000	153496600	Dhx9
chr1	152790400	152791600	chr1	153748800	153749800	Rnasel
chr1	152792600	152795600	chr1	136669800	136685600	Gm19705
chr1	152792600	152795600	chr1	151754200	151756600	2810414N06Rik
chr1	152792600	152795600	chr1	151754200	151756600	Edem3
chr1	152792600	152795600	chr1	152385800	152387000	Tsen15
chr1	152792600	152795600	chr1	152899000	152905000	Smg7
chr1	152792600	152795600	chr1	153185000	153186800	Lamc2
chr1	152792600	152795600	chr1	153329800	153334200	Lamc1
chr1	152792600	152795600	chr1	153413400	153415000	E330020D12Rik
chr1	152792600	152795600	chr1	153481000	153496600	Dhx9
chr1	152792600	152795600	chr1	153748800	153749800	Rnasel
chr1	152796000	152797000	chr1	136669800	136685600	Gm19705
chr1	152796000	152797000	chr1	151754200	151756600	2810414N06Rik
chr1	152796000	152797000	chr1	151754200	151756600	Edem3
chr1	152796000	152797000	chr1	152899000	152905000	Smg7
chr1	152796000	152797000	chr1	153185000	153186800	Lamc2
chr1	152796000	152797000	chr1	153329800	153334200	Lamc1
chr1	152796000	152797000	chr1	153413400	153415000	E330020D12Rik
chr1	152796000	152797000	chr1	153481000	153496600	Dhx9
chr1	152796000	152797000	chr1	153748800	153749800	Rnasel
chr1	152815000	152815600	chr1	151570600	151572600	Fam129a
chr1	152815000	152815600	chr1	152899000	152905000	Smg7
chr1	152815000	152815600	chr1	153185000	153186800	Lamc2
chr1	152815000	152815600	chr1	153329800	153334200	Lamc1
chr1	152815000	152815600	chr1	153413400	153415000	E330020D12Rik
chr1	152815000	152815600	chr1	153481000	153496600	Dhx9
chr1	152815000	152815600	chr1	153898800	153903600	Glul
chr1	152815000	152815600	chr1	153898800	153903600	Mir8114
chr1	152830000	152833600	chr1	151499200	151501800	Rnf2
chr1	152830000	152833600	chr1	151570600	151572600	Fam129a
chr1	152830000	152833600	chr1	151754200	151756600	2810414N06Rik
chr1	152830000	152833600	chr1	151754200	151756600	Edem3
chr1	152830000	152833600	chr1	152899000	152905000	Smg7
chr1	152830000	152833600	chr1	153185000	153186800	Lamc2
chr1	152830000	152833600	chr1	153329800	153334200	Lamc1
chr1	152830000	152833600	chr1	153413400	153415000	E330020D12Rik
chr1	152830000	152833600	chr1	153481000	153496600	Dhx9
chr1	152830000	152833600	chr1	153748800	153749800	Rnasel
chr1	152830000	152833600	chr1	160194200	160196200	Mrps14
chr1	152830000	152833600	chr1	163993800	163996400	BC055324
chr1	152830000	152833600	chr1	163993800	163996400	Mettl18
chr1	152830000	152833600	chr1	168431200	168433000	Pbx1
chr1	152834200	152840000	chr1	151499200	151501800	Rnf2
chr1	152834200	152840000	chr1	151754200	151756600	2810414N06Rik
chr1	152834200	152840000	chr1	151754200	151756600	Edem3
chr1	152834200	152840000	chr1	152899000	152905000	Smg7
chr1	152834200	152840000	chr1	153185000	153186800	Lamc2
chr1	152834200	152840000	chr1	153329800	153334200	Lamc1
chr1	152834200	152840000	chr1	153413400	153415000	E330020D12Rik
chr1	152834200	152840000	chr1	153481000	153496600	Dhx9
chr1	152834200	152840000	chr1	153748800	153749800	Rnasel
chr1	152834200	152840000	chr1	160194200	160196200	Mrps14
chr1	152834200	152840000	chr1	168431200	168433000	Pbx1
chr1	152913800	152918400	chr1	152899000	152905000	Smg7
chr1	152913800	152918400	chr1	153185000	153186800	Lamc2
chr1	152913800	152918400	chr1	153329800	153334200	Lamc1
chr1	152913800	152918400	chr1	153413400	153415000	E330020D12Rik
chr1	152913800	152918400	chr1	153481000	153496600	Dhx9
chr1	152913800	152918400	chr1	172147400	172149800	Dcaf8
chr1	152973200	152974000	chr1	152899000	152905000	Smg7
chr1	152973200	152974000	chr1	153185000	153186800	Lamc2
chr1	152973200	152974000	chr1	153329800	153334200	Lamc1
chr1	152973200	152974000	chr1	153481000	153496600	Dhx9
chr1	152991800	152993400	chr1	152899000	152905000	Smg7
chr1	152991800	152993400	chr1	153185000	153186800	Lamc2
chr1	152991800	152993400	chr1	153329800	153334200	Lamc1
chr1	152991800	152993400	chr1	153413400	153415000	E330020D12Rik
chr1	152991800	152993400	chr1	153481000	153496600	Dhx9
chr1	153007200	153012600	chr1	152899000	152905000	Smg7
chr1	153007200	153012600	chr1	153185000	153186800	Lamc2
chr1	153007200	153012600	chr1	153329800	153334200	Lamc1
chr1	153007200	153012600	chr1	153413400	153415000	E330020D12Rik
chr1	153007200	153012600	chr1	153481000	153496600	Dhx9
chr1	153007200	153012600	chr1	167278400	167285600	Uck2
chr1	153030800	153034200	chr1	152899000	152905000	Smg7
chr1	153030800	153034200	chr1	153185000	153186800	Lamc2
chr1	153030800	153034200	chr1	153329800	153334200	Lamc1
chr1	153030800	153034200	chr1	153413400	153415000	E330020D12Rik
chr1	153030800	153034200	chr1	153481000	153496600	Dhx9
chr1	153030800	153034200	chr1	153748800	153749800	Rnasel
chr1	153030800	153034200	chr1	180902800	180907800	Pycr2
chr1	153037600	153038600	chr1	152899000	152905000	Smg7
chr1	153037600	153038600	chr1	153185000	153186800	Lamc2
chr1	153037600	153038600	chr1	153329800	153334200	Lamc1
chr1	153037600	153038600	chr1	153413400	153415000	E330020D12Rik
chr1	153037600	153038600	chr1	153481000	153496600	Dhx9
chr1	153039600	153040800	chr1	152899000	152905000	Smg7
chr1	153039600	153040800	chr1	153185000	153186800	Lamc2
chr1	153039600	153040800	chr1	153329800	153334200	Lamc1
chr1	153039600	153040800	chr1	153413400	153415000	E330020D12Rik
chr1	153039600	153040800	chr1	153481000	153496600	Dhx9
chr1	153046600	153048800	chr1	152899000	152905000	Smg7
chr1	153046600	153048800	chr1	153185000	153186800	Lamc2
chr1	153046600	153048800	chr1	153329800	153334200	Lamc1
chr1	153046600	153048800	chr1	153413400	153415000	E330020D12Rik
chr1	153046600	153048800	chr1	153481000	153496600	Dhx9
chr1	153046600	153048800	chr1	153748800	153749800	Rnasel
chr1	153071600	153073200	chr1	152899000	152905000	Smg7
chr1	153071600	153073200	chr1	153185000	153186800	Lamc2
chr1	153071600	153073200	chr1	153329800	153334200	Lamc1
chr1	153071600	153073200	chr1	153413400	153415000	E330020D12Rik
chr1	153071600	153073200	chr1	153481000	153496600	Dhx9
chr1	153076800	153078000	chr1	152899000	152905000	Smg7
chr1	153076800	153078000	chr1	153185000	153186800	Lamc2
chr1	153076800	153078000	chr1	153329800	153334200	Lamc1
chr1	153076800	153078000	chr1	153413400	153415000	E330020D12Rik
chr1	153076800	153078000	chr1	153481000	153496600	Dhx9
chr1	153076800	153078000	chr1	153748800	153749800	Rnasel
chr1	153090600	153101800	chr1	132193800	132208600	Mir135b
chr1	153090600	153101800	chr1	132542000	132543200	Cntn2
chr1	153090600	153101800	chr1	152899000	152905000	Smg7
chr1	153090600	153101800	chr1	153185000	153186800	Lamc2
chr1	153090600	153101800	chr1	153329800	153334200	Lamc1
chr1	153090600	153101800	chr1	153413400	153415000	E330020D12Rik
chr1	153090600	153101800	chr1	153481000	153496600	Dhx9
chr1	153090600	153101800	chr1	153748800	153749800	Rnasel
chr1	153090600	153101800	chr1	171149800	171151800	Mpz
chr1	153090600	153101800	chr1	171149800	171151800	Sdhc
chr1	153090600	153101800	chr1	171293600	171295600	Ufc1
chr1	153153600	153154400	chr1	152899000	152905000	Smg7
chr1	153153600	153154400	chr1	153185000	153186800	Lamc2
chr1	153153600	153154400	chr1	153329800	153334200	Lamc1
chr1	153153600	153154400	chr1	153413400	153415000	E330020D12Rik
chr1	153153600	153154400	chr1	153481000	153496600	Dhx9
chr1	153172000	153173400	chr1	152899000	152905000	Smg7
chr1	153172000	153173400	chr1	153185000	153186800	Lamc2
chr1	153172000	153173400	chr1	153329800	153334200	Lamc1
chr1	153172000	153173400	chr1	153413400	153415000	E330020D12Rik
chr1	153172000	153173400	chr1	153481000	153496600	Dhx9
chr1	153172000	153173400	chr1	156672600	156675000	Tor3a
chr1	153191200	153191800	chr1	152899000	152905000	Smg7
chr1	153191200	153191800	chr1	153185000	153186800	Lamc2
chr1	153191200	153191800	chr1	153329800	153334200	Lamc1
chr1	153191200	153191800	chr1	153413400	153415000	E330020D12Rik
chr1	153191200	153191800	chr1	153481000	153496600	Dhx9
chr1	153215000	153218400	chr1	151570600	151572600	Fam129a
chr1	153215000	153218400	chr1	152899000	152905000	Smg7
chr1	153215000	153218400	chr1	153185000	153186800	Lamc2
chr1	153215000	153218400	chr1	153329800	153334200	Lamc1
chr1	153215000	153218400	chr1	153413400	153415000	E330020D12Rik
chr1	153215000	153218400	chr1	153481000	153496600	Dhx9
chr1	153219200	153220000	chr1	151570600	151572600	Fam129a
chr1	153219200	153220000	chr1	152899000	152905000	Smg7
chr1	153219200	153220000	chr1	153185000	153186800	Lamc2
chr1	153219200	153220000	chr1	153329800	153334200	Lamc1
chr1	153219200	153220000	chr1	153413400	153415000	E330020D12Rik
chr1	153219200	153220000	chr1	153481000	153496600	Dhx9
chr1	153227000	153227800	chr1	151343600	151347200	Ivns1abp
chr1	153227000	153227800	chr1	152899000	152905000	Smg7
chr1	153227000	153227800	chr1	153185000	153186800	Lamc2
[truncated: 209,163+ more rows]
