# Supplementary material for: Differential contribution to gene expression prediction of histone modifications at enhancers or promoters
Source: PLoS Comput Biol. 2021 Sep 2;17(9):e1009368. doi: 10.1371/journal.pcbi.1009368 (PMC8443064; doi:10.1371/journal.pcbi.1009368)
Supplement: S6 Table — Coordinates of the identified poised enhancers (*_e), associated bivalent promoters (*_p), and target genes (genome assembly mm10). The association was done using all significant Hi-C interactions (Hi-C–all). (XLSX) [file pcbi.1009368.s018.xlsx]

## Sheet: Table S6
chr_e	start_e	end_e	chr_p	start_p	end_p	gene
chr1	104993800	104994600	chr1	104768200	104769800	Cdh20
chr1	104993800	104994600	chr1	105355200	105357400	Gm17634
chr1	104993800	104994600	chr1	105355200	105357400	Rnf152
chr1	120590600	120591600	chr1	120340200	120343200	C1ql2
chr1	120590600	120591600	chr1	120601800	120606000	En1
chr1	120590600	120591600	chr1	121527200	121529000	Htr5b
chr1	120596200	120597400	chr1	120340200	120343200	C1ql2
chr1	120596200	120597400	chr1	120601800	120606000	En1
chr1	120606600	120607600	chr1	120006400	120008200	Sctr
chr1	120606600	120607600	chr1	120340200	120343200	C1ql2
chr1	120606600	120607600	chr1	120601800	120606000	En1
chr1	120606600	120607600	chr1	121527200	121529000	Htr5b
chr1	120606600	120607600	chr1	78195800	78197800	Pax3
chr1	120613200	120615200	chr1	120006400	120008200	Sctr
chr1	120613200	120615200	chr1	120340200	120343200	C1ql2
chr1	120613200	120615200	chr1	120601800	120606000	En1
chr1	120613200	120615200	chr1	121527200	121529000	Htr5b
chr1	120613200	120615200	chr1	138841000	138842400	Lhx9
chr1	130737400	130738400	chr1	131095600	131098400	Mapkapk2
chr1	130737400	130738400	chr1	131244400	131246400	Rassf5
chr1	130877600	130878800	chr1	131095600	131098400	Mapkapk2
chr1	130877600	130878800	chr1	131244400	131246400	Rassf5
chr1	131240600	131241200	chr1	131095600	131098400	Mapkapk2
chr1	131240600	131241200	chr1	131244400	131246400	Rassf5
chr1	131260200	131261000	chr1	131095600	131098400	Mapkapk2
chr1	131260200	131261000	chr1	131244400	131246400	Rassf5
chr1	131260200	131261000	chr1	131962200	131964400	Slc45a3
chr1	131264000	131264800	chr1	131095600	131098400	Mapkapk2
chr1	131264000	131264800	chr1	131244400	131246400	Rassf5
chr1	131264000	131264800	chr1	131962200	131964400	Slc45a3
chr1	131268800	131270200	chr1	131095600	131098400	Mapkapk2
chr1	131268800	131270200	chr1	131244400	131246400	Rassf5
chr1	131268800	131270200	chr1	138841000	138842400	Lhx9
chr1	131971400	131973200	chr1	131244400	131246400	Rassf5
chr1	131971400	131973200	chr1	131962200	131964400	Slc45a3
chr1	131971400	131973200	chr1	132067200	132068400	Mfsd4a
chr1	131971400	131973200	chr1	132298200	132299600	Klhdc8a
chr1	131971400	131973200	chr1	132316000	132317400	Nuak2
chr1	132331800	132332400	chr1	131962200	131964400	Slc45a3
chr1	132331800	132332400	chr1	132067200	132068400	Mfsd4a
chr1	132331800	132332400	chr1	132298200	132299600	Klhdc8a
chr1	132331800	132332400	chr1	132316000	132317400	Nuak2
chr1	132331800	132332400	chr1	132390200	132392600	Tmcc2
chr1	132331800	132332400	chr1	132741000	132742400	Nfasc
chr1	133163400	133165400	chr1	132390200	132392600	Tmcc2
chr1	133163400	133165400	chr1	132741000	132742400	Nfasc
chr1	133163400	133165400	chr1	132879200	132882200	Lrrn2
chr1	133163400	133165400	chr1	133044400	133048400	Pik3c2b
chr1	133163400	133165400	chr1	134234400	134236400	Adora1
chr1	133799600	133801800	chr1	133044400	133048400	Pik3c2b
chr1	133799600	133801800	chr1	133907600	133909400	Optc
chr1	133799600	133801800	chr1	134234400	134236400	Adora1
chr1	133799600	133801800	chr1	135103800	135106000	Lgr6
chr1	133885800	133886800	chr1	133907600	133909400	Optc
chr1	133885800	133886800	chr1	134234400	134236400	Adora1
chr1	134092200	134094400	chr1	133044400	133048400	Pik3c2b
chr1	134092200	134094400	chr1	133907600	133909400	Optc
chr1	134092200	134094400	chr1	134234400	134236400	Adora1
chr1	134217800	134218400	chr1	133907600	133909400	Optc
chr1	134217800	134218400	chr1	134234400	134236400	Adora1
chr1	134217800	134218400	chr1	134645400	134647800	Syt2
chr1	134217800	134218400	chr1	134708400	134710000	Syt2
chr1	134217800	134218400	chr1	135103800	135106000	Lgr6
chr1	134217800	134218400	chr1	135918400	135919600	Pkp1
chr1	134298600	134300200	chr1	132390200	132392600	Tmcc2
chr1	134298600	134300200	chr1	132741000	132742400	Nfasc
chr1	134298600	134300200	chr1	133907600	133909400	Optc
chr1	134298600	134300200	chr1	134234400	134236400	Adora1
chr1	134298600	134300200	chr1	134645400	134647800	Syt2
chr1	134298600	134300200	chr1	134708400	134710000	Syt2
chr1	134707000	134708000	chr1	134234400	134236400	Adora1
chr1	134707000	134708000	chr1	134645400	134647800	Syt2
chr1	134707000	134708000	chr1	134708400	134710000	Syt2
chr1	134707000	134708000	chr1	135103800	135106000	Lgr6
chr1	134707000	134708000	chr1	135374000	135375400	Shisa4
chr1	134987000	134988400	chr1	134645400	134647800	Syt2
chr1	134987000	134988400	chr1	134708400	134710000	Syt2
chr1	134987000	134988400	chr1	135103800	135106000	Lgr6
chr1	134987000	134988400	chr1	135374000	135375400	Shisa4
chr1	134987000	134988400	chr1	135818000	135820600	Lad1
chr1	135085200	135086400	chr1	134645400	134647800	Syt2
chr1	135085200	135086400	chr1	134708400	134710000	Syt2
chr1	135085200	135086400	chr1	135103800	135106000	Lgr6
chr1	135085200	135086400	chr1	135374000	135375400	Shisa4
chr1	135085200	135086400	chr1	135818000	135820600	Lad1
chr1	135685400	135689200	chr1	134645400	134647800	Syt2
chr1	135685400	135689200	chr1	135103800	135106000	Lgr6
chr1	135685400	135689200	chr1	135374000	135375400	Shisa4
chr1	135685400	135689200	chr1	135765200	135765800	Phlda3
chr1	135685400	135689200	chr1	135766200	135767400	Phlda3
chr1	135685400	135689200	chr1	135818000	135820600	Lad1
chr1	135685400	135689200	chr1	135918400	135919600	Pkp1
chr1	135698200	135699800	chr1	135374000	135375400	Shisa4
chr1	135698200	135699800	chr1	135765200	135765800	Phlda3
chr1	135698200	135699800	chr1	135766200	135767400	Phlda3
chr1	135698200	135699800	chr1	135818000	135820600	Lad1
chr1	135698200	135699800	chr1	135918400	135919600	Pkp1
chr1	135698200	135699800	chr1	136050200	136051600	Ascl5
chr1	135698200	135699800	chr1	136259400	136261200	Gpr25
chr1	135865800	135866400	chr1	134645400	134647800	Syt2
chr1	135865800	135866400	chr1	134708400	134710000	Syt2
chr1	135865800	135866400	chr1	135374000	135375400	Shisa4
chr1	135865800	135866400	chr1	135765200	135765800	Phlda3
chr1	135865800	135866400	chr1	135766200	135767400	Phlda3
chr1	135865800	135866400	chr1	135818000	135820600	Lad1
chr1	135865800	135866400	chr1	135918400	135919600	Pkp1
chr1	135865800	135866400	chr1	136050200	136051600	Ascl5
chr1	135865800	135866400	chr1	136259400	136261200	Gpr25
chr1	136105400	136106800	chr1	135374000	135375400	Shisa4
chr1	136105400	136106800	chr1	135765200	135765800	Phlda3
chr1	136105400	136106800	chr1	135766200	135767400	Phlda3
chr1	136105400	136106800	chr1	135818000	135820600	Lad1
chr1	136105400	136106800	chr1	135918400	135919600	Pkp1
chr1	136105400	136106800	chr1	136050200	136051600	Ascl5
chr1	136105400	136106800	chr1	136259400	136261200	Gpr25
chr1	136105400	136106800	chr1	89925800	89937000	Gbx2
chr1	136781200	136782800	chr1	136050200	136051600	Ascl5
chr1	138843000	138844600	chr1	136259400	136261200	Gpr25
chr1	138843000	138844600	chr1	138846000	138847600	Lhx9
chr1	138843000	138844600	chr1	138848000	138850000	Lhx9
chr1	138843000	138844600	chr1	155740400	155743600	Lhx4
chr1	138843000	138844600	chr1	163311600	163315600	Prrx1
chr1	138843000	138844600	chr1	89925800	89937000	Gbx2
chr1	15286200	15287600	chr1	15892200	15893600	Sbspon
chr1	15286200	15287600	chr1	16092800	16093600	4930444P10Rik
chr1	154204600	154206000	chr1	153652800	153654000	Rgs8
chr1	154204600	154206000	chr1	153739600	153741400	Rgs16
chr1	154204600	154206000	chr1	154725600	154727200	Cacna1e
chr1	154204600	154206000	chr1	155740400	155743600	Lhx4
chr1	154723200	154723800	chr1	153652800	153654000	Rgs8
chr1	154723200	154723800	chr1	154725600	154727200	Cacna1e
chr1	154723200	154723800	chr1	155097600	155100000	Ier5
chr1	154799000	154799800	chr1	154725600	154727200	Cacna1e
chr1	154799000	154799800	chr1	155097600	155100000	Ier5
chr1	154799000	154799800	chr1	155740400	155743600	Lhx4
chr1	155074400	155075400	chr1	153652800	153654000	Rgs8
chr1	155074400	155075400	chr1	154725600	154727200	Cacna1e
chr1	155074400	155075400	chr1	155097600	155100000	Ier5
chr1	155074400	155075400	chr1	155740400	155743600	Lhx4
chr1	155091400	155092800	chr1	153652800	153654000	Rgs8
chr1	155091400	155092800	chr1	153739600	153741400	Rgs16
chr1	155091400	155092800	chr1	154725600	154727200	Cacna1e
chr1	155091400	155092800	chr1	155097600	155100000	Ier5
chr1	155091400	155092800	chr1	155740400	155743600	Lhx4
chr1	155109600	155110600	chr1	153652800	153654000	Rgs8
chr1	155109600	155110600	chr1	154725600	154727200	Cacna1e
chr1	155109600	155110600	chr1	155097600	155100000	Ier5
chr1	155109600	155110600	chr1	155740400	155743600	Lhx4
chr1	155109600	155110600	chr1	156204200	156205400	Fam163a
chr1	155109600	155110600	chr1	156310400	156311600	Nphs2
chr1	155237600	155238400	chr1	154725600	154727200	Cacna1e
chr1	155237600	155238400	chr1	155097600	155100000	Ier5
chr1	155237600	155238400	chr1	155740400	155743600	Lhx4
chr1	155237600	155238400	chr1	156310400	156311600	Nphs2
chr1	155237600	155238400	chr1	190167800	190171400	LOC102632463
chr1	155237600	155238400	chr1	190167800	190171400	Prox1
chr1	155243600	155246000	chr1	153652800	153654000	Rgs8
chr1	155243600	155246000	chr1	154725600	154727200	Cacna1e
chr1	155243600	155246000	chr1	155097600	155100000	Ier5
chr1	155243600	155246000	chr1	155740400	155743600	Lhx4
chr1	155243600	155246000	chr1	156310400	156311600	Nphs2
chr1	155247000	155248400	chr1	153652800	153654000	Rgs8
chr1	155247000	155248400	chr1	154725600	154727200	Cacna1e
chr1	155247000	155248400	chr1	155097600	155100000	Ier5
chr1	155247000	155248400	chr1	155740400	155743600	Lhx4
chr1	155247000	155248400	chr1	156310400	156311600	Nphs2
chr1	155736200	155738600	chr1	120601800	120606000	En1
chr1	155736200	155738600	chr1	138841000	138842400	Lhx9
chr1	155736200	155738600	chr1	155097600	155100000	Ier5
chr1	155736200	155738600	chr1	155740400	155743600	Lhx4
chr1	155736200	155738600	chr1	156204200	156205400	Fam163a
chr1	155736200	155738600	chr1	156302400	156304000	Tdrd5
chr1	156074600	156076000	chr1	155740400	155743600	Lhx4
chr1	156074600	156076000	chr1	156204200	156205400	Fam163a
chr1	156074600	156076000	chr1	156302400	156304000	Tdrd5
chr1	156074600	156076000	chr1	156310400	156311600	Nphs2
chr1	163307800	163309400	chr1	163311600	163315600	Prrx1
chr1	164898600	164899800	chr1	163311600	163315600	Prrx1
chr1	165718200	165718800	chr1	165707200	165708600	Rcsd1
chr1	165718200	165718800	chr1	166409000	166410200	Pogk
chr1	165718200	165718800	chr1	166999800	167003800	Fam78b
chr1	165718200	165718800	chr1	166999800	167003800	Gm16701
chr1	165780800	165781400	chr1	165707200	165708600	Rcsd1
chr1	165780800	165781400	chr1	166238200	166238800	Mael
chr1	165780800	165781400	chr1	166253800	166254800	Ildr2
chr1	165780800	165781400	chr1	166409000	166410200	Pogk
chr1	165840600	165841600	chr1	165707200	165708600	Rcsd1
chr1	165840600	165841600	chr1	166253800	166254800	Ildr2
chr1	165840600	165841600	chr1	166409000	166410200	Pogk
chr1	165844200	165846200	chr1	165707200	165708600	Rcsd1
chr1	165844200	165846200	chr1	166238200	166238800	Mael
chr1	165844200	165846200	chr1	166253800	166254800	Ildr2
chr1	165844200	165846200	chr1	166409000	166410200	Pogk
chr1	165844200	165846200	chr1	166999800	167003800	Fam78b
chr1	165844200	165846200	chr1	166999800	167003800	Gm16701
chr1	166043200	166044000	chr1	165707200	165708600	Rcsd1
chr1	166043200	166044000	chr1	166238200	166238800	Mael
chr1	166043200	166044000	chr1	166253800	166254800	Ildr2
chr1	166043200	166044000	chr1	166409000	166410200	Pogk
chr1	166043200	166044000	chr1	166999800	167003800	Fam78b
chr1	166043200	166044000	chr1	166999800	167003800	Gm16701
chr1	166043200	166044000	chr1	167597600	167600200	Rxrg
chr1	166043200	166044000	chr1	167687800	167690200	Lmx1a
chr1	166047400	166049400	chr1	156204200	156205400	Fam163a
chr1	166047400	166049400	chr1	165707200	165708600	Rcsd1
chr1	166047400	166049400	chr1	166238200	166238800	Mael
chr1	166047400	166049400	chr1	166253800	166254800	Ildr2
chr1	166047400	166049400	chr1	166409000	166410200	Pogk
chr1	166308600	166310000	chr1	165707200	165708600	Rcsd1
chr1	166308600	166310000	chr1	166238200	166238800	Mael
chr1	166308600	166310000	chr1	166253800	166254800	Ildr2
chr1	166308600	166310000	chr1	166409000	166410200	Pogk
chr1	167287000	167287800	chr1	166409000	166410200	Pogk
chr1	167287000	167287800	chr1	166999800	167003800	Fam78b
chr1	167287000	167287800	chr1	166999800	167003800	Gm16701
chr1	167287000	167287800	chr1	167597600	167600200	Rxrg
chr1	167287000	167287800	chr1	167687800	167690200	Lmx1a
chr1	167339800	167340800	chr1	166238200	166238800	Mael
chr1	167339800	167340800	chr1	166253800	166254800	Ildr2
chr1	167339800	167340800	chr1	166409000	166410200	Pogk
chr1	167339800	167340800	chr1	166999800	167003800	Fam78b
chr1	167339800	167340800	chr1	166999800	167003800	Gm16701
chr1	167339800	167340800	chr1	167597600	167600200	Rxrg
chr1	167339800	167340800	chr1	167687800	167690200	Lmx1a
chr1	167339800	167340800	chr1	170587800	170590400	Nos1ap
chr1	167660400	167661600	chr1	166253800	166254800	Ildr2
chr1	167660400	167661600	chr1	166999800	167003800	Fam78b
chr1	167660400	167661600	chr1	166999800	167003800	Gm16701
chr1	167660400	167661600	chr1	167597600	167600200	Rxrg
chr1	167660400	167661600	chr1	167687800	167690200	Lmx1a
chr1	167802400	167803600	chr1	131962200	131964400	Slc45a3
chr1	167802400	167803600	chr1	167597600	167600200	Rxrg
chr1	167802400	167803600	chr1	167687800	167690200	Lmx1a
chr1	167802400	167803600	chr1	186703600	186706200	Tgfb2
chr1	167929600	167930600	chr1	167597600	167600200	Rxrg
chr1	167929600	167930600	chr1	167687800	167690200	Lmx1a
chr1	170907000	170909000	chr1	170643800	170645000	Olfml2b
chr1	17091400	17092200	chr1	17096400	17098200	Jph1
chr1	172053400	172054800	chr1	172340200	172341600	Kcnj10
chr1	172053400	172054800	chr1	172549200	172551200	4933439K11Rik
chr1	172317000	172320600	chr1	170643800	170645000	Olfml2b
chr1	172317000	172320600	chr1	172340200	172341600	Kcnj10
chr1	172317000	172320600	chr1	172549200	172551200	4933439K11Rik
chr1	172322200	172322800	chr1	170643800	170645000	Olfml2b
chr1	172322200	172322800	chr1	172340200	172341600	Kcnj10
chr1	172322200	172322800	chr1	172549200	172551200	4933439K11Rik
chr1	172325600	172327000	chr1	172340200	172341600	Kcnj10
chr1	172325600	172327000	chr1	172549200	172551200	4933439K11Rik
chr1	172325600	172327000	chr1	173365800	173368400	Cadm3
chr1	172350800	172351400	chr1	172340200	172341600	Kcnj10
chr1	172350800	172351400	chr1	172549200	172551200	4933439K11Rik
chr1	172350800	172351400	chr1	173365800	173368400	Cadm3
chr1	172368600	172370200	chr1	172340200	172341600	Kcnj10
chr1	172368600	172370200	chr1	172549200	172551200	4933439K11Rik
chr1	172368600	172370200	chr1	173365800	173368400	Cadm3
chr1	172531800	172533200	chr1	170643800	170645000	Olfml2b
chr1	172531800	172533200	chr1	172340200	172341600	Kcnj10
chr1	172531800	172533200	chr1	172549200	172551200	4933439K11Rik
chr1	172531800	172533200	chr1	173365800	173368400	Cadm3
chr1	172561800	172564200	chr1	172340200	172341600	Kcnj10
chr1	172561800	172564200	chr1	172549200	172551200	4933439K11Rik
chr1	172561800	172564200	chr1	173365800	173368400	Cadm3
chr1	177322800	177323800	chr1	176834800	176835800	Hmga2-ps1
chr1	178849600	178850600	chr1	178527200	178531200	Kif26b
chr1	18057400	18059200	chr1	19209000	19212400	Tfap2b
chr1	180762000	180764000	chr1	180329400	180333400	Gm5069
chr1	180762000	180764000	chr1	180329400	180333400	Itpkb
chr1	180762000	180764000	chr1	180482200	180484200	Stum
chr1	180762000	180764000	chr1	180696200	180697600	Mixl1
chr1	180762000	180764000	chr1	180941000	180944400	Tmem63a
chr1	182519600	182520600	chr1	182516400	182518800	Capn2
chr1	182519600	182520600	chr1	182747200	182749200	Ccdc185
chr1	182519600	182520600	chr1	182954800	182955800	Tlr5
chr1	182561600	182562400	chr1	182516400	182518800	Capn2
chr1	182561600	182562400	chr1	182747200	182749200	Ccdc185
chr1	182561600	182562400	chr1	182954800	182955800	Tlr5
chr1	182983400	182984000	chr1	182516400	182518800	Capn2
chr1	182983400	182984000	chr1	182747200	182749200	Ccdc185
chr1	182983400	182984000	chr1	182954800	182955800	Tlr5
chr1	182983400	182984000	chr1	184731400	184733800	Hlx
chr1	182987000	182987800	chr1	182516400	182518800	Capn2
chr1	182987000	182987800	chr1	182747200	182749200	Ccdc185
chr1	182987000	182987800	chr1	182954800	182955800	Tlr5
chr1	183438400	183439000	chr1	182747200	182749200	Ccdc185
chr1	183438400	183439000	chr1	182954800	182955800	Tlr5
chr1	183438400	183439000	chr1	184731400	184733800	Hlx
chr1	184727000	184728200	chr1	155740400	155743600	Lhx4
chr1	184727000	184728200	chr1	182747200	182749200	Ccdc185
chr1	184727000	184728200	chr1	182954800	182955800	Tlr5
chr1	184727000	184728200	chr1	184731400	184733800	Hlx
chr1	184727000	184728200	chr1	184810400	184811400	Marc1
chr1	184727000	184728200	chr1	184882000	184883600	C130074G19Rik
chr1	184727000	184728200	chr1	186703600	186706200	Tgfb2
chr1	184727000	184728200	chr1	187607200	187610200	Esrrg
chr1	184727000	184728200	chr1	187997800	187998400	Esrrg
chr1	184727000	184728200	chr1	190167800	190171400	LOC102632463
chr1	184727000	184728200	chr1	190167800	190171400	Prox1
chr1	184792800	184794000	chr1	181352000	181354400	Cnih3
chr1	184792800	184794000	chr1	184731400	184733800	Hlx
chr1	184792800	184794000	chr1	184810400	184811400	Marc1
chr1	184792800	184794000	chr1	184882000	184883600	C130074G19Rik
chr1	184792800	184794000	chr1	184998600	185000600	Mark1
chr1	184851600	184852200	chr1	184731400	184733800	Hlx
chr1	184851600	184852200	chr1	184810400	184811400	Marc1
chr1	184851600	184852200	chr1	184882000	184883600	C130074G19Rik
chr1	184851600	184852200	chr1	184998600	185000600	Mark1
chr1	184851600	184852200	chr1	185454200	185456200	Gm2061
chr1	184851600	184852200	chr1	185454200	185456200	Slc30a10
chr1	186833000	186834800	chr1	186703600	186706200	Tgfb2
chr1	186833000	186834800	chr1	187607200	187610200	Esrrg
chr1	186833000	186834800	chr1	187997800	187998400	Esrrg
chr1	187603800	187605600	chr1	187607200	187610200	Esrrg
chr1	187603800	187605600	chr1	187651200	187652600	Esrrg
chr1	187603800	187605600	chr1	187997800	187998400	Esrrg
chr1	187603800	187605600	chr1	190167800	190171400	LOC102632463
chr1	187603800	187605600	chr1	190167800	190171400	Prox1
chr1	191125400	191126600	chr1	190167800	190171400	LOC102632463
chr1	191125400	191126600	chr1	190167800	190171400	Prox1
chr1	191125400	191126600	chr1	190978000	190979800	Vash2
chr1	191125400	191126600	chr1	191097200	191099000	Batf3
chr1	191125400	191126600	chr1	191182400	191187400	Atf3
chr1	191125400	191126600	chr1	191223600	191224200	D730003I15Rik
chr1	191125400	191126600	chr1	191224600	191225400	D730003I15Rik
chr1	191125400	191126600	chr1	191317200	191318000	Nenf
chr1	191125400	191126600	chr1	191325400	191327200	Tmem206
chr1	19233800	19237400	chr1	19103800	19105600	Gm15825
chr1	19233800	19237400	chr1	19209000	19212400	Tfap2b
chr1	19233800	19237400	chr1	23761200	23763800	B3gat2
chr1	19233800	19237400	chr1	4496200	4498000	Sox17
chr1	19233800	19237400	chr1	5017800	5021600	Rgs20
chr1	19233800	19237400	chr1	56980600	56981400	Satb2
chr1	19240600	19242200	chr1	19103800	19105600	Gm15825
chr1	19240600	19242200	chr1	19209000	19212400	Tfap2b
chr1	19240600	19242200	chr1	42693800	42699200	Pantr1
chr1	19240600	19242200	chr1	42693800	42699200	Pou3f3
chr1	19240600	19242200	chr1	4496200	4498000	Sox17
chr1	19240600	19242200	chr1	56980600	56981400	Satb2
chr1	193632200	193632800	chr1	193152600	193154200	Irf6
chr1	193632200	193632800	chr1	194619000	194621600	Plxna2
chr1	34472000	34473800	chr1	33755800	33758400	Bag2
chr1	34472000	34473800	chr1	34458800	34460600	Ptpn18
chr1	34472000	34473800	chr1	34498000	34499200	Prss39
chr1	34472000	34473800	chr1	34578600	34580200	Amer3
chr1	34472000	34473800	chr1	34635200	34636200	AA619741
chr1	34677800	34679000	chr1	34458800	34460600	Ptpn18
chr1	34677800	34679000	chr1	34498000	34499200	Prss39
chr1	34677800	34679000	chr1	34578600	34580200	Amer3
chr1	34677800	34679000	chr1	34635200	34636200	AA619741
chr1	34749200	34751800	chr1	34458800	34460600	Ptpn18
chr1	34749200	34751800	chr1	34498000	34499200	Prss39
chr1	34749200	34751800	chr1	34578600	34580200	Amer3
chr1	34749200	34751800	chr1	34635200	34636200	AA619741
chr1	34929600	34930800	chr1	34458800	34460600	Ptpn18
chr1	34929600	34930800	chr1	34578600	34580200	Amer3
chr1	34929600	34930800	chr1	34635200	34636200	AA619741
chr1	36254400	36255800	chr1	34578600	34580200	Amer3
chr1	36254400	36255800	chr1	36555000	36559200	Sema4c
chr1	36269000	36270000	chr1	36555000	36559200	Sema4c
chr1	36785000	36786000	chr1	36555000	36559200	Sema4c
chr1	36785000	36786000	chr1	37719200	37721000	2010300C02Rik
chr1	37028600	37029800	chr1	36555000	36559200	Sema4c
chr1	38218000	38218800	chr1	38626000	38629800	Aff3
chr1	38835400	38837000	chr1	38626000	38629800	Aff3
chr1	38835400	38837000	chr1	39192400	39195400	Npas2
chr1	38835400	38837000	chr1	39649000	39651600	Creg2
chr1	39335600	39336200	chr1	34578600	34580200	Amer3
chr1	39335600	39336200	chr1	38626000	38629800	Aff3
chr1	39335600	39336200	chr1	39192400	39195400	Npas2
chr1	39335600	39336200	chr1	39649000	39651600	Creg2
chr1	39335600	39336200	chr1	42952600	42954200	Gpr45
chr1	4491400	4494000	chr1	19103800	19105600	Gm15825
chr1	4491400	4494000	chr1	19209000	19212400	Tfap2b
chr1	4491400	4494000	chr1	3670400	3672800	Xkr4
chr1	4491400	4494000	chr1	40679800	40682200	Slc9a2
chr1	4491400	4494000	chr1	42713000	42714600	Pantr2
chr1	4491400	4494000	chr1	4496200	4498000	Sox17
chr1	4491400	4494000	chr1	5017800	5021600	Rgs20
chr1	4491400	4494000	chr1	5916200	5918000	Npbwr1
chr1	4491400	4494000	chr1	9797200	9798800	Sgk3
chr1	4571200	4572400	chr1	4496200	4498000	Sox17
chr1	4571200	4572400	chr1	5017800	5021600	Rgs20
chr1	4688000	4689600	chr1	3670400	3672800	Xkr4
chr1	4688000	4689600	chr1	4496200	4498000	Sox17
chr1	4688000	4689600	chr1	5017800	5021600	Rgs20
chr1	5022600	5024000	chr1	43730200	43731200	1500015O10Rik
chr1	5022600	5024000	chr1	4496200	4498000	Sox17
chr1	5022600	5024000	chr1	5017800	5021600	Rgs20
chr1	5022600	5024000	chr1	5916200	5918000	Npbwr1
chr1	62705200	62709200	chr1	62702400	62704400	Nrp2
chr1	63251600	63253400	chr1	63272600	63275400	Zdbf2
chr1	6382400	6383400	chr1	5916200	5918000	Npbwr1
chr1	6382400	6383400	chr1	6358800	6359800	Alkal1
chr1	72576600	72578800	chr1	72534800	72537600	March4
chr1	72576600	72578800	chr1	72873000	72875400	Igfbp5
chr1	72869800	72872600	chr1	72534800	72537600	March4
chr1	72869800	72872600	chr1	72873000	72875400	Igfbp5
chr1	72869800	72872600	chr1	74124000	74125400	Rufy4
chr1	72869800	72872600	chr1	74124000	74125400	Tns1
chr1	72948800	72949600	chr1	72534800	72537600	March4
chr1	72948800	72949600	chr1	72873000	72875400	Igfbp5
chr1	72948800	72949600	chr1	74124000	74125400	Rufy4
chr1	72948800	72949600	chr1	74124000	74125400	Tns1
chr1	74036400	74037600	chr1	74124000	74125400	Rufy4
chr1	74036400	74037600	chr1	74124000	74125400	Tns1
chr1	74036400	74037600	chr1	74747600	74749000	Prkag3
chr1	74036400	74037600	chr1	74770800	74774200	Wnt6
chr1	74068000	74070600	chr1	72873000	72875400	Igfbp5
chr1	74068000	74070600	chr1	74124000	74125400	Rufy4
chr1	74068000	74070600	chr1	74124000	74125400	Tns1
chr1	74068000	74070600	chr1	74712600	74714200	Cyp27a1
chr1	74068000	74070600	chr1	74747600	74749000	Prkag3
chr1	74068000	74070600	chr1	74770800	74774200	Wnt6
chr1	74068000	74070600	chr1	74791000	74792400	Wnt10a
chr1	74068000	74070600	chr1	74892200	74894000	Cryba2
chr1	74068000	74070600	chr1	74947600	74952200	Ihh
chr1	74068000	74070600	chr1	75263400	75265200	Ptprn
chr1	74095400	74096000	chr1	72873000	72875400	Igfbp5
chr1	74095400	74096000	chr1	74124000	74125400	Rufy4
chr1	74095400	74096000	chr1	74124000	74125400	Tns1
chr1	74095400	74096000	chr1	74770800	74774200	Wnt6
chr1	74098000	74099400	chr1	72873000	72875400	Igfbp5
chr1	74098000	74099400	chr1	74124000	74125400	Rufy4
chr1	74098000	74099400	chr1	74124000	74125400	Tns1
chr1	74098000	74099400	chr1	74770800	74774200	Wnt6
chr1	74103800	74104400	chr1	72873000	72875400	Igfbp5
chr1	74103800	74104400	chr1	74124000	74125400	Rufy4
chr1	74103800	74104400	chr1	74124000	74125400	Tns1
chr1	74103800	74104400	chr1	74770800	74774200	Wnt6
chr1	74105800	74106800	chr1	72534800	72537600	March4
chr1	74105800	74106800	chr1	72873000	72875400	Igfbp5
chr1	74105800	74106800	chr1	74124000	74125400	Rufy4
chr1	74105800	74106800	chr1	74124000	74125400	Tns1
chr1	74105800	74106800	chr1	74770800	74774200	Wnt6
chr1	74105800	74106800	chr1	74791000	74792400	Wnt10a
chr1	74109200	74109800	chr1	72534800	72537600	March4
chr1	74109200	74109800	chr1	72873000	72875400	Igfbp5
chr1	74109200	74109800	chr1	74124000	74125400	Rufy4
chr1	74109200	74109800	chr1	74124000	74125400	Tns1
chr1	74109200	74109800	chr1	74770800	74774200	Wnt6
chr1	74109200	74109800	chr1	74791000	74792400	Wnt10a
chr1	74775600	74776400	chr1	72873000	72875400	Igfbp5
chr1	74775600	74776400	chr1	74124000	74125400	Rufy4
chr1	74775600	74776400	chr1	74124000	74125400	Tns1
chr1	74775600	74776400	chr1	74712600	74714200	Cyp27a1
chr1	74775600	74776400	chr1	74747600	74749000	Prkag3
chr1	74775600	74776400	chr1	74770800	74774200	Wnt6
chr1	74775600	74776400	chr1	74791000	74792400	Wnt10a
chr1	74775600	74776400	chr1	74884200	74886400	Fev
chr1	74775600	74776400	chr1	74892200	74894000	Cryba2
chr1	74775600	74776400	chr1	74900000	74901400	Mir375
chr1	74775600	74776400	chr1	74947600	74952200	Ihh
chr1	74775600	74776400	chr1	75140600	75143600	Cnppd1
chr1	74775600	74776400	chr1	75140600	75143600	Retreg2
chr1	74775600	74776400	chr1	75263400	75265200	Ptprn
chr1	74775600	74776400	chr1	75277400	75278600	Resp18
chr1	74775600	74776400	chr1	75360000	75361800	Des
chr1	74775600	74776400	chr1	75374400	75376000	Gm15179
chr1	74775600	74776400	chr1	75374400	75376000	Speg
chr1	74775600	74776400	chr1	75450000	75451200	Asic4
chr1	74775600	74776400	chr1	75503000	75507400	Inha
chr1	74775600	74776400	chr1	75503000	75507400	Obsl1
chr1	74780200	74785000	chr1	120601800	120606000	En1
chr1	74780200	74785000	chr1	74712600	74714200	Cyp27a1
chr1	74780200	74785000	chr1	74747600	74749000	Prkag3
chr1	74780200	74785000	chr1	74770800	74774200	Wnt6
chr1	74780200	74785000	chr1	74791000	74792400	Wnt10a
chr1	74780200	74785000	chr1	74884200	74886400	Fev
chr1	74780200	74785000	chr1	74892200	74894000	Cryba2
chr1	74780200	74785000	chr1	74900000	74901400	Mir375
chr1	74780200	74785000	chr1	74947600	74952200	Ihh
chr1	74780200	74785000	chr1	75140600	75143600	Cnppd1
chr1	74780200	74785000	chr1	75140600	75143600	Retreg2
chr1	74780200	74785000	chr1	75263400	75265200	Ptprn
chr1	74780200	74785000	chr1	75277400	75278600	Resp18
chr1	74780200	74785000	chr1	75360000	75361800	Des
chr1	74780200	74785000	chr1	75374400	75376000	Gm15179
chr1	74780200	74785000	chr1	75374400	75376000	Speg
chr1	74780200	74785000	chr1	75450000	75451200	Asic4
chr1	74780200	74785000	chr1	75503000	75507400	Inha
chr1	74780200	74785000	chr1	75503000	75507400	Obsl1
chr1	74793200	74795800	chr1	74712600	74714200	Cyp27a1
chr1	74793200	74795800	chr1	74747600	74749000	Prkag3
chr1	74793200	74795800	chr1	74770800	74774200	Wnt6
chr1	74793200	74795800	chr1	74791000	74792400	Wnt10a
chr1	74793200	74795800	chr1	74884200	74886400	Fev
chr1	74793200	74795800	chr1	74892200	74894000	Cryba2
chr1	74793200	74795800	chr1	74900000	74901400	Mir375
chr1	74793200	74795800	chr1	74947600	74952200	Ihh
chr1	74793200	74795800	chr1	75140600	75143600	Cnppd1
chr1	74793200	74795800	chr1	75140600	75143600	Retreg2
chr1	74793200	74795800	chr1	75263400	75265200	Ptprn
chr1	74793200	74795800	chr1	75277400	75278600	Resp18
chr1	74793200	74795800	chr1	75360000	75361800	Des
chr1	74793200	74795800	chr1	75374400	75376000	Gm15179
chr1	74793200	74795800	chr1	75374400	75376000	Speg
chr1	74793200	74795800	chr1	75381400	75383200	Speg
chr1	74793200	74795800	chr1	75450000	75451200	Asic4
chr1	74793200	74795800	chr1	75503000	75507400	Inha
chr1	74793200	74795800	chr1	75503000	75507400	Obsl1
chr1	74793200	74795800	chr1	75545800	75547400	Slc4a3
chr1	74793200	74795800	chr1	78195800	78197800	Pax3
chr1	74800400	74801200	chr1	120601800	120606000	En1
chr1	74800400	74801200	chr1	74712600	74714200	Cyp27a1
chr1	74800400	74801200	chr1	74747600	74749000	Prkag3
chr1	74800400	74801200	chr1	74770800	74774200	Wnt6
chr1	74800400	74801200	chr1	74791000	74792400	Wnt10a
chr1	74800400	74801200	chr1	74884200	74886400	Fev
chr1	74800400	74801200	chr1	74892200	74894000	Cryba2
chr1	74800400	74801200	chr1	74900000	74901400	Mir375
chr1	74800400	74801200	chr1	74947600	74952200	Ihh
chr1	74800400	74801200	chr1	75140600	75143600	Cnppd1
chr1	74800400	74801200	chr1	75140600	75143600	Retreg2
chr1	74800400	74801200	chr1	75263400	75265200	Ptprn
chr1	74800400	74801200	chr1	75277400	75278600	Resp18
chr1	74800400	74801200	chr1	75360000	75361800	Des
chr1	74800400	74801200	chr1	75374400	75376000	Gm15179
chr1	74800400	74801200	chr1	75374400	75376000	Speg
chr1	74800400	74801200	chr1	75450000	75451200	Asic4
chr1	74800400	74801200	chr1	75503000	75507400	Inha
chr1	74800400	74801200	chr1	75503000	75507400	Obsl1
chr1	74800400	74801200	chr1	78195800	78197800	Pax3
chr1	74802600	74804000	chr1	120601800	120606000	En1
chr1	74802600	74804000	chr1	74712600	74714200	Cyp27a1
chr1	74802600	74804000	chr1	74747600	74749000	Prkag3
chr1	74802600	74804000	chr1	74770800	74774200	Wnt6
chr1	74802600	74804000	chr1	74791000	74792400	Wnt10a
chr1	74802600	74804000	chr1	74884200	74886400	Fev
chr1	74802600	74804000	chr1	74892200	74894000	Cryba2
chr1	74802600	74804000	chr1	74900000	74901400	Mir375
chr1	74802600	74804000	chr1	74947600	74952200	Ihh
chr1	74802600	74804000	chr1	75140600	75143600	Cnppd1
chr1	74802600	74804000	chr1	75140600	75143600	Retreg2
chr1	74802600	74804000	chr1	75263400	75265200	Ptprn
chr1	74802600	74804000	chr1	75277400	75278600	Resp18
chr1	74802600	74804000	chr1	75360000	75361800	Des
chr1	74802600	74804000	chr1	75374400	75376000	Gm15179
chr1	74802600	74804000	chr1	75374400	75376000	Speg
chr1	74802600	74804000	chr1	75450000	75451200	Asic4
chr1	74802600	74804000	chr1	75503000	75507400	Inha
chr1	74802600	74804000	chr1	75503000	75507400	Obsl1
chr1	74802600	74804000	chr1	78195800	78197800	Pax3
chr1	74804800	74809000	chr1	120601800	120606000	En1
chr1	74804800	74809000	chr1	74124000	74125400	Rufy4
chr1	74804800	74809000	chr1	74124000	74125400	Tns1
chr1	74804800	74809000	chr1	74712600	74714200	Cyp27a1
chr1	74804800	74809000	chr1	74747600	74749000	Prkag3
chr1	74804800	74809000	chr1	74770800	74774200	Wnt6
chr1	74804800	74809000	chr1	74791000	74792400	Wnt10a
chr1	74804800	74809000	chr1	74884200	74886400	Fev
chr1	74804800	74809000	chr1	74892200	74894000	Cryba2
chr1	74804800	74809000	chr1	74900000	74901400	Mir375
chr1	74804800	74809000	chr1	74947600	74952200	Ihh
chr1	74804800	74809000	chr1	75140600	75143600	Cnppd1
chr1	74804800	74809000	chr1	75140600	75143600	Retreg2
chr1	74804800	74809000	chr1	75263400	75265200	Ptprn
chr1	74804800	74809000	chr1	75277400	75278600	Resp18
chr1	74804800	74809000	chr1	75360000	75361800	Des
chr1	74804800	74809000	chr1	75374400	75376000	Gm15179
chr1	74804800	74809000	chr1	75374400	75376000	Speg
chr1	74804800	74809000	chr1	75450000	75451200	Asic4
chr1	74804800	74809000	chr1	75503000	75507400	Inha
chr1	74804800	74809000	chr1	75503000	75507400	Obsl1
chr1	74804800	74809000	chr1	78195800	78197800	Pax3
chr1	74881400	74883000	chr1	131962200	131964400	Slc45a3
chr1	74881400	74883000	chr1	74712600	74714200	Cyp27a1
chr1	74881400	74883000	chr1	74747600	74749000	Prkag3
chr1	74881400	74883000	chr1	74770800	74774200	Wnt6
chr1	74881400	74883000	chr1	74791000	74792400	Wnt10a
chr1	74881400	74883000	chr1	74884200	74886400	Fev
chr1	74881400	74883000	chr1	74892200	74894000	Cryba2
chr1	74881400	74883000	chr1	74900000	74901400	Mir375
chr1	74881400	74883000	chr1	74947600	74952200	Ihh
chr1	74881400	74883000	chr1	75140600	75143600	Cnppd1
chr1	74881400	74883000	chr1	75140600	75143600	Retreg2
chr1	74881400	74883000	chr1	75263400	75265200	Ptprn
chr1	74881400	74883000	chr1	75277400	75278600	Resp18
chr1	74881400	74883000	chr1	75360000	75361800	Des
chr1	74881400	74883000	chr1	75450000	75451200	Asic4
chr1	74881400	74883000	chr1	75503000	75507400	Inha
chr1	74881400	74883000	chr1	75503000	75507400	Obsl1
chr1	74881400	74883000	chr1	78195800	78197800	Pax3
chr1	74897400	74898400	chr1	72534800	72537600	March4
chr1	74897400	74898400	chr1	74712600	74714200	Cyp27a1
chr1	74897400	74898400	chr1	74747600	74749000	Prkag3
chr1	74897400	74898400	chr1	74770800	74774200	Wnt6
chr1	74897400	74898400	chr1	74791000	74792400	Wnt10a
chr1	74897400	74898400	chr1	74884200	74886400	Fev
chr1	74897400	74898400	chr1	74892200	74894000	Cryba2
chr1	74897400	74898400	chr1	74900000	74901400	Mir375
chr1	74897400	74898400	chr1	74947600	74952200	Ihh
chr1	74897400	74898400	chr1	75140600	75143600	Cnppd1
chr1	74897400	74898400	chr1	75140600	75143600	Retreg2
chr1	74897400	74898400	chr1	75263400	75265200	Ptprn
chr1	74897400	74898400	chr1	75277400	75278600	Resp18
chr1	74897400	74898400	chr1	75360000	75361800	Des
chr1	74897400	74898400	chr1	75374400	75376000	Gm15179
chr1	74897400	74898400	chr1	75374400	75376000	Speg
chr1	74897400	74898400	chr1	75450000	75451200	Asic4
chr1	74897400	74898400	chr1	75503000	75507400	Inha
chr1	74897400	74898400	chr1	75503000	75507400	Obsl1
chr1	74897400	74898400	chr1	75545800	75547400	Slc4a3
chr1	75369400	75370000	chr1	74712600	74714200	Cyp27a1
chr1	75369400	75370000	chr1	74747600	74749000	Prkag3
chr1	75369400	75370000	chr1	74770800	74774200	Wnt6
chr1	75369400	75370000	chr1	74791000	74792400	Wnt10a
chr1	75369400	75370000	chr1	74884200	74886400	Fev
chr1	75369400	75370000	chr1	74892200	74894000	Cryba2
chr1	75369400	75370000	chr1	74900000	74901400	Mir375
chr1	75369400	75370000	chr1	74947600	74952200	Ihh
chr1	75369400	75370000	chr1	75140600	75143600	Cnppd1
chr1	75369400	75370000	chr1	75140600	75143600	Retreg2
chr1	75369400	75370000	chr1	75263400	75265200	Ptprn
chr1	75369400	75370000	chr1	75277400	75278600	Resp18
chr1	75369400	75370000	chr1	75360000	75361800	Des
chr1	75369400	75370000	chr1	75374400	75376000	Gm15179
chr1	75369400	75370000	chr1	75374400	75376000	Speg
chr1	75369400	75370000	chr1	75381400	75383200	Speg
chr1	75369400	75370000	chr1	75450000	75451200	Asic4
chr1	75369400	75370000	chr1	75503000	75507400	Inha
chr1	75369400	75370000	chr1	75503000	75507400	Obsl1
chr1	75369400	75370000	chr1	75545800	75547400	Slc4a3
chr1	75387600	75389200	chr1	63272600	63275400	Zdbf2
chr1	75387600	75389200	chr1	74747600	74749000	Prkag3
chr1	75387600	75389200	chr1	74770800	74774200	Wnt6
chr1	75387600	75389200	chr1	74884200	74886400	Fev
chr1	75387600	75389200	chr1	74892200	74894000	Cryba2
chr1	75387600	75389200	chr1	74900000	74901400	Mir375
chr1	75387600	75389200	chr1	74947600	74952200	Ihh
chr1	75387600	75389200	chr1	75140600	75143600	Cnppd1
chr1	75387600	75389200	chr1	75140600	75143600	Retreg2
chr1	75387600	75389200	chr1	75263400	75265200	Ptprn
chr1	75387600	75389200	chr1	75277400	75278600	Resp18
chr1	75387600	75389200	chr1	75360000	75361800	Des
chr1	75387600	75389200	chr1	75374400	75376000	Gm15179
chr1	75387600	75389200	chr1	75374400	75376000	Speg
chr1	75387600	75389200	chr1	75381400	75383200	Speg
chr1	75387600	75389200	chr1	75450000	75451200	Asic4
chr1	75387600	75389200	chr1	75503000	75507400	Inha
chr1	75387600	75389200	chr1	75503000	75507400	Obsl1
chr1	75387600	75389200	chr1	75545800	75547400	Slc4a3
chr1	75402200	75403400	chr1	74712600	74714200	Cyp27a1
chr1	75402200	75403400	chr1	74770800	74774200	Wnt6
chr1	75402200	75403400	chr1	74884200	74886400	Fev
chr1	75402200	75403400	chr1	74900000	74901400	Mir375
chr1	75402200	75403400	chr1	74947600	74952200	Ihh
chr1	75402200	75403400	chr1	75140600	75143600	Cnppd1
chr1	75402200	75403400	chr1	75140600	75143600	Retreg2
chr1	75402200	75403400	chr1	75263400	75265200	Ptprn
chr1	75402200	75403400	chr1	75277400	75278600	Resp18
chr1	75402200	75403400	chr1	75360000	75361800	Des
chr1	75402200	75403400	chr1	75374400	75376000	Gm15179
chr1	75402200	75403400	chr1	75374400	75376000	Speg
chr1	75402200	75403400	chr1	75381400	75383200	Speg
chr1	75402200	75403400	chr1	75450000	75451200	Asic4
chr1	75402200	75403400	chr1	75503000	75507400	Inha
chr1	75402200	75403400	chr1	75503000	75507400	Obsl1
chr1	75402200	75403400	chr1	75545800	75547400	Slc4a3
chr1	75421400	75423600	chr1	74712600	74714200	Cyp27a1
chr1	75421400	75423600	chr1	74770800	74774200	Wnt6
chr1	75421400	75423600	chr1	74791000	74792400	Wnt10a
chr1	75421400	75423600	chr1	74884200	74886400	Fev
chr1	75421400	75423600	chr1	74892200	74894000	Cryba2
chr1	75421400	75423600	chr1	74900000	74901400	Mir375
chr1	75421400	75423600	chr1	74947600	74952200	Ihh
chr1	75421400	75423600	chr1	75140600	75143600	Cnppd1
chr1	75421400	75423600	chr1	75140600	75143600	Retreg2
chr1	75421400	75423600	chr1	75263400	75265200	Ptprn
chr1	75421400	75423600	chr1	75277400	75278600	Resp18
chr1	75421400	75423600	chr1	75360000	75361800	Des
chr1	75421400	75423600	chr1	75374400	75376000	Gm15179
chr1	75421400	75423600	chr1	75374400	75376000	Speg
chr1	75421400	75423600	chr1	75381400	75383200	Speg
chr1	75421400	75423600	chr1	75450000	75451200	Asic4
chr1	75421400	75423600	chr1	75503000	75507400	Inha
chr1	75421400	75423600	chr1	75503000	75507400	Obsl1
chr1	75421400	75423600	chr1	75545800	75547400	Slc4a3
chr1	75426800	75428200	chr1	74747600	74749000	Prkag3
chr1	75426800	75428200	chr1	74791000	74792400	Wnt10a
chr1	75426800	75428200	chr1	74884200	74886400	Fev
chr1	75426800	75428200	chr1	74892200	74894000	Cryba2
chr1	75426800	75428200	chr1	74900000	74901400	Mir375
chr1	75426800	75428200	chr1	74947600	74952200	Ihh
chr1	75426800	75428200	chr1	75140600	75143600	Cnppd1
chr1	75426800	75428200	chr1	75140600	75143600	Retreg2
chr1	75426800	75428200	chr1	75263400	75265200	Ptprn
chr1	75426800	75428200	chr1	75277400	75278600	Resp18
chr1	75426800	75428200	chr1	75360000	75361800	Des
chr1	75426800	75428200	chr1	75374400	75376000	Gm15179
chr1	75426800	75428200	chr1	75374400	75376000	Speg
chr1	75426800	75428200	chr1	75381400	75383200	Speg
chr1	75426800	75428200	chr1	75450000	75451200	Asic4
chr1	75426800	75428200	chr1	75503000	75507400	Inha
chr1	75426800	75428200	chr1	75503000	75507400	Obsl1
chr1	75426800	75428200	chr1	75545800	75547400	Slc4a3
chr1	75445600	75446200	chr1	74747600	74749000	Prkag3
chr1	75445600	75446200	chr1	74770800	74774200	Wnt6
chr1	75445600	75446200	chr1	74884200	74886400	Fev
chr1	75445600	75446200	chr1	74892200	74894000	Cryba2
chr1	75445600	75446200	chr1	74900000	74901400	Mir375
chr1	75445600	75446200	chr1	74947600	74952200	Ihh
chr1	75445600	75446200	chr1	75140600	75143600	Cnppd1
chr1	75445600	75446200	chr1	75140600	75143600	Retreg2
chr1	75445600	75446200	chr1	75263400	75265200	Ptprn
chr1	75445600	75446200	chr1	75277400	75278600	Resp18
chr1	75445600	75446200	chr1	75360000	75361800	Des
chr1	75445600	75446200	chr1	75374400	75376000	Gm15179
chr1	75445600	75446200	chr1	75374400	75376000	Speg
chr1	75445600	75446200	chr1	75381400	75383200	Speg
chr1	75445600	75446200	chr1	75450000	75451200	Asic4
chr1	75445600	75446200	chr1	75503000	75507400	Inha
chr1	75445600	75446200	chr1	75503000	75507400	Obsl1
chr1	75445600	75446200	chr1	75545800	75547400	Slc4a3
chr1	75446600	75448200	chr1	74747600	74749000	Prkag3
chr1	75446600	75448200	chr1	74770800	74774200	Wnt6
chr1	75446600	75448200	chr1	74884200	74886400	Fev
chr1	75446600	75448200	chr1	74892200	74894000	Cryba2
chr1	75446600	75448200	chr1	74900000	74901400	Mir375
chr1	75446600	75448200	chr1	74947600	74952200	Ihh
chr1	75446600	75448200	chr1	75140600	75143600	Cnppd1
chr1	75446600	75448200	chr1	75140600	75143600	Retreg2
chr1	75446600	75448200	chr1	75263400	75265200	Ptprn
chr1	75446600	75448200	chr1	75277400	75278600	Resp18
chr1	75446600	75448200	chr1	75360000	75361800	Des
chr1	75446600	75448200	chr1	75374400	75376000	Gm15179
chr1	75446600	75448200	chr1	75374400	75376000	Speg
chr1	75446600	75448200	chr1	75381400	75383200	Speg
chr1	75446600	75448200	chr1	75450000	75451200	Asic4
chr1	75446600	75448200	chr1	75503000	75507400	Inha
chr1	75446600	75448200	chr1	75503000	75507400	Obsl1
chr1	75446600	75448200	chr1	75545800	75547400	Slc4a3
chr1	75458200	75459400	chr1	74884200	74886400	Fev
chr1	75458200	75459400	chr1	74892200	74894000	Cryba2
chr1	75458200	75459400	chr1	74900000	74901400	Mir375
chr1	75458200	75459400	chr1	74947600	74952200	Ihh
chr1	75458200	75459400	chr1	75140600	75143600	Cnppd1
chr1	75458200	75459400	chr1	75140600	75143600	Retreg2
chr1	75458200	75459400	chr1	75263400	75265200	Ptprn
chr1	75458200	75459400	chr1	75277400	75278600	Resp18
chr1	75458200	75459400	chr1	75360000	75361800	Des
chr1	75458200	75459400	chr1	75374400	75376000	Gm15179
chr1	75458200	75459400	chr1	75374400	75376000	Speg
chr1	75458200	75459400	chr1	75381400	75383200	Speg
chr1	75458200	75459400	chr1	75450000	75451200	Asic4
chr1	75458200	75459400	chr1	75503000	75507400	Inha
chr1	75458200	75459400	chr1	75503000	75507400	Obsl1
chr1	75458200	75459400	chr1	75545800	75547400	Slc4a3
chr1	75482400	75483200	chr1	74747600	74749000	Prkag3
chr1	75482400	75483200	chr1	74770800	74774200	Wnt6
chr1	75482400	75483200	chr1	74884200	74886400	Fev
chr1	75482400	75483200	chr1	74892200	74894000	Cryba2
chr1	75482400	75483200	chr1	74900000	74901400	Mir375
chr1	75482400	75483200	chr1	74947600	74952200	Ihh
chr1	75482400	75483200	chr1	75140600	75143600	Cnppd1
chr1	75482400	75483200	chr1	75140600	75143600	Retreg2
chr1	75482400	75483200	chr1	75263400	75265200	Ptprn
chr1	75482400	75483200	chr1	75277400	75278600	Resp18
chr1	75482400	75483200	chr1	75360000	75361800	Des
chr1	75482400	75483200	chr1	75374400	75376000	Gm15179
chr1	75482400	75483200	chr1	75374400	75376000	Speg
chr1	75482400	75483200	chr1	75381400	75383200	Speg
chr1	75482400	75483200	chr1	75450000	75451200	Asic4
chr1	75482400	75483200	chr1	75503000	75507400	Inha
chr1	75482400	75483200	chr1	75503000	75507400	Obsl1
chr1	75482400	75483200	chr1	75545800	75547400	Slc4a3
chr1	75486200	75488400	chr1	74884200	74886400	Fev
chr1	75486200	75488400	chr1	75140600	75143600	Cnppd1
chr1	75486200	75488400	chr1	75140600	75143600	Retreg2
chr1	75486200	75488400	chr1	75263400	75265200	Ptprn
chr1	75486200	75488400	chr1	75277400	75278600	Resp18
chr1	75486200	75488400	chr1	75360000	75361800	Des
chr1	75486200	75488400	chr1	75374400	75376000	Gm15179
chr1	75486200	75488400	chr1	75374400	75376000	Speg
chr1	75486200	75488400	chr1	75381400	75383200	Speg
chr1	75486200	75488400	chr1	75450000	75451200	Asic4
chr1	75486200	75488400	chr1	75503000	75507400	Inha
chr1	75486200	75488400	chr1	75503000	75507400	Obsl1
chr1	75486200	75488400	chr1	75545800	75547400	Slc4a3
chr1	75490800	75493400	chr1	74770800	74774200	Wnt6
chr1	75490800	75493400	chr1	74791000	74792400	Wnt10a
chr1	75490800	75493400	chr1	74884200	74886400	Fev
chr1	75490800	75493400	chr1	74947600	74952200	Ihh
chr1	75490800	75493400	chr1	75140600	75143600	Cnppd1
chr1	75490800	75493400	chr1	75140600	75143600	Retreg2
chr1	75490800	75493400	chr1	75263400	75265200	Ptprn
chr1	75490800	75493400	chr1	75277400	75278600	Resp18
chr1	75490800	75493400	chr1	75360000	75361800	Des
chr1	75490800	75493400	chr1	75374400	75376000	Gm15179
chr1	75490800	75493400	chr1	75374400	75376000	Speg
chr1	75490800	75493400	chr1	75381400	75383200	Speg
chr1	75490800	75493400	chr1	75450000	75451200	Asic4
chr1	75490800	75493400	chr1	75503000	75507400	Inha
chr1	75490800	75493400	chr1	75503000	75507400	Obsl1
chr1	75490800	75493400	chr1	75545800	75547400	Slc4a3
chr1	75508800	75510000	chr1	74884200	74886400	Fev
chr1	75508800	75510000	chr1	74900000	74901400	Mir375
chr1	75508800	75510000	chr1	74947600	74952200	Ihh
chr1	75508800	75510000	chr1	75140600	75143600	Cnppd1
chr1	75508800	75510000	chr1	75140600	75143600	Retreg2
chr1	75508800	75510000	chr1	75263400	75265200	Ptprn
chr1	75508800	75510000	chr1	75277400	75278600	Resp18
chr1	75508800	75510000	chr1	75360000	75361800	Des
chr1	75508800	75510000	chr1	75374400	75376000	Gm15179
chr1	75508800	75510000	chr1	75374400	75376000	Speg
chr1	75508800	75510000	chr1	75381400	75383200	Speg
chr1	75508800	75510000	chr1	75450000	75451200	Asic4
chr1	75508800	75510000	chr1	75503000	75507400	Inha
chr1	75508800	75510000	chr1	75503000	75507400	Obsl1
chr1	75508800	75510000	chr1	75545800	75547400	Slc4a3
chr1	75553000	75553600	chr1	74770800	74774200	Wnt6
chr1	75553000	75553600	chr1	74791000	74792400	Wnt10a
chr1	75553000	75553600	chr1	74884200	74886400	Fev
chr1	75553000	75553600	chr1	74892200	74894000	Cryba2
chr1	75553000	75553600	chr1	74900000	74901400	Mir375
chr1	75553000	75553600	chr1	74947600	74952200	Ihh
chr1	75553000	75553600	chr1	75140600	75143600	Cnppd1
chr1	75553000	75553600	chr1	75140600	75143600	Retreg2
chr1	75553000	75553600	chr1	75263400	75265200	Ptprn
chr1	75553000	75553600	chr1	75277400	75278600	Resp18
chr1	75553000	75553600	chr1	75360000	75361800	Des
chr1	75553000	75553600	chr1	75374400	75376000	Gm15179
chr1	75553000	75553600	chr1	75374400	75376000	Speg
chr1	75553000	75553600	chr1	75381400	75383200	Speg
chr1	75553000	75553600	chr1	75450000	75451200	Asic4
chr1	75553000	75553600	chr1	75503000	75507400	Inha
chr1	75553000	75553600	chr1	75503000	75507400	Obsl1
chr1	75553000	75553600	chr1	75545800	75547400	Slc4a3
chr1	78189000	78190400	chr1	120601800	120606000	En1
chr1	78189000	78190400	chr1	19103800	19105600	Gm15825
chr1	78189000	78190400	chr1	42693800	42699200	Pantr1
chr1	78189000	78190400	chr1	42693800	42699200	Pou3f3
chr1	78189000	78190400	chr1	74770800	74774200	Wnt6
chr1	78189000	78190400	chr1	74791000	74792400	Wnt10a
chr1	78189000	78190400	chr1	74884200	74886400	Fev
chr1	78189000	78190400	chr1	74892200	74894000	Cryba2
chr1	78189000	78190400	chr1	75360000	75361800	Des
chr1	78189000	78190400	chr1	75450000	75451200	Asic4
chr1	78189000	78190400	chr1	78195800	78197800	Pax3
chr1	78189000	78190400	chr1	78309800	78312000	Sgpp2
chr1	78189000	78190400	chr1	86045600	86047600	2810459M11Rik
chr1	82286400	82287800	chr1	78195800	78197800	Pax3
chr1	82286400	82287800	chr1	82586200	82587600	Col4a3
chr1	82286400	82287800	chr1	82586200	82587600	Col4a4
chr1	84709400	84710600	chr1	84694800	84696800	Dner
chr1	84709400	84710600	chr1	84694800	84696800	Mir5126
chr1	84709400	84710600	chr1	84933800	84935800	Slc16a14
chr1	86018000	86019000	chr1	86045600	86047600	2810459M11Rik
chr1	87098400	87099200	chr1	86669400	86671200	Nppc
chr1	87098400	87099200	chr1	87153200	87156800	Ecel1
chr1	87098400	87099200	chr1	87183200	87183800	Prss56
chr1	87098400	87099200	chr1	87262800	87265800	Efhd1
chr1	87098400	87099200	chr1	87509000	87511000	Ngef
chr1	87127200	87128000	chr1	86669400	86671200	Nppc
chr1	87127200	87128000	chr1	87153200	87156800	Ecel1
chr1	87127200	87128000	chr1	87183200	87183800	Prss56
chr1	87127200	87128000	chr1	87262800	87265800	Efhd1
chr1	87127200	87128000	chr1	87509000	87511000	Ngef
chr1	87184600	87188000	chr1	86669400	86671200	Nppc
chr1	87184600	87188000	chr1	87153200	87156800	Ecel1
chr1	87184600	87188000	chr1	87183200	87183800	Prss56
chr1	87184600	87188000	chr1	87262800	87265800	Efhd1
chr1	87184600	87188000	chr1	87509000	87511000	Ngef
chr1	87257000	87259400	chr1	86669400	86671200	Nppc
chr1	87257000	87259400	chr1	87153200	87156800	Ecel1
chr1	87257000	87259400	chr1	87183200	87183800	Prss56
chr1	87257000	87259400	chr1	87262800	87265800	Efhd1
chr1	87257000	87259400	chr1	87509000	87511000	Ngef
chr1	87257000	87259400	chr1	89925800	89937000	Gbx2
chr1	87270400	87271200	chr1	86669400	86671200	Nppc
chr1	87270400	87271200	chr1	87153200	87156800	Ecel1
chr1	87270400	87271200	chr1	87183200	87183800	Prss56
chr1	87270400	87271200	chr1	87262800	87265800	Efhd1
chr1	87270400	87271200	chr1	87509000	87511000	Ngef
chr1	87475000	87476400	chr1	86669400	86671200	Nppc
chr1	87475000	87476400	chr1	87153200	87156800	Ecel1
chr1	87475000	87476400	chr1	87183200	87183800	Prss56
chr1	87475000	87476400	chr1	87262800	87265800	Efhd1
chr1	87475000	87476400	chr1	87509000	87511000	Ngef
chr1	87475000	87476400	chr1	91800400	91802800	Twist2
chr1	89580600	89582200	chr1	89925800	89937000	Gbx2
chr1	89921800	89925200	chr1	87153200	87156800	Ecel1
chr1	89921800	89925200	chr1	89925800	89937000	Gbx2
chr1	89941000	89943400	chr1	89925800	89937000	Gbx2
chr1	89941000	89943400	chr1	90998200	90999800	Lrrfip1
chr1	89967400	89969400	chr1	89925800	89937000	Gbx2
chr1	89967400	89969400	chr1	91365600	91367600	Erfe
chr1	89991800	89993400	chr1	89925800	89937000	Gbx2
chr1	89991800	89993400	chr1	90998200	90999800	Lrrfip1
chr1	92848400	92849600	chr1	92909800	92912200	5033417F24Rik
chr1	92848400	92849600	chr1	92909800	92912200	Rnpepl1
chr1	92848400	92849600	chr1	93100000	93102200	Kif1a
chr1	93175400	93177800	chr1	90998200	90999800	Lrrfip1
chr1	93175400	93177800	chr1	92909800	92912200	5033417F24Rik
chr1	93175400	93177800	chr1	92909800	92912200	Rnpepl1
chr1	93175400	93177800	chr1	93100000	93102200	Kif1a
chr1	93175400	93177800	chr1	93235000	93237200	Sned1
chr1	93175400	93177800	chr1	93685000	93687200	Bok
chr1	93189800	93190800	chr1	92909800	92912200	5033417F24Rik
chr1	93189800	93190800	chr1	92909800	92912200	Rnpepl1
chr1	93189800	93190800	chr1	93100000	93102200	Kif1a
chr1	93189800	93190800	chr1	93235000	93237200	Sned1
chr1	93189800	93190800	chr1	93685000	93687200	Bok
chr1	93401000	93402600	chr1	92909800	92912200	5033417F24Rik
chr1	93401000	93402600	chr1	92909800	92912200	Rnpepl1
chr1	93401000	93402600	chr1	93100000	93102200	Kif1a
chr1	93401000	93402600	chr1	93235000	93237200	Sned1
chr1	93401000	93402600	chr1	93685000	93687200	Bok
chr1	94080400	94081200	chr1	93100000	93102200	Kif1a
chr1	94080400	94081200	chr1	93685000	93687200	Bok
chr1	94080400	94081200	chr1	95665200	95668800	St8sia4
chr1	9649000	9649600	chr1	9298600	9300600	Sntg1
chr1	9649000	9649600	chr1	9797200	9798800	Sgk3
chr1	9649000	9649600	chr1	9908400	9909200	Mcmdc2
chr1	97976400	97977600	chr1	98094000	98096200	Pam
chr10	115469000	115469800	chr10	115586000	115588200	Lgr5
chr10	115469000	115469800	chr10	116113200	116114400	4933416C03Rik
chr10	115469000	115469800	chr10	116472200	116474800	Kcnmb4
chr10	115469000	115469800	chr10	116472200	116474800	Kcnmb4os2
chr10	116992800	116993600	chr10	116301000	116302000	Ptprb
chr10	116992800	116993600	chr10	116472200	116474800	Kcnmb4
chr10	116992800	116993600	chr10	116472200	116474800	Kcnmb4os2
chr10	116992800	116993600	chr10	116986400	116987800	Best3
chr10	117398000	117398800	chr10	116986400	116987800	Best3
chr10	117398000	117398800	chr10	117628800	117630400	Cpm
chr10	117435200	117436600	chr10	116986400	116987800	Best3
chr10	117435200	117436600	chr10	117628800	117630400	Cpm
chr10	117435200	117436600	chr10	127048000	127050400	Cyp27b1
chr10	117571000	117572600	chr10	117628800	117630400	Cpm
chr10	118128400	118129600	chr10	94513800	94516600	Tmcc3
chr10	120385800	120386600	chr10	120474000	120478400	Hmga2
chr10	120385800	120386600	chr10	120898000	120899600	Msrb3
chr10	120385800	120386600	chr10	121350200	121352000	Tbc1d30
chr10	120388200	120388800	chr10	120474000	120478400	Hmga2
chr10	120388200	120388800	chr10	120898000	120899600	Msrb3
chr10	120388200	120388800	chr10	121350200	121352000	Tbc1d30
chr10	120428200	120429600	chr10	120474000	120478400	Hmga2
chr10	120428200	120429600	chr10	120898000	120899600	Msrb3
chr10	120551200	120553400	chr10	120474000	120478400	Hmga2
chr10	120693800	120697000	chr10	120474000	120478400	Hmga2
chr10	120693800	120697000	chr10	120898000	120899600	Msrb3
chr10	120693800	120697000	chr10	121309800	121311400	Tbc1d30
chr10	120693800	120697000	chr10	127323200	127328200	Arhgap9
chr10	121266800	121267600	chr10	120898000	120899600	Msrb3
chr10	121266800	121267600	chr10	121309800	121311400	Tbc1d30
chr10	121266800	121267600	chr10	121350200	121352000	Tbc1d30
chr10	121405000	121405800	chr10	121309800	121311400	Tbc1d30
chr10	121405000	121405800	chr10	121350200	121352000	Tbc1d30
chr10	122963200	122964800	chr10	122678000	122680800	Mir8104
chr10	122963200	122964800	chr10	122678000	122680800	Ppm1h
chr10	122963200	122964800	chr10	123264000	123266200	Fam19a2
chr10	122963200	122964800	chr10	127077600	127082000	Agap2
chr10	127524200	127527600	chr10	127048000	127050400	Cyp27b1
chr10	127524200	127527600	chr10	127077600	127082000	Agap2
chr10	127524200	127527600	chr10	127164400	127168000	B4galnt1
chr10	127524200	127527600	chr10	127323200	127328200	Arhgap9
chr10	127524200	127527600	chr10	127533200	127535400	Nxph4
chr10	127529800	127531800	chr10	127048000	127050400	Cyp27b1
chr10	127529800	127531800	chr10	127077600	127082000	Agap2
chr10	127529800	127531800	chr10	127164400	127168000	B4galnt1
chr10	127529800	127531800	chr10	127323200	127328200	Arhgap9
chr10	127529800	127531800	chr10	127533200	127535400	Nxph4
chr10	128895400	128897000	chr10	127164400	127168000	B4galnt1
chr10	128895400	128897000	chr10	127323200	127328200	Arhgap9
chr10	128895400	128897000	chr10	128932800	128934600	Itga7
chr10	12941000	12942000	chr10	13473200	13475200	Phactr2
chr10	12941000	12942000	chr10	13868200	13869800	Aig1
chr10	13060000	13061800	chr10	11081600	11082200	Grm1
chr10	13060000	13061800	chr10	13473200	13475200	Phactr2
chr10	13060000	13061800	chr10	13868200	13869800	Aig1
chr10	13060000	13061800	chr10	14544000	14545800	Adgrg6
chr10	18317800	18320800	chr10	14544000	14545800	Adgrg6
chr10	18317800	18320800	chr10	18743200	18744200	Arfgef3
chr10	18317800	18320800	chr10	18743200	18744200	Gm32926
chr10	18317800	18320800	chr10	19933400	19936000	Map3k5
chr10	18462200	18464600	chr10	19849000	19852200	Slc35d3
chr10	18462200	18464600	chr10	19933400	19936000	Map3k5
chr10	18525600	18527400	chr10	18743200	18744200	Arfgef3
chr10	18525600	18527400	chr10	18743200	18744200	Gm32926
chr10	19352200	19353600	chr10	19355200	19357800	Olig3
chr10	19352200	19353600	chr10	19849000	19852200	Slc35d3
chr10	19352200	19353600	chr10	19933400	19936000	Map3k5
chr10	19352200	19353600	chr10	50894000	50895800	Sim1
chr10	19361400	19363000	chr10	19355200	19357800	Olig3
chr10	19361400	19363000	chr10	19712400	19713400	Il20ra
chr10	19361400	19363000	chr10	19849000	19852200	Slc35d3
chr10	19361400	19363000	chr10	19933400	19936000	Map3k5
chr10	20399800	20400600	chr10	19933400	19936000	Map3k5
chr10	22813400	22814000	chr10	22819000	22820200	Tcf21
chr10	22813400	22814000	chr10	23348000	23351000	Eya4
chr10	22813400	22814000	chr10	23796200	23797200	Slc18b1
chr10	29196400	29197800	chr10	29533000	29537000	Rspo3
chr10	40810000	40810600	chr10	40682400	40684200	Mettl24
chr10	40810000	40810600	chr10	41070600	41072600	Gpr6
chr10	42572600	42573400	chr10	42582000	42585000	Nr2e1
chr10	42572600	42573400	chr10	43172600	43175800	9030612E09Rik
chr10	42572600	42573400	chr10	43172600	43175800	Sobp
chr10	42572600	42573400	chr10	61594600	61595800	Npffr1
chr10	42578400	42580800	chr10	19849000	19852200	Slc35d3
chr10	42578400	42580800	chr10	23348000	23351000	Eya4
chr10	42578400	42580800	chr10	42582000	42585000	Nr2e1
chr10	42578400	42580800	chr10	43172600	43175800	9030612E09Rik
chr10	42578400	42580800	chr10	43172600	43175800	Sobp
chr10	42578400	42580800	chr10	80494800	80497200	Onecut3
chr10	42591000	42592600	chr10	22819000	22820200	Tcf21
chr10	42591000	42592600	chr10	42582000	42585000	Nr2e1
chr10	42591000	42592600	chr10	43172600	43175800	9030612E09Rik
chr10	42591000	42592600	chr10	43172600	43175800	Sobp
chr10	42591000	42592600	chr10	50894000	50895800	Sim1
chr10	42613800	42614600	chr10	42582000	42585000	Nr2e1
chr10	42613800	42614600	chr10	43172600	43175800	9030612E09Rik
chr10	42613800	42614600	chr10	43172600	43175800	Sobp
chr10	42930200	42930800	chr10	43172600	43175800	9030612E09Rik
chr10	42930200	42930800	chr10	43172600	43175800	Sobp
chr10	42934600	42935200	chr10	42582000	42585000	Nr2e1
chr10	42934600	42935200	chr10	43172600	43175800	9030612E09Rik
chr10	42934600	42935200	chr10	43172600	43175800	Sobp
chr10	42939800	42941400	chr10	42582000	42585000	Nr2e1
chr10	42939800	42941400	chr10	43172600	43175800	9030612E09Rik
chr10	42939800	42941400	chr10	43172600	43175800	Sobp
chr10	43020800	43022600	chr10	42582000	42585000	Nr2e1
chr10	43020800	43022600	chr10	43172600	43175800	9030612E09Rik
chr10	43020800	43022600	chr10	43172600	43175800	Sobp
chr10	45484800	45487200	chr10	45288800	45290400	Gm15934
chr10	45484800	45487200	chr10	45288800	45290400	Popdc3
chr10	45484800	45487200	chr10	45335000	45336800	Bves
chr10	50891600	50892800	chr10	49788000	49789200	Grik2
chr10	50891600	50892800	chr10	50894000	50895800	Sim1
chr10	50891600	50892800	chr10	51589600	51590600	Fam162b
chr10	50891600	50892800	chr10	51677000	51678600	Rfx6
chr10	50891600	50892800	chr10	52021800	52023400	Vgll2
chr10	50900400	50905200	chr10	42582000	42585000	Nr2e1
chr10	50900400	50905200	chr10	49788000	49789200	Grik2
chr10	50900400	50905200	chr10	50894000	50895800	Sim1
chr10	50900400	50905200	chr10	51589600	51590600	Fam162b
chr10	50900400	50905200	chr10	51677000	51678600	Rfx6
chr10	50900400	50905200	chr10	52021800	52023400	Vgll2
chr10	59956600	59959200	chr10	60105200	60108000	Spock2
chr10	59956600	59959200	chr10	60217800	60219800	Chst3
chr10	59969600	59973400	chr10	60105200	60108000	Spock2
chr10	59969600	59973400	chr10	60217800	60219800	Chst3
chr10	59969600	59973400	chr10	62132000	62135200	Neurog3
chr10	59978200	59979600	chr10	60105200	60108000	Spock2
chr10	59978200	59979600	chr10	60217800	60219800	Chst3
chr10	60185400	60187000	chr10	60105200	60108000	Spock2
chr10	60185400	60187000	chr10	60217800	60219800	Chst3
chr10	60185400	60187000	chr10	61594600	61595800	Npffr1
chr10	60566000	60567200	chr10	60105200	60108000	Spock2
chr10	60566000	60567200	chr10	60217800	60219800	Chst3
chr10	60685600	60688000	chr10	60105200	60108000	Spock2
chr10	60685600	60688000	chr10	61594600	61595800	Npffr1
chr10	60685600	60688000	chr10	62132000	62135200	Neurog3
chr10	61624800	61626600	chr10	61594600	61595800	Npffr1
chr10	61624800	61626600	chr10	61784000	61785200	H2afy2
chr10	61624800	61626600	chr10	61976800	61980400	Col13a1
chr10	61624800	61626600	chr10	62132000	62135200	Neurog3
chr10	61624800	61626600	chr10	62230200	62232200	Tspan15
chr10	61935600	61937800	chr10	61594600	61595800	Npffr1
chr10	61935600	61937800	chr10	61784000	61785200	H2afy2
chr10	61935600	61937800	chr10	61976800	61980400	Col13a1
chr10	61935600	61937800	chr10	62132000	62135200	Neurog3
chr10	61935600	61937800	chr10	62230200	62232200	Tspan15
chr10	62128600	62130800	chr10	45288800	45290400	Gm15934
chr10	62128600	62130800	chr10	45288800	45290400	Popdc3
chr10	62128600	62130800	chr10	60217800	60219800	Chst3
chr10	62128600	62130800	chr10	61594600	61595800	Npffr1
chr10	62128600	62130800	chr10	61784000	61785200	H2afy2
chr10	62128600	62130800	chr10	61976800	61980400	Col13a1
chr10	62128600	62130800	chr10	62132000	62135200	Neurog3
chr10	62128600	62130800	chr10	62230200	62232200	Tspan15
chr10	62128600	62130800	chr10	62725400	62726800	Stox1
chr10	62404800	62405800	chr10	61784000	61785200	H2afy2
chr10	62404800	62405800	chr10	61976800	61980400	Col13a1
chr10	62404800	62405800	chr10	62132000	62135200	Neurog3
chr10	62404800	62405800	chr10	62230200	62232200	Tspan15
chr10	62404800	62405800	chr10	80347600	80349200	Adamtsl5
chr10	62663800	62666000	chr10	61594600	61595800	Npffr1
chr10	62663800	62666000	chr10	61784000	61785200	H2afy2
chr10	62663800	62666000	chr10	62132000	62135200	Neurog3
chr10	62663800	62666000	chr10	62230200	62232200	Tspan15
chr10	62663800	62666000	chr10	62725400	62726800	Stox1
chr10	62721400	62722600	chr10	62132000	62135200	Neurog3
chr10	62721400	62722600	chr10	62230200	62232200	Tspan15
chr10	62721400	62722600	chr10	62725400	62726800	Stox1
chr10	62721400	62722600	chr10	63099600	63101200	Atoh7
chr10	67317600	67319000	chr10	67535000	67539600	Egr2
chr10	67317600	67319000	chr10	67911400	67912600	Zfp365
chr10	67317600	67319000	chr10	69212000	69214200	A930033H14Rik
chr10	67317600	67319000	chr10	69212000	69214200	Rhobtb1
chr10	67317600	67319000	chr10	71158400	71160400	Bicc1
chr10	69211000	69211600	chr10	68723400	68724800	Tmem26
chr10	69398200	69401400	chr10	68723400	68724800	Tmem26
chr10	69398200	69401400	chr10	69212000	69214200	A930033H14Rik
chr10	69398200	69401400	chr10	69212000	69214200	Rhobtb1
chr10	69398200	69401400	chr10	70244200	70246600	Slc16a9
chr10	70242800	70243600	chr10	70244200	70246600	Slc16a9
chr10	70242800	70243600	chr10	71158400	71160400	Bicc1
chr10	7390400	7394000	chr10	22273400	22274800	H60b
chr10	7390400	7394000	chr10	22819000	22820200	Tcf21
chr10	7491800	7492400	chr10	22273400	22274800	H60b
chr10	75046000	75046600	chr10	75036600	75037800	Rab36
chr10	75046000	75046600	chr10	75316600	75318000	Adora2a
chr10	75046000	75046600	chr10	75559400	75560800	Lrrc75b
chr10	75562400	75564600	chr10	75036600	75037800	Rab36
chr10	75562400	75564600	chr10	75316600	75318000	Adora2a
chr10	75562400	75564600	chr10	75559400	75560800	Lrrc75b
chr10	75666200	75668800	chr10	75559400	75560800	Lrrc75b
chr10	77663800	77664800	chr10	77969600	77970200	Trpm2
chr10	77663800	77664800	chr10	79776800	79778800	Fstl3
chr10	77677400	77678200	chr10	77969600	77970200	Trpm2
chr10	78390600	78392800	chr10	77969600	77970200	Trpm2
chr10	78390600	78392800	chr10	78591200	78592800	Syde1
chr10	78390600	78392800	chr10	78752000	78753400	Ccdc105
chr10	78390600	78392800	chr10	78779800	78781400	Slc1a6
chr10	78390600	78392800	chr10	80347600	80349200	Adamtsl5
chr10	78481400	78483000	chr10	78591200	78592800	Syde1
chr10	78481400	78483000	chr10	78752000	78753400	Ccdc105
chr10	78481400	78483000	chr10	78779800	78781400	Slc1a6
chr10	78481400	78483000	chr10	79532600	79534800	Plpp2
chr10	78481400	78483000	chr10	79611000	79613800	C2cd4c
chr10	78481400	78483000	chr10	79776800	79778800	Fstl3
chr10	78787200	78788400	chr10	78591200	78592800	Syde1
chr10	78787200	78788400	chr10	78752000	78753400	Ccdc105
chr10	78787200	78788400	chr10	78779800	78781400	Slc1a6
chr10	78787200	78788400	chr10	79611000	79613800	C2cd4c
chr10	79735000	79736200	chr10	19933400	19936000	Map3k5
chr10	79735000	79736200	chr10	79532600	79534800	Plpp2
chr10	79735000	79736200	chr10	79611000	79613800	C2cd4c
chr10	79735000	79736200	chr10	79715800	79718200	Hcn2
chr10	79735000	79736200	chr10	79776800	79778800	Fstl3
chr10	79735000	79736200	chr10	79793000	79794800	Palm
chr10	79735000	79736200	chr10	79873200	79875000	Plppr3
chr10	79735000	79736200	chr10	79970400	79971600	Grin3b
chr10	79735000	79736200	chr10	80302200	80302800	Apc2
chr10	79735000	79736200	chr10	80347600	80349200	Adamtsl5
chr10	79735000	79736200	chr10	81426400	81427600	Nfic
chr10	79735000	79736200	chr10	81473200	81474800	Celf5
chr10	79735000	79736200	chr10	81595200	81597000	Tle6
chr10	79784200	79785200	chr10	79611000	79613800	C2cd4c
chr10	79784200	79785200	chr10	79715800	79718200	Hcn2
chr10	79784200	79785200	chr10	79776800	79778800	Fstl3
chr10	79784200	79785200	chr10	79793000	79794800	Palm
chr10	79784200	79785200	chr10	79873200	79875000	Plppr3
chr10	79784200	79785200	chr10	79970400	79971600	Grin3b
chr10	79784200	79785200	chr10	80302200	80302800	Apc2
chr10	79784200	79785200	chr10	80347600	80349200	Adamtsl5
chr10	79784200	79785200	chr10	80356000	80358400	Plk5
chr10	79784200	79785200	chr10	80494800	80497200	Onecut3
chr10	79784200	79785200	chr10	80843400	80844800	Lingo3
chr10	79784200	79785200	chr10	81194600	81195200	Atcayos
chr10	79881600	79883000	chr10	79611000	79613800	C2cd4c
chr10	79881600	79883000	chr10	79715800	79718200	Hcn2
chr10	79881600	79883000	chr10	79776800	79778800	Fstl3
chr10	79881600	79883000	chr10	79793000	79794800	Palm
chr10	79881600	79883000	chr10	79873200	79875000	Plppr3
chr10	79881600	79883000	chr10	79970400	79971600	Grin3b
chr10	79881600	79883000	chr10	80302200	80302800	Apc2
chr10	79881600	79883000	chr10	80347600	80349200	Adamtsl5
chr10	79881600	79883000	chr10	80356000	80358400	Plk5
chr10	79881600	79883000	chr10	80494800	80497200	Onecut3
chr10	79881600	79883000	chr10	80843400	80844800	Lingo3
chr10	79920000	79922400	chr10	79611000	79613800	C2cd4c
chr10	79920000	79922400	chr10	79715800	79718200	Hcn2
chr10	79920000	79922400	chr10	79776800	79778800	Fstl3
chr10	79920000	79922400	chr10	79793000	79794800	Palm
chr10	79920000	79922400	chr10	79873200	79875000	Plppr3
chr10	79920000	79922400	chr10	79970400	79971600	Grin3b
chr10	79920000	79922400	chr10	80302200	80302800	Apc2
chr10	79920000	79922400	chr10	80347600	80349200	Adamtsl5
chr10	79920000	79922400	chr10	80356000	80358400	Plk5
chr10	79920000	79922400	chr10	80494800	80497200	Onecut3
chr10	79920000	79922400	chr10	81194600	81195200	Atcayos
chr10	79974200	79974800	chr10	79611000	79613800	C2cd4c
chr10	79974200	79974800	chr10	79715800	79718200	Hcn2
chr10	79974200	79974800	chr10	79776800	79778800	Fstl3
chr10	79974200	79974800	chr10	79793000	79794800	Palm
chr10	79974200	79974800	chr10	79873200	79875000	Plppr3
chr10	79974200	79974800	chr10	80302200	80302800	Apc2
chr10	79974200	79974800	chr10	80347600	80349200	Adamtsl5
chr10	79974200	79974800	chr10	80356000	80358400	Plk5
chr10	79974200	79974800	chr10	80494800	80497200	Onecut3
chr10	79974200	79974800	chr10	81256800	81258400	Matk
chr10	79974200	79974800	chr10	81342800	81343800	Gipc3
chr10	79975200	79978200	chr10	79611000	79613800	C2cd4c
chr10	79975200	79978200	chr10	79715800	79718200	Hcn2
chr10	79975200	79978200	chr10	79776800	79778800	Fstl3
chr10	79975200	79978200	chr10	79793000	79794800	Palm
chr10	79975200	79978200	chr10	79873200	79875000	Plppr3
chr10	79975200	79978200	chr10	79970400	79971600	Grin3b
chr10	79975200	79978200	chr10	80302200	80302800	Apc2
chr10	79975200	79978200	chr10	80347600	80349200	Adamtsl5
chr10	79975200	79978200	chr10	80356000	80358400	Plk5
chr10	79975200	79978200	chr10	81252000	81253200	Matk
chr10	80013200	80015200	chr10	79532600	79534800	Plpp2
chr10	80013200	80015200	chr10	79611000	79613800	C2cd4c
chr10	80013200	80015200	chr10	79715800	79718200	Hcn2
chr10	80013200	80015200	chr10	79776800	79778800	Fstl3
chr10	80013200	80015200	chr10	79793000	79794800	Palm
chr10	80013200	80015200	chr10	79873200	79875000	Plppr3
chr10	80013200	80015200	chr10	79970400	79971600	Grin3b
chr10	80013200	80015200	chr10	80302200	80302800	Apc2
chr10	80013200	80015200	chr10	80347600	80349200	Adamtsl5
chr10	80013200	80015200	chr10	80356000	80358400	Plk5
chr10	80013200	80015200	chr10	80494800	80497200	Onecut3
chr10	80013200	80015200	chr10	80843400	80844800	Lingo3
chr10	80013200	80015200	chr10	81194600	81195200	Atcayos
chr10	80013200	80015200	chr10	81342800	81343800	Gipc3
chr10	80189800	80191400	chr10	127164400	127168000	B4galnt1
chr10	80189800	80191400	chr10	79611000	79613800	C2cd4c
chr10	80189800	80191400	chr10	79715800	79718200	Hcn2
chr10	80189800	80191400	chr10	79776800	79778800	Fstl3
chr10	80189800	80191400	chr10	79793000	79794800	Palm
chr10	80189800	80191400	chr10	79873200	79875000	Plppr3
chr10	80189800	80191400	chr10	79970400	79971600	Grin3b
chr10	80189800	80191400	chr10	80302200	80302800	Apc2
chr10	80189800	80191400	chr10	80347600	80349200	Adamtsl5
chr10	80189800	80191400	chr10	80356000	80358400	Plk5
chr10	80189800	80191400	chr10	80494800	80497200	Onecut3
chr10	80189800	80191400	chr10	81194600	81195200	Atcayos
chr10	80189800	80191400	chr10	81252000	81253200	Matk
chr10	80189800	80191400	chr10	81426400	81427600	Nfic
chr10	80208800	80209600	chr10	79715800	79718200	Hcn2
chr10	80208800	80209600	chr10	79776800	79778800	Fstl3
chr10	80208800	80209600	chr10	79793000	79794800	Palm
chr10	80208800	80209600	chr10	79873200	79875000	Plppr3
chr10	80208800	80209600	chr10	79970400	79971600	Grin3b
chr10	80208800	80209600	chr10	80302200	80302800	Apc2
chr10	80208800	80209600	chr10	80347600	80349200	Adamtsl5
chr10	80208800	80209600	chr10	80356000	80358400	Plk5
chr10	80208800	80209600	chr10	80494800	80497200	Onecut3
chr10	80304600	80305200	chr10	79611000	79613800	C2cd4c
chr10	80304600	80305200	chr10	79715800	79718200	Hcn2
chr10	80304600	80305200	chr10	79776800	79778800	Fstl3
chr10	80304600	80305200	chr10	79793000	79794800	Palm
chr10	80304600	80305200	chr10	79873200	79875000	Plppr3
chr10	80304600	80305200	chr10	79970400	79971600	Grin3b
chr10	80304600	80305200	chr10	80302200	80302800	Apc2
chr10	80304600	80305200	chr10	80347600	80349200	Adamtsl5
chr10	80304600	80305200	chr10	80356000	80358400	Plk5
chr10	80304600	80305200	chr10	80494800	80497200	Onecut3
chr10	80304600	80305200	chr10	80843400	80844800	Lingo3
chr10	80304600	80305200	chr10	81252000	81253200	Matk
chr10	80304600	80305200	chr10	81342800	81343800	Gipc3
chr10	80304600	80305200	chr10	81595200	81597000	Tle6
chr10	80310800	80316400	chr10	79793000	79794800	Palm
chr10	80310800	80316400	chr10	79873200	79875000	Plppr3
chr10	80310800	80316400	chr10	79970400	79971600	Grin3b
chr10	80310800	80316400	chr10	80302200	80302800	Apc2
chr10	80310800	80316400	chr10	80347600	80349200	Adamtsl5
chr10	80310800	80316400	chr10	80356000	80358400	Plk5
chr10	80310800	80316400	chr10	80494800	80497200	Onecut3
chr10	80310800	80316400	chr10	80843400	80844800	Lingo3
chr10	80310800	80316400	chr10	81194600	81195200	Atcayos
chr10	80310800	80316400	chr10	81342800	81343800	Gipc3
chr10	80322600	80324200	chr10	79611000	79613800	C2cd4c
chr10	80322600	80324200	chr10	79715800	79718200	Hcn2
chr10	80322600	80324200	chr10	79776800	79778800	Fstl3
chr10	80322600	80324200	chr10	79793000	79794800	Palm
chr10	80322600	80324200	chr10	79970400	79971600	Grin3b
chr10	80322600	80324200	chr10	80302200	80302800	Apc2
chr10	80322600	80324200	chr10	80347600	80349200	Adamtsl5
chr10	80322600	80324200	chr10	80356000	80358400	Plk5
chr10	80322600	80324200	chr10	80494800	80497200	Onecut3
chr10	80322600	80324200	chr10	81256800	81258400	Matk
chr10	80322600	80324200	chr10	81342800	81343800	Gipc3
chr10	80344600	80346200	chr10	79715800	79718200	Hcn2
chr10	80344600	80346200	chr10	79776800	79778800	Fstl3
chr10	80344600	80346200	chr10	79793000	79794800	Palm
chr10	80344600	80346200	chr10	79873200	79875000	Plppr3
chr10	80344600	80346200	chr10	79970400	79971600	Grin3b
chr10	80344600	80346200	chr10	80302200	80302800	Apc2
chr10	80344600	80346200	chr10	80347600	80349200	Adamtsl5
chr10	80344600	80346200	chr10	80356000	80358400	Plk5
chr10	80344600	80346200	chr10	80494800	80497200	Onecut3
chr10	80344600	80346200	chr10	80843400	80844800	Lingo3
chr10	80344600	80346200	chr10	81194600	81195200	Atcayos
chr10	80344600	80346200	chr10	81473200	81474800	Celf5
chr10	80344600	80346200	chr10	81574600	81576600	Tle2
chr10	80463600	80464200	chr10	62132000	62135200	Neurog3
chr10	80463600	80464200	chr10	79776800	79778800	Fstl3
chr10	80463600	80464200	chr10	79793000	79794800	Palm
chr10	80463600	80464200	chr10	79873200	79875000	Plppr3
chr10	80463600	80464200	chr10	80302200	80302800	Apc2
chr10	80463600	80464200	chr10	80347600	80349200	Adamtsl5
chr10	80463600	80464200	chr10	80356000	80358400	Plk5
chr10	80463600	80464200	chr10	80494800	80497200	Onecut3
chr10	80463600	80464200	chr10	80843400	80844800	Lingo3
chr10	80463600	80464200	chr10	81194600	81195200	Atcayos
chr10	80463600	80464200	chr10	81252000	81253200	Matk
chr10	80463600	80464200	chr10	81256800	81258400	Matk
chr10	80463600	80464200	chr10	81481800	81482600	Celf5
chr10	80464600	80465600	chr10	62132000	62135200	Neurog3
chr10	80464600	80465600	chr10	79715800	79718200	Hcn2
chr10	80464600	80465600	chr10	79776800	79778800	Fstl3
chr10	80464600	80465600	chr10	79793000	79794800	Palm
chr10	80464600	80465600	chr10	79873200	79875000	Plppr3
chr10	80464600	80465600	chr10	79970400	79971600	Grin3b
chr10	80464600	80465600	chr10	80302200	80302800	Apc2
chr10	80464600	80465600	chr10	80347600	80349200	Adamtsl5
chr10	80464600	80465600	chr10	80356000	80358400	Plk5
chr10	80464600	80465600	chr10	80494800	80497200	Onecut3
chr10	80464600	80465600	chr10	80843400	80844800	Lingo3
chr10	80464600	80465600	chr10	81194600	81195200	Atcayos
chr10	80464600	80465600	chr10	81252000	81253200	Matk
chr10	80464600	80465600	chr10	81256800	81258400	Matk
chr10	80464600	80465600	chr10	81342800	81343800	Gipc3
chr10	80464600	80465600	chr10	81481800	81482600	Celf5
chr10	80471600	80473000	chr10	79715800	79718200	Hcn2
chr10	80471600	80473000	chr10	79776800	79778800	Fstl3
chr10	80471600	80473000	chr10	79970400	79971600	Grin3b
chr10	80471600	80473000	chr10	80302200	80302800	Apc2
chr10	80471600	80473000	chr10	80347600	80349200	Adamtsl5
chr10	80471600	80473000	chr10	80356000	80358400	Plk5
chr10	80471600	80473000	chr10	80494800	80497200	Onecut3
chr10	80471600	80473000	chr10	80843400	80844800	Lingo3
chr10	80471600	80473000	chr10	81256800	81258400	Matk
chr10	80490200	80492600	chr10	42582000	42585000	Nr2e1
chr10	80490200	80492600	chr10	79715800	79718200	Hcn2
chr10	80490200	80492600	chr10	79776800	79778800	Fstl3
chr10	80490200	80492600	chr10	79793000	79794800	Palm
chr10	80490200	80492600	chr10	80302200	80302800	Apc2
chr10	80490200	80492600	chr10	80347600	80349200	Adamtsl5
chr10	80490200	80492600	chr10	80356000	80358400	Plk5
chr10	80490200	80492600	chr10	80494800	80497200	Onecut3
chr10	80490200	80492600	chr10	80843400	80844800	Lingo3
chr10	80490200	80492600	chr10	81256800	81258400	Matk
chr10	80490200	80492600	chr10	84754600	84761200	Rfx4
chr10	80502400	80504400	chr10	42582000	42585000	Nr2e1
chr10	80502400	80504400	chr10	80302200	80302800	Apc2
chr10	80502400	80504400	chr10	80347600	80349200	Adamtsl5
chr10	80502400	80504400	chr10	80356000	80358400	Plk5
chr10	80502400	80504400	chr10	80494800	80497200	Onecut3
chr10	80502400	80504400	chr10	80843400	80844800	Lingo3
chr10	80502400	80504400	chr10	81252000	81253200	Matk
chr10	80502400	80504400	chr10	81342800	81343800	Gipc3
chr10	80502400	80504400	chr10	81481800	81482600	Celf5
chr10	80502400	80504400	chr10	81595200	81597000	Tle6
chr10	80509600	80510600	chr10	120474000	120478400	Hmga2
chr10	80509600	80510600	chr10	42582000	42585000	Nr2e1
chr10	80509600	80510600	chr10	79715800	79718200	Hcn2
chr10	80509600	80510600	chr10	79776800	79778800	Fstl3
chr10	80509600	80510600	chr10	80302200	80302800	Apc2
chr10	80509600	80510600	chr10	80347600	80349200	Adamtsl5
chr10	80509600	80510600	chr10	80356000	80358400	Plk5
chr10	80509600	80510600	chr10	80494800	80497200	Onecut3
chr10	80509600	80510600	chr10	80843400	80844800	Lingo3
chr10	80509600	80510600	chr10	81252000	81253200	Matk
chr10	80509600	80510600	chr10	81342800	81343800	Gipc3
chr10	80509600	80510600	chr10	81426400	81427600	Nfic
chr10	80834400	80836200	chr10	79715800	79718200	Hcn2
chr10	80834400	80836200	chr10	79873200	79875000	Plppr3
chr10	80834400	80836200	chr10	80302200	80302800	Apc2
chr10	80834400	80836200	chr10	80347600	80349200	Adamtsl5
chr10	80834400	80836200	chr10	80356000	80358400	Plk5
chr10	80834400	80836200	chr10	80494800	80497200	Onecut3
chr10	80834400	80836200	chr10	80843400	80844800	Lingo3
chr10	80834400	80836200	chr10	81194600	81195200	Atcayos
chr10	80834400	80836200	chr10	81252000	81253200	Matk
chr10	80834400	80836200	chr10	81256800	81258400	Matk
chr10	80834400	80836200	chr10	81342800	81343800	Gipc3
chr10	80834400	80836200	chr10	81574600	81576600	Tle2
chr10	80889400	80890800	chr10	80302200	80302800	Apc2
chr10	80889400	80890800	chr10	80347600	80349200	Adamtsl5
chr10	80889400	80890800	chr10	80356000	80358400	Plk5
chr10	80889400	80890800	chr10	80494800	80497200	Onecut3
chr10	80889400	80890800	chr10	80843400	80844800	Lingo3
chr10	80889400	80890800	chr10	81194600	81195200	Atcayos
chr10	80889400	80890800	chr10	81252000	81253200	Matk
chr10	80889400	80890800	chr10	81256800	81258400	Matk
chr10	80889400	80890800	chr10	81342800	81343800	Gipc3
chr10	80889400	80890800	chr10	81426400	81427600	Nfic
chr10	80889400	80890800	chr10	81481800	81482600	Celf5
chr10	80889400	80890800	chr10	81574600	81576600	Tle2
chr10	80889400	80890800	chr10	81595200	81597000	Tle6
chr10	80935400	80938200	chr10	80843400	80844800	Lingo3
chr10	80935400	80938200	chr10	81194600	81195200	Atcayos
chr10	80935400	80938200	chr10	81252000	81253200	Matk
chr10	80935400	80938200	chr10	81256800	81258400	Matk
chr10	80935400	80938200	chr10	81342800	81343800	Gipc3
chr10	80985200	80986400	chr10	80843400	80844800	Lingo3
chr10	80985200	80986400	chr10	81194600	81195200	Atcayos
chr10	80985200	80986400	chr10	81252000	81253200	Matk
chr10	80985200	80986400	chr10	81256800	81258400	Matk
chr10	80985200	80986400	chr10	81342800	81343800	Gipc3
chr10	80998000	80999400	chr10	80347600	80349200	Adamtsl5
chr10	80998000	80999400	chr10	80356000	80358400	Plk5
chr10	80998000	80999400	chr10	80494800	80497200	Onecut3
chr10	80998000	80999400	chr10	80843400	80844800	Lingo3
chr10	80998000	80999400	chr10	81194600	81195200	Atcayos
chr10	80998000	80999400	chr10	81252000	81253200	Matk
chr10	80998000	80999400	chr10	81256800	81258400	Matk
chr10	80998000	80999400	chr10	81342800	81343800	Gipc3
chr10	80998000	80999400	chr10	81426400	81427600	Nfic
chr10	80998000	80999400	chr10	81473200	81474800	Celf5
chr10	80998000	80999400	chr10	81481800	81482600	Celf5
chr10	80998000	80999400	chr10	81574600	81576600	Tle2
chr10	81021800	81022800	chr10	80494800	80497200	Onecut3
chr10	81021800	81022800	chr10	80843400	80844800	Lingo3
chr10	81021800	81022800	chr10	81194600	81195200	Atcayos
chr10	81021800	81022800	chr10	81252000	81253200	Matk
chr10	81021800	81022800	chr10	81256800	81258400	Matk
chr10	81021800	81022800	chr10	81342800	81343800	Gipc3
chr10	81021800	81022800	chr10	81426400	81427600	Nfic
chr10	81021800	81022800	chr10	81595200	81597000	Tle6
chr10	81239000	81240800	chr10	79776800	79778800	Fstl3
chr10	81239000	81240800	chr10	80347600	80349200	Adamtsl5
chr10	81239000	81240800	chr10	80356000	80358400	Plk5
chr10	81239000	81240800	chr10	80494800	80497200	Onecut3
chr10	81239000	81240800	chr10	80843400	80844800	Lingo3
chr10	81239000	81240800	chr10	81194600	81195200	Atcayos
chr10	81239000	81240800	chr10	81252000	81253200	Matk
chr10	81239000	81240800	chr10	81256800	81258400	Matk
chr10	81239000	81240800	chr10	81342800	81343800	Gipc3
chr10	81239000	81240800	chr10	81426400	81427600	Nfic
chr10	81239000	81240800	chr10	81473200	81474800	Celf5
chr10	81239000	81240800	chr10	81481800	81482600	Celf5
chr10	81239000	81240800	chr10	81574600	81576600	Tle2
chr10	81239000	81240800	chr10	81595200	81597000	Tle6
chr10	81280000	81281200	chr10	80302200	80302800	Apc2
chr10	81280000	81281200	chr10	80494800	80497200	Onecut3
chr10	81280000	81281200	chr10	80843400	80844800	Lingo3
chr10	81280000	81281200	chr10	81194600	81195200	Atcayos
chr10	81280000	81281200	chr10	81252000	81253200	Matk
chr10	81280000	81281200	chr10	81256800	81258400	Matk
chr10	81280000	81281200	chr10	81342800	81343800	Gipc3
chr10	81280000	81281200	chr10	81426400	81427600	Nfic
chr10	81280000	81281200	chr10	81473200	81474800	Celf5
chr10	81280000	81281200	chr10	81481800	81482600	Celf5
chr10	81280000	81281200	chr10	81574600	81576600	Tle2
chr10	81280000	81281200	chr10	81595200	81597000	Tle6
chr10	81332200	81333200	chr10	80494800	80497200	Onecut3
chr10	81332200	81333200	chr10	81194600	81195200	Atcayos
chr10	81332200	81333200	chr10	81252000	81253200	Matk
chr10	81332200	81333200	chr10	81256800	81258400	Matk
chr10	81332200	81333200	chr10	81342800	81343800	Gipc3
chr10	81332200	81333200	chr10	81426400	81427600	Nfic
chr10	81332200	81333200	chr10	81473200	81474800	Celf5
chr10	81332200	81333200	chr10	81481800	81482600	Celf5
chr10	81332200	81333200	chr10	81574600	81576600	Tle2
chr10	81332200	81333200	chr10	81595200	81597000	Tle6
chr10	81334600	81335400	chr10	80347600	80349200	Adamtsl5
chr10	81334600	81335400	chr10	80356000	80358400	Plk5
chr10	81334600	81335400	chr10	80494800	80497200	Onecut3
chr10	81334600	81335400	chr10	81194600	81195200	Atcayos
chr10	81334600	81335400	chr10	81252000	81253200	Matk
chr10	81334600	81335400	chr10	81256800	81258400	Matk
chr10	81334600	81335400	chr10	81342800	81343800	Gipc3
chr10	81334600	81335400	chr10	81426400	81427600	Nfic
chr10	81334600	81335400	chr10	81473200	81474800	Celf5
chr10	81334600	81335400	chr10	81481800	81482600	Celf5
chr10	81334600	81335400	chr10	81574600	81576600	Tle2
chr10	81334600	81335400	chr10	81595200	81597000	Tle6
chr10	81337800	81338800	chr10	80347600	80349200	Adamtsl5
chr10	81337800	81338800	chr10	80356000	80358400	Plk5
chr10	81337800	81338800	chr10	81194600	81195200	Atcayos
chr10	81337800	81338800	chr10	81252000	81253200	Matk
chr10	81337800	81338800	chr10	81256800	81258400	Matk
chr10	81337800	81338800	chr10	81342800	81343800	Gipc3
chr10	81337800	81338800	chr10	81426400	81427600	Nfic
chr10	81337800	81338800	chr10	81473200	81474800	Celf5
chr10	81337800	81338800	chr10	81481800	81482600	Celf5
chr10	81337800	81338800	chr10	81574600	81576600	Tle2
chr10	81337800	81338800	chr10	81595200	81597000	Tle6
chr10	81419600	81421200	chr10	79776800	79778800	Fstl3
chr10	81419600	81421200	chr10	80302200	80302800	Apc2
chr10	81419600	81421200	chr10	80494800	80497200	Onecut3
chr10	81419600	81421200	chr10	81194600	81195200	Atcayos
chr10	81419600	81421200	chr10	81252000	81253200	Matk
chr10	81419600	81421200	chr10	81256800	81258400	Matk
chr10	81419600	81421200	chr10	81342800	81343800	Gipc3
chr10	81419600	81421200	chr10	81426400	81427600	Nfic
chr10	81419600	81421200	chr10	81473200	81474800	Celf5
chr10	81419600	81421200	chr10	81481800	81482600	Celf5
chr10	81419600	81421200	chr10	81574600	81576600	Tle2
chr10	81419600	81421200	chr10	81595200	81597000	Tle6
chr10	81424000	81424600	chr10	79776800	79778800	Fstl3
chr10	81424000	81424600	chr10	80302200	80302800	Apc2
chr10	81424000	81424600	chr10	80494800	80497200	Onecut3
chr10	81424000	81424600	chr10	81194600	81195200	Atcayos
chr10	81424000	81424600	chr10	81252000	81253200	Matk
chr10	81424000	81424600	chr10	81256800	81258400	Matk
chr10	81424000	81424600	chr10	81342800	81343800	Gipc3
chr10	81424000	81424600	chr10	81426400	81427600	Nfic
chr10	81424000	81424600	chr10	81473200	81474800	Celf5
chr10	81424000	81424600	chr10	81481800	81482600	Celf5
chr10	81424000	81424600	chr10	81574600	81576600	Tle2
chr10	81424000	81424600	chr10	81595200	81597000	Tle6
chr10	81425200	81426000	chr10	79776800	79778800	Fstl3
chr10	81425200	81426000	chr10	81194600	81195200	Atcayos
chr10	81425200	81426000	chr10	81252000	81253200	Matk
chr10	81425200	81426000	chr10	81256800	81258400	Matk
chr10	81425200	81426000	chr10	81342800	81343800	Gipc3
chr10	81425200	81426000	chr10	81473200	81474800	Celf5
chr10	81425200	81426000	chr10	81481800	81482600	Celf5
chr10	81425200	81426000	chr10	81574600	81576600	Tle2
chr10	81425200	81426000	chr10	81595200	81597000	Tle6
chr10	81452200	81453400	chr10	80494800	80497200	Onecut3
chr10	81452200	81453400	chr10	80843400	80844800	Lingo3
chr10	81452200	81453400	chr10	81194600	81195200	Atcayos
chr10	81452200	81453400	chr10	81252000	81253200	Matk
chr10	81452200	81453400	chr10	81256800	81258400	Matk
chr10	81452200	81453400	chr10	81342800	81343800	Gipc3
chr10	81452200	81453400	chr10	81426400	81427600	Nfic
chr10	81452200	81453400	chr10	81473200	81474800	Celf5
chr10	81452200	81453400	chr10	81481800	81482600	Celf5
chr10	81452200	81453400	chr10	81574600	81576600	Tle2
chr10	81452200	81453400	chr10	81595200	81597000	Tle6
chr10	81455400	81456000	chr10	79776800	79778800	Fstl3
chr10	81455400	81456000	chr10	80302200	80302800	Apc2
chr10	81455400	81456000	chr10	80347600	80349200	Adamtsl5
chr10	81455400	81456000	chr10	81194600	81195200	Atcayos
chr10	81455400	81456000	chr10	81252000	81253200	Matk
chr10	81455400	81456000	chr10	81256800	81258400	Matk
chr10	81455400	81456000	chr10	81342800	81343800	Gipc3
chr10	81455400	81456000	chr10	81426400	81427600	Nfic
chr10	81455400	81456000	chr10	81473200	81474800	Celf5
chr10	81455400	81456000	chr10	81481800	81482600	Celf5
chr10	81455400	81456000	chr10	81574600	81576600	Tle2
chr10	81455400	81456000	chr10	81595200	81597000	Tle6
chr10	81568400	81569400	chr10	81194600	81195200	Atcayos
chr10	81568400	81569400	chr10	81252000	81253200	Matk
chr10	81568400	81569400	chr10	81256800	81258400	Matk
chr10	81568400	81569400	chr10	81342800	81343800	Gipc3
chr10	81568400	81569400	chr10	81426400	81427600	Nfic
chr10	81568400	81569400	chr10	81473200	81474800	Celf5
chr10	81568400	81569400	chr10	81481800	81482600	Celf5
chr10	81568400	81569400	chr10	81574600	81576600	Tle2
chr10	81568400	81569400	chr10	81595200	81597000	Tle6
chr10	81587200	81588600	chr10	80347600	80349200	Adamtsl5
chr10	81587200	81588600	chr10	80494800	80497200	Onecut3
chr10	81587200	81588600	chr10	81194600	81195200	Atcayos
chr10	81587200	81588600	chr10	81252000	81253200	Matk
chr10	81587200	81588600	chr10	81256800	81258400	Matk
chr10	81587200	81588600	chr10	81342800	81343800	Gipc3
chr10	81587200	81588600	chr10	81426400	81427600	Nfic
chr10	81587200	81588600	chr10	81473200	81474800	Celf5
chr10	81587200	81588600	chr10	81481800	81482600	Celf5
chr10	81587200	81588600	chr10	81574600	81576600	Tle2
chr10	81587200	81588600	chr10	81595200	81597000	Tle6
chr10	84844000	84845400	chr10	84439600	84442800	Nuak1
chr10	84844000	84845400	chr10	84754600	84761200	Rfx4
chr10	84844000	84845400	chr10	85386200	85389400	Btbd11
chr10	84844000	84845400	chr10	85598200	85599400	Btbd11
chr10	84858400	84861000	chr10	70244200	70246600	Slc16a9
chr10	84858400	84861000	chr10	84439600	84442800	Nuak1
chr10	84858400	84861000	chr10	84754600	84761200	Rfx4
chr10	84858400	84861000	chr10	85598200	85599400	Btbd11
chr10	84861800	84862600	chr10	84439600	84442800	Nuak1
chr10	84861800	84862600	chr10	84754600	84761200	Rfx4
chr10	84861800	84862600	chr10	85598200	85599400	Btbd11
chr10	84866000	84866600	chr10	84754600	84761200	Rfx4
chr10	84866000	84866600	chr10	85386200	85389400	Btbd11
chr10	85450600	85452600	chr10	84754600	84761200	Rfx4
chr10	85450600	85452600	chr10	85386200	85389400	Btbd11
chr10	85450600	85452600	chr10	85598200	85599400	Btbd11
chr10	87485400	87486600	chr10	87492200	87495400	Ascl1
chr10	87485400	87486600	chr10	87859600	87862000	Igf1
chr10	87485400	87486600	chr10	88356400	88358000	Dram1
chr10	88336600	88337200	chr10	87492200	87495400	Ascl1
chr10	88336600	88337200	chr10	87859600	87862000	Igf1
chr10	88336600	88337200	chr10	88356400	88358000	Dram1
chr10	88346400	88347200	chr10	87492200	87495400	Ascl1
chr10	88346400	88347200	chr10	87859600	87862000	Igf1
chr10	88346400	88347200	chr10	88356400	88358000	Dram1
chr10	89343600	89345600	chr10	88885400	88886800	Slc5a8
chr10	89343600	89345600	chr10	90828600	90830200	Anks1b
chr10	93833200	93834800	chr10	93539600	93540800	Amdhd1
chr10	93833200	93834800	chr10	93539600	93540800	Ccdc38
chr10	93833200	93834800	chr10	93640400	93642600	Ntn4
chr10	93833200	93834800	chr10	94513800	94516600	Tmcc3
chr10	93845800	93846800	chr10	93539600	93540800	Amdhd1
chr10	93845800	93846800	chr10	93539600	93540800	Ccdc38
chr10	93845800	93846800	chr10	93640400	93642600	Ntn4
chr10	93845800	93846800	chr10	93831400	93832400	Usp44
chr10	94408000	94408600	chr10	94311400	94312800	Tmcc3
chr10	94408000	94408600	chr10	94513800	94516600	Tmcc3
chr10	94408000	94408600	chr10	94942400	94946200	Plxnc1
chr10	95466400	95467200	chr10	94513800	94516600	Tmcc3
chr10	95466400	95467200	chr10	94942400	94946200	Plxnc1
chr11	100639800	100641000	chr11	100144400	100146400	Krt19
chr11	100639800	100641000	chr11	100411800	100416200	Fkbp10
chr11	100639800	100641000	chr11	100411800	100416200	P3h4
chr11	100639800	100641000	chr11	100758800	100760200	Kcnh4
chr11	100639800	100641000	chr11	100761200	100763000	Hcrt
chr11	100639800	100641000	chr11	100849600	100851400	Stat5b
chr11	100639800	100641000	chr11	100968800	100971200	Cavin1
chr11	100639800	100641000	chr11	101069400	101071400	Naglu
chr11	100639800	100641000	chr11	101078400	101080400	Hsd17b1
chr11	100639800	100641000	chr11	101155200	101157000	Tubg2
chr11	100639800	100641000	chr11	101176200	101177800	Cntnap1
chr11	100639800	100641000	chr11	101245400	101247000	Ramp2
chr11	100639800	100641000	chr11	98326200	98329400	Neurod2
chr11	100690400	100691000	chr11	100144400	100146400	Krt19
chr11	100690400	100691000	chr11	100411800	100416200	Fkbp10
chr11	100690400	100691000	chr11	100411800	100416200	P3h4
chr11	100690400	100691000	chr11	100758800	100760200	Kcnh4
chr11	100690400	100691000	chr11	100761200	100763000	Hcrt
chr11	100690400	100691000	chr11	100849600	100851400	Stat5b
chr11	100690400	100691000	chr11	100968800	100971200	Cavin1
chr11	100690400	100691000	chr11	101069400	101071400	Naglu
chr11	100690400	100691000	chr11	101078400	101080400	Hsd17b1
chr11	100690400	100691000	chr11	101155200	101157000	Tubg2
chr11	100690400	100691000	chr11	101170000	101174600	Plekhh3
chr11	100690400	100691000	chr11	69833400	69835200	Nlgn2
chr11	100691600	100693000	chr11	100144400	100146400	Krt19
chr11	100691600	100693000	chr11	100411800	100416200	Fkbp10
chr11	100691600	100693000	chr11	100411800	100416200	P3h4
chr11	100691600	100693000	chr11	100758800	100760200	Kcnh4
chr11	100691600	100693000	chr11	100761200	100763000	Hcrt
chr11	100691600	100693000	chr11	100849600	100851400	Stat5b
chr11	100691600	100693000	chr11	100968800	100971200	Cavin1
chr11	100691600	100693000	chr11	101069400	101071400	Naglu
chr11	100691600	100693000	chr11	101078400	101080400	Hsd17b1
chr11	100691600	100693000	chr11	101155200	101157000	Tubg2
chr11	100691600	100693000	chr11	101170000	101174600	Plekhh3
chr11	100691600	100693000	chr11	69833400	69835200	Nlgn2
chr11	100745400	100746000	chr11	100411800	100416200	Fkbp10
chr11	100745400	100746000	chr11	100411800	100416200	P3h4
chr11	100745400	100746000	chr11	100758800	100760200	Kcnh4
chr11	100745400	100746000	chr11	100761200	100763000	Hcrt
chr11	100745400	100746000	chr11	100849600	100851400	Stat5b
chr11	100745400	100746000	chr11	100968800	100971200	Cavin1
chr11	100745400	100746000	chr11	101069400	101071400	Naglu
chr11	100745400	100746000	chr11	101078400	101080400	Hsd17b1
chr11	100745400	100746000	chr11	101155200	101157000	Tubg2
chr11	100745400	100746000	chr11	101170000	101174600	Plekhh3
chr11	100745400	100746000	chr11	101176200	101177800	Cntnap1
chr11	100745400	100746000	chr11	101245400	101247000	Ramp2
chr11	100746600	100747200	chr11	100411800	100416200	Fkbp10
chr11	100746600	100747200	chr11	100411800	100416200	P3h4
chr11	100746600	100747200	chr11	100758800	100760200	Kcnh4
chr11	100746600	100747200	chr11	100761200	100763000	Hcrt
chr11	100746600	100747200	chr11	100849600	100851400	Stat5b
chr11	100746600	100747200	chr11	100968800	100971200	Cavin1
chr11	100746600	100747200	chr11	101069400	101071400	Naglu
chr11	100746600	100747200	chr11	101078400	101080400	Hsd17b1
chr11	100746600	100747200	chr11	101155200	101157000	Tubg2
chr11	100746600	100747200	chr11	101170000	101174600	Plekhh3
chr11	100746600	100747200	chr11	101176200	101177800	Cntnap1
chr11	100746600	100747200	chr11	101245400	101247000	Ramp2
chr11	100749200	100750600	chr11	100144400	100146400	Krt19
chr11	100749200	100750600	chr11	100411800	100416200	Fkbp10
chr11	100749200	100750600	chr11	100411800	100416200	P3h4
chr11	100749200	100750600	chr11	100758800	100760200	Kcnh4
chr11	100749200	100750600	chr11	100761200	100763000	Hcrt
chr11	100749200	100750600	chr11	100849600	100851400	Stat5b
chr11	100749200	100750600	chr11	100968800	100971200	Cavin1
chr11	100749200	100750600	chr11	101069400	101071400	Naglu
chr11	100749200	100750600	chr11	101078400	101080400	Hsd17b1
chr11	100749200	100750600	chr11	101155200	101157000	Tubg2
chr11	100749200	100750600	chr11	101170000	101174600	Plekhh3
chr11	100749200	100750600	chr11	101176200	101177800	Cntnap1
chr11	100749200	100750600	chr11	101245400	101247000	Ramp2
chr11	100958200	100959600	chr11	100411800	100416200	Fkbp10
chr11	100958200	100959600	chr11	100411800	100416200	P3h4
chr11	100958200	100959600	chr11	100758800	100760200	Kcnh4
chr11	100958200	100959600	chr11	100761200	100763000	Hcrt
chr11	100958200	100959600	chr11	100849600	100851400	Stat5b
chr11	100958200	100959600	chr11	100968800	100971200	Cavin1
chr11	100958200	100959600	chr11	101069400	101071400	Naglu
chr11	100958200	100959600	chr11	101078400	101080400	Hsd17b1
chr11	100958200	100959600	chr11	101155200	101157000	Tubg2
chr11	100958200	100959600	chr11	101170000	101174600	Plekhh3
chr11	100958200	100959600	chr11	101176200	101177800	Cntnap1
chr11	100958200	100959600	chr11	101245400	101247000	Ramp2
chr11	100958200	100959600	chr11	95912800	95916800	B4galnt2
chr11	100963600	100965000	chr11	100411800	100416200	Fkbp10
chr11	100963600	100965000	chr11	100411800	100416200	P3h4
chr11	100963600	100965000	chr11	100758800	100760200	Kcnh4
chr11	100963600	100965000	chr11	100761200	100763000	Hcrt
chr11	100963600	100965000	chr11	100849600	100851400	Stat5b
chr11	100963600	100965000	chr11	100968800	100971200	Cavin1
chr11	100963600	100965000	chr11	101069400	101071400	Naglu
chr11	100963600	100965000	chr11	101078400	101080400	Hsd17b1
chr11	100963600	100965000	chr11	101155200	101157000	Tubg2
chr11	100963600	100965000	chr11	101170000	101174600	Plekhh3
chr11	100963600	100965000	chr11	101176200	101177800	Cntnap1
chr11	100963600	100965000	chr11	101245400	101247000	Ramp2
chr11	101000200	101000800	chr11	100758800	100760200	Kcnh4
chr11	101000200	101000800	chr11	100761200	100763000	Hcrt
chr11	101000200	101000800	chr11	100849600	100851400	Stat5b
chr11	101000200	101000800	chr11	100968800	100971200	Cavin1
chr11	101000200	101000800	chr11	101069400	101071400	Naglu
chr11	101000200	101000800	chr11	101078400	101080400	Hsd17b1
chr11	101000200	101000800	chr11	101155200	101157000	Tubg2
chr11	101000200	101000800	chr11	101170000	101174600	Plekhh3
chr11	101000200	101000800	chr11	101176200	101177800	Cntnap1
chr11	101000200	101000800	chr11	101245400	101247000	Ramp2
chr11	101000200	101000800	chr11	102761000	102762800	Adam11
chr11	101076200	101077200	chr11	100411800	100416200	Fkbp10
chr11	101076200	101077200	chr11	100411800	100416200	P3h4
chr11	101076200	101077200	chr11	100758800	100760200	Kcnh4
chr11	101076200	101077200	chr11	100761200	100763000	Hcrt
chr11	101076200	101077200	chr11	100849600	100851400	Stat5b
chr11	101076200	101077200	chr11	100968800	100971200	Cavin1
chr11	101076200	101077200	chr11	101069400	101071400	Naglu
chr11	101076200	101077200	chr11	101078400	101080400	Hsd17b1
chr11	101076200	101077200	chr11	101155200	101157000	Tubg2
chr11	101076200	101077200	chr11	101170000	101174600	Plekhh3
chr11	101076200	101077200	chr11	101176200	101177800	Cntnap1
chr11	101076200	101077200	chr11	101245400	101247000	Ramp2
chr11	101076200	101077200	chr11	102106800	102107800	Pyy
chr11	101162400	101165600	chr11	100758800	100760200	Kcnh4
chr11	101162400	101165600	chr11	100761200	100763000	Hcrt
chr11	101162400	101165600	chr11	100849600	100851400	Stat5b
chr11	101162400	101165600	chr11	100968800	100971200	Cavin1
chr11	101162400	101165600	chr11	101069400	101071400	Naglu
chr11	101162400	101165600	chr11	101078400	101080400	Hsd17b1
chr11	101162400	101165600	chr11	101155200	101157000	Tubg2
chr11	101162400	101165600	chr11	101170000	101174600	Plekhh3
chr11	101162400	101165600	chr11	101176200	101177800	Cntnap1
chr11	101162400	101165600	chr11	101245400	101247000	Ramp2
chr11	101162400	101165600	chr11	98326200	98329400	Neurod2
chr11	101178400	101179000	chr11	100758800	100760200	Kcnh4
chr11	101178400	101179000	chr11	100849600	100851400	Stat5b
chr11	101178400	101179000	chr11	100968800	100971200	Cavin1
chr11	101178400	101179000	chr11	101069400	101071400	Naglu
chr11	101178400	101179000	chr11	101078400	101080400	Hsd17b1
chr11	101178400	101179000	chr11	101155200	101157000	Tubg2
chr11	101178400	101179000	chr11	101170000	101174600	Plekhh3
chr11	101178400	101179000	chr11	101245400	101247000	Ramp2
chr11	101178400	101179000	chr11	102445400	102449800	Fam171a2
chr11	101178400	101179000	chr11	95009000	95010800	Samd14
chr11	101262200	101263000	chr11	100758800	100760200	Kcnh4
chr11	101262200	101263000	chr11	100849600	100851400	Stat5b
chr11	101262200	101263000	chr11	100968800	100971200	Cavin1
chr11	101262200	101263000	chr11	101069400	101071400	Naglu
chr11	101262200	101263000	chr11	101078400	101080400	Hsd17b1
chr11	101262200	101263000	chr11	101155200	101157000	Tubg2
chr11	101262200	101263000	chr11	101170000	101174600	Plekhh3
chr11	101262200	101263000	chr11	101176200	101177800	Cntnap1
chr11	101262200	101263000	chr11	101245400	101247000	Ramp2
chr11	101265000	101265800	chr11	100758800	100760200	Kcnh4
chr11	101265000	101265800	chr11	100761200	100763000	Hcrt
chr11	101265000	101265800	chr11	100849600	100851400	Stat5b
chr11	101265000	101265800	chr11	100968800	100971200	Cavin1
chr11	101265000	101265800	chr11	101069400	101071400	Naglu
chr11	101265000	101265800	chr11	101078400	101080400	Hsd17b1
chr11	101265000	101265800	chr11	101155200	101157000	Tubg2
chr11	101265000	101265800	chr11	101170000	101174600	Plekhh3
chr11	101265000	101265800	chr11	101176200	101177800	Cntnap1
chr11	101265000	101265800	chr11	101245400	101247000	Ramp2
chr11	101265000	101265800	chr11	102025000	102028000	Mpp3
chr11	101265000	101265800	chr11	116105600	116111000	Trim47
chr11	101470000	101471200	chr11	100758800	100760200	Kcnh4
chr11	101470000	101471200	chr11	100849600	100851400	Stat5b
chr11	101470000	101471200	chr11	101069400	101071400	Naglu
chr11	101470000	101471200	chr11	101078400	101080400	Hsd17b1
chr11	101470000	101471200	chr11	101155200	101157000	Tubg2
chr11	101470000	101471200	chr11	101170000	101174600	Plekhh3
chr11	101470000	101471200	chr11	101176200	101177800	Cntnap1
chr11	101470000	101471200	chr11	101245400	101247000	Ramp2
chr11	101470000	101471200	chr11	102145000	102148600	Nags
chr11	101813800	101814600	chr11	101170000	101174600	Plekhh3
chr11	101813800	101814600	chr11	101245400	101247000	Ramp2
chr11	101813800	101814600	chr11	102025000	102028000	Mpp3
chr11	101813800	101814600	chr11	102106800	102107800	Pyy
chr11	101813800	101814600	chr11	102145000	102148600	Nags
chr11	101889400	101890200	chr11	100849600	100851400	Stat5b
chr11	101889400	101890200	chr11	100968800	100971200	Cavin1
chr11	101889400	101890200	chr11	101069400	101071400	Naglu
chr11	101889400	101890200	chr11	102025000	102028000	Mpp3
chr11	101889400	101890200	chr11	102106800	102107800	Pyy
chr11	101889400	101890200	chr11	102145000	102148600	Nags
chr11	101889400	101890200	chr11	102445400	102449800	Fam171a2
chr11	101936600	101937600	chr11	100849600	100851400	Stat5b
chr11	101936600	101937600	chr11	102025000	102028000	Mpp3
chr11	101936600	101937600	chr11	102106800	102107800	Pyy
chr11	101936600	101937600	chr11	102145000	102148600	Nags
chr11	101936600	101937600	chr11	102445400	102449800	Fam171a2
chr11	101936600	101937600	chr11	102896600	102897600	Gfap
chr11	101963000	101965000	chr11	101245400	101247000	Ramp2
chr11	101963000	101965000	chr11	102025000	102028000	Mpp3
chr11	101963000	101965000	chr11	102106800	102107800	Pyy
chr11	101963000	101965000	chr11	102145000	102148600	Nags
chr11	101963000	101965000	chr11	102445400	102449800	Fam171a2
chr11	101963000	101965000	chr11	102761000	102762800	Adam11
chr11	102060000	102062400	chr11	101078400	101080400	Hsd17b1
chr11	102060000	102062400	chr11	101155200	101157000	Tubg2
chr11	102060000	102062400	chr11	102025000	102028000	Mpp3
chr11	102060000	102062400	chr11	102106800	102107800	Pyy
chr11	102060000	102062400	chr11	102145000	102148600	Nags
chr11	102060000	102062400	chr11	102445400	102449800	Fam171a2
chr11	102060000	102062400	chr11	102665000	102666400	Meioc
chr11	102060000	102062400	chr11	102761000	102762800	Adam11
chr11	102060000	102062400	chr11	102944400	102949200	C1ql1
chr11	102060000	102062400	chr11	103100400	103102600	Acbd4
chr11	102060000	102062400	chr11	103100400	103102600	Plcd3
chr11	102060000	102062400	chr11	97148600	97153000	Tbkbp1
chr11	102206200	102208200	chr11	100758800	100760200	Kcnh4
chr11	102206200	102208200	chr11	100761200	100763000	Hcrt
chr11	102206200	102208200	chr11	102025000	102028000	Mpp3
chr11	102206200	102208200	chr11	102106800	102107800	Pyy
chr11	102206200	102208200	chr11	102145000	102148600	Nags
chr11	102206200	102208200	chr11	102445400	102449800	Fam171a2
chr11	102206200	102208200	chr11	102665000	102666400	Meioc
chr11	102356400	102357400	chr11	100758800	100760200	Kcnh4
chr11	102356400	102357400	chr11	102025000	102028000	Mpp3
chr11	102356400	102357400	chr11	102106800	102107800	Pyy
chr11	102356400	102357400	chr11	102145000	102148600	Nags
chr11	102356400	102357400	chr11	102445400	102449800	Fam171a2
chr11	102356400	102357400	chr11	102665000	102666400	Meioc
chr11	102356400	102357400	chr11	102761000	102762800	Adam11
chr11	102356400	102357400	chr11	102944400	102949200	C1ql1
chr11	102356400	102357400	chr11	84522600	84527600	Lhx1
chr11	102356400	102357400	chr11	84522600	84527600	Lhx1os
chr11	102465400	102466400	chr11	102106800	102107800	Pyy
chr11	102465400	102466400	chr11	102145000	102148600	Nags
chr11	102465400	102466400	chr11	102445400	102449800	Fam171a2
chr11	102465400	102466400	chr11	102665000	102666400	Meioc
chr11	102465400	102466400	chr11	102761000	102762800	Adam11
chr11	102465400	102466400	chr11	102896600	102897600	Gfap
chr11	102465400	102466400	chr11	102944400	102949200	C1ql1
chr11	102465400	102466400	chr11	103170200	103173000	Fmnl1
chr11	102739400	102740000	chr11	102145000	102148600	Nags
chr11	102739400	102740000	chr11	102445400	102449800	Fam171a2
chr11	102739400	102740000	chr11	102665000	102666400	Meioc
chr11	102739400	102740000	chr11	102761000	102762800	Adam11
chr11	102739400	102740000	chr11	102896600	102897600	Gfap
chr11	102739400	102740000	chr11	102944400	102949200	C1ql1
chr11	102739400	102740000	chr11	103080000	103081600	Plcd3
chr11	102739400	102740000	chr11	103100400	103102600	Acbd4
chr11	102739400	102740000	chr11	103100400	103102600	Plcd3
chr11	102739400	102740000	chr11	103170200	103173000	Fmnl1
chr11	102739400	102740000	chr11	103217400	103219000	Spata32
chr11	102741000	102741800	chr11	102025000	102028000	Mpp3
chr11	102741000	102741800	chr11	102106800	102107800	Pyy
chr11	102741000	102741800	chr11	102445400	102449800	Fam171a2
chr11	102741000	102741800	chr11	102665000	102666400	Meioc
chr11	102741000	102741800	chr11	102761000	102762800	Adam11
chr11	102741000	102741800	chr11	102896600	102897600	Gfap
chr11	102741000	102741800	chr11	102944400	102949200	C1ql1
chr11	102741000	102741800	chr11	103100400	103102600	Acbd4
chr11	102741000	102741800	chr11	103100400	103102600	Plcd3
chr11	102741000	102741800	chr11	103170200	103173000	Fmnl1
chr11	102741000	102741800	chr11	103217400	103219000	Spata32
chr11	102741000	102741800	chr11	104131600	104134200	Crhr1
chr11	102892800	102894000	chr11	102445400	102449800	Fam171a2
chr11	102892800	102894000	chr11	102665000	102666400	Meioc
chr11	102892800	102894000	chr11	102761000	102762800	Adam11
chr11	102892800	102894000	chr11	102896600	102897600	Gfap
chr11	102892800	102894000	chr11	102944400	102949200	C1ql1
chr11	102892800	102894000	chr11	103080000	103081600	Plcd3
chr11	102892800	102894000	chr11	103100400	103102600	Acbd4
chr11	102892800	102894000	chr11	103100400	103102600	Plcd3
chr11	102892800	102894000	chr11	115091200	115092400	Rab37
chr11	102892800	102894000	chr11	97114400	97116000	Tbx21
chr11	102965000	102965800	chr11	102025000	102028000	Mpp3
chr11	102965000	102965800	chr11	102445400	102449800	Fam171a2
chr11	102965000	102965800	chr11	102665000	102666400	Meioc
chr11	102965000	102965800	chr11	102761000	102762800	Adam11
chr11	102965000	102965800	chr11	102896600	102897600	Gfap
chr11	102965000	102965800	chr11	102944400	102949200	C1ql1
chr11	102965000	102965800	chr11	103080000	103081600	Plcd3
chr11	102965000	102965800	chr11	103100400	103102600	Acbd4
chr11	102965000	102965800	chr11	103100400	103102600	Plcd3
chr11	102965000	102965800	chr11	103170200	103173000	Fmnl1
chr11	102965000	102965800	chr11	103217400	103219000	Spata32
chr11	102965000	102965800	chr11	103648000	103650600	Rprml
chr11	102989400	102990600	chr11	102145000	102148600	Nags
chr11	102989400	102990600	chr11	102445400	102449800	Fam171a2
chr11	102989400	102990600	chr11	102665000	102666400	Meioc
chr11	102989400	102990600	chr11	102761000	102762800	Adam11
chr11	102989400	102990600	chr11	102896600	102897600	Gfap
chr11	102989400	102990600	chr11	102944400	102949200	C1ql1
chr11	102989400	102990600	chr11	103080000	103081600	Plcd3
chr11	102989400	102990600	chr11	103100400	103102600	Acbd4
chr11	102989400	102990600	chr11	103100400	103102600	Plcd3
chr11	102989400	102990600	chr11	103170200	103173000	Fmnl1
chr11	102989400	102990600	chr11	103217400	103219000	Spata32
chr11	102989400	102990600	chr11	103648000	103650600	Rprml
chr11	102989400	102990600	chr11	104131600	104134200	Crhr1
chr11	102991600	102992800	chr11	102145000	102148600	Nags
chr11	102991600	102992800	chr11	102445400	102449800	Fam171a2
chr11	102991600	102992800	chr11	102665000	102666400	Meioc
chr11	102991600	102992800	chr11	102761000	102762800	Adam11
chr11	102991600	102992800	chr11	102896600	102897600	Gfap
chr11	102991600	102992800	chr11	102944400	102949200	C1ql1
chr11	102991600	102992800	chr11	103080000	103081600	Plcd3
chr11	102991600	102992800	chr11	103100400	103102600	Acbd4
chr11	102991600	102992800	chr11	103100400	103102600	Plcd3
chr11	102991600	102992800	chr11	103170200	103173000	Fmnl1
chr11	102991600	102992800	chr11	103217400	103219000	Spata32
chr11	102991600	102992800	chr11	103648000	103650600	Rprml
chr11	103150600	103152200	chr11	102445400	102449800	Fam171a2
chr11	103150600	103152200	chr11	102665000	102666400	Meioc
chr11	103150600	103152200	chr11	102761000	102762800	Adam11
chr11	103150600	103152200	chr11	102896600	102897600	Gfap
chr11	103150600	103152200	chr11	102944400	102949200	C1ql1
chr11	103150600	103152200	chr11	103080000	103081600	Plcd3
chr11	103150600	103152200	chr11	103100400	103102600	Acbd4
chr11	103150600	103152200	chr11	103100400	103102600	Plcd3
chr11	103150600	103152200	chr11	103170200	103173000	Fmnl1
chr11	103150600	103152200	chr11	103217400	103219000	Spata32
chr11	103150600	103152200	chr11	103748800	103750400	Wnt9b
chr11	103192000	103193800	chr11	102665000	102666400	Meioc
chr11	103192000	103193800	chr11	102761000	102762800	Adam11
chr11	103192000	103193800	chr11	102896600	102897600	Gfap
chr11	103192000	103193800	chr11	102944400	102949200	C1ql1
chr11	103192000	103193800	chr11	103080000	103081600	Plcd3
chr11	103192000	103193800	chr11	103100400	103102600	Acbd4
chr11	103192000	103193800	chr11	103100400	103102600	Plcd3
chr11	103192000	103193800	chr11	103170200	103173000	Fmnl1
chr11	103192000	103193800	chr11	103217400	103219000	Spata32
chr11	103192000	103193800	chr11	103748800	103750400	Wnt9b
chr11	103192000	103193800	chr11	103770200	103775000	Wnt3
chr11	103332800	103334400	chr11	102896600	102897600	Gfap
chr11	103332800	103334400	chr11	102944400	102949200	C1ql1
chr11	103332800	103334400	chr11	103080000	103081600	Plcd3
chr11	103332800	103334400	chr11	103100400	103102600	Acbd4
chr11	103332800	103334400	chr11	103100400	103102600	Plcd3
chr11	103332800	103334400	chr11	103170200	103173000	Fmnl1
chr11	103332800	103334400	chr11	103217400	103219000	Spata32
chr11	103332800	103334400	chr11	103648000	103650600	Rprml
chr11	103332800	103334400	chr11	103748800	103750400	Wnt9b
chr11	103332800	103334400	chr11	103770200	103775000	Wnt3
chr11	103730200	103731400	chr11	103170200	103173000	Fmnl1
chr11	103730200	103731400	chr11	103648000	103650600	Rprml
chr11	103730200	103731400	chr11	103748800	103750400	Wnt9b
chr11	103730200	103731400	chr11	103770200	103775000	Wnt3
chr11	103730200	103731400	chr11	104131600	104134200	Crhr1
chr11	103730200	103731400	chr11	115334400	115335200	Otop3
chr11	103794800	103795800	chr11	102145000	102148600	Nags
chr11	103794800	103795800	chr11	102761000	102762800	Adam11
chr11	103794800	103795800	chr11	102896600	102897600	Gfap
chr11	103794800	103795800	chr11	103170200	103173000	Fmnl1
chr11	103794800	103795800	chr11	103217400	103219000	Spata32
chr11	103794800	103795800	chr11	103648000	103650600	Rprml
chr11	103794800	103795800	chr11	103748800	103750400	Wnt9b
chr11	103794800	103795800	chr11	103770200	103775000	Wnt3
chr11	103794800	103795800	chr11	104131600	104134200	Crhr1
chr11	103794800	103795800	chr11	104607200	104609200	Itgb3
chr11	103809200	103811800	chr11	103100400	103102600	Acbd4
chr11	103809200	103811800	chr11	103100400	103102600	Plcd3
chr11	103809200	103811800	chr11	103170200	103173000	Fmnl1
chr11	103809200	103811800	chr11	103648000	103650600	Rprml
chr11	103809200	103811800	chr11	103748800	103750400	Wnt9b
chr11	103809200	103811800	chr11	103770200	103775000	Wnt3
chr11	103809200	103811800	chr11	104131600	104134200	Crhr1
chr11	103809200	103811800	chr11	104607200	104609200	Itgb3
chr11	103809200	103811800	chr11	75164200	75171200	Hic1
chr11	103809200	103811800	chr11	75171800	75174400	Mir132
chr11	103809200	103811800	chr11	75171800	75174400	Mir212
chr11	104583600	104584400	chr11	104131600	104134200	Crhr1
chr11	104583600	104584400	chr11	104607200	104609200	Itgb3
chr11	104583600	104584400	chr11	105291600	105294400	Mrc2
chr11	104643800	104644400	chr11	104607200	104609200	Itgb3
chr11	105164200	105166800	chr11	104131600	104134200	Crhr1
chr11	105164200	105166800	chr11	104607200	104609200	Itgb3
chr11	105164200	105166800	chr11	105291600	105294400	Mrc2
chr11	105164200	105166800	chr11	105456400	105457000	March10
chr11	105164200	105166800	chr11	106276000	106277000	Tcam1
chr11	108891800	108893600	chr11	107793000	107795400	Cacng4
chr11	108891800	108893600	chr11	107914400	107915800	Cacng5
chr11	108891800	108893600	chr11	109439600	109440800	Gm45916
chr11	112958800	112960600	chr11	105456400	105457000	March10
chr11	112958800	112960600	chr11	112781000	112785400	Sox9
chr11	112958800	112960600	chr11	113618000	113620200	Sstr2
chr11	112958800	112960600	chr11	114064800	114068800	Sdk2
chr11	114184600	114185400	chr11	113618000	113620200	Sstr2
chr11	114184600	114185400	chr11	114064800	114068800	Sdk2
chr11	114184600	114185400	chr11	114727000	114728600	Dnaic2
chr11	114184600	114185400	chr11	114764600	114765800	Kif19a
chr11	114639000	114640400	chr11	113618000	113620200	Sstr2
chr11	114639000	114640400	chr11	114064800	114068800	Sdk2
chr11	114639000	114640400	chr11	114727000	114728600	Dnaic2
chr11	114639000	114640400	chr11	114764600	114765800	Kif19a
chr11	114639000	114640400	chr11	114850000	114854200	Gprc5c
chr11	114639000	114640400	chr11	115265000	115267400	Grin2c
chr11	114639000	114640400	chr11	115296600	115298400	Fads6
chr11	114639000	114640400	chr11	118907400	118910200	Rbfox3
chr11	114780800	114781600	chr11	100758800	100760200	Kcnh4
chr11	114780800	114781600	chr11	100761200	100763000	Hcrt
chr11	114780800	114781600	chr11	114064800	114068800	Sdk2
chr11	114780800	114781600	chr11	114727000	114728600	Dnaic2
chr11	114780800	114781600	chr11	114764600	114765800	Kif19a
chr11	114780800	114781600	chr11	114850000	114854200	Gprc5c
chr11	114780800	114781600	chr11	115091200	115092400	Rab37
chr11	114780800	114781600	chr11	115153400	115154600	Rab37
chr11	114780800	114781600	chr11	115265000	115267400	Grin2c
chr11	114780800	114781600	chr11	115296600	115298400	Fads6
chr11	114780800	114781600	chr11	115334400	115335200	Otop3
chr11	114780800	114781600	chr11	115366800	115368000	Hid1
chr11	114780800	114781600	chr11	119080800	119087600	Cbx4
chr11	114785200	114787000	chr11	114064800	114068800	Sdk2
chr11	114785200	114787000	chr11	114727000	114728600	Dnaic2
chr11	114785200	114787000	chr11	114764600	114765800	Kif19a
chr11	114785200	114787000	chr11	114850000	114854200	Gprc5c
chr11	114785200	114787000	chr11	115091200	115092400	Rab37
chr11	114785200	114787000	chr11	115153400	115154600	Rab37
chr11	114785200	114787000	chr11	115265000	115267400	Grin2c
chr11	114785200	114787000	chr11	115296600	115298400	Fads6
chr11	114785200	114787000	chr11	115334400	115335200	Otop3
chr11	114785200	114787000	chr11	115366800	115368000	Hid1
chr11	114785200	114787000	chr11	115447200	115448400	Mir3968
chr11	114785200	114787000	chr11	119080800	119087600	Cbx4
chr11	114788800	114790000	chr11	114064800	114068800	Sdk2
chr11	114788800	114790000	chr11	114727000	114728600	Dnaic2
chr11	114788800	114790000	chr11	114764600	114765800	Kif19a
chr11	114788800	114790000	chr11	114850000	114854200	Gprc5c
chr11	114788800	114790000	chr11	115091200	115092400	Rab37
[truncated: 13,546 more rows]
