# Supplementary material for: Differential contribution to gene expression prediction of histone modifications at enhancers or promoters
Source: PLoS Comput Biol. 2021 Sep 2;17(9):e1009368. doi: 10.1371/journal.pcbi.1009368 (PMC8443064; doi:10.1371/journal.pcbi.1009368)
Supplement: S7 Table — Coefficient and p-value of every predictor in each predictive model generated in this study. (XLSX) [file pcbi.1009368.s019.xlsx]

## Sheet: Table S7
Model	Predictors	Coeficients	P-value
Enhancer-Hi-C-all	Intercept;H4K20me3;H2Bub;H3K79me2;H3K36me3,H3K27me2;H3K27me1;H3K4me3;H3K4me1;H3K27me3;H3K27ac	1.769662;0.036313;-0.022462;0.034875;0.150573;0.820294;-0.154638;0.113001;0.192828;-1.626130;0.081335	<2e-16;0.0606;0.3041;0.2219;<2e-16;<2e-16;9.33e-09;<2e-16;<2e-16;<2e-16;2.22e-05
Promoter-Hi-C-all	Intercept;H4K20me3;H2Bub;H3K79me2;H3K36me3;H3K27me2;H3K27me1;H3K4me3;H3K4me1;H3K27me3;H3K27ac	3.42981;-0.35635;1.38463;0.36739;0.71092;-0.35287;0.08980;0.34151;-0.25338;-1.04633;0.30528	<2e-16;1.32e-06;<2e-16;2.91e-05;<2e-16;0.000271;0.368440;<2e-16;0.002894;<2e-16;5.90e-06
Enhancer-Hi-C-top	Intercept;H4K20me3;H2Bub;H3K79me2;H3K36me3;H3K27me2;H3K27me1;H3K4me3;H3K4me1;H3K27me3;H3K27ac	1.34375;0.02848;0.16148;-0.05578;0.07362;0.75660;-0.16639;0.08160;0.11158;-1.75951;0.20185	5.41e-08;0.509958;0.000496;0.354335;0.042874;<2e-16;0.003625;2.36e-08;0.015662;<2e-16;7.68e-07
Promoter-Hi-C-top	Intercept;H4K20me3;H2Bub;H3K79me2;H3K36me3;H3K27me2;H3K27me1;H3K4me3;H3K4me1;H3K27me3;H3K27ac	2.53925;-0.35923;1.16504;0.46248;0.74821;-0.61529;0.03518;0.34958;-0.09401;-1.11801;0.29481	1.26e-07;4.11e-05;<2e-16;3.52e-06;<2e-16;2.54e-08;0.756338;<2e-16;0.344272;<2e-16;0.000122
Enhancer-1Mb	Intercept;H4K20me3;H2Bub;H3K79me2;H3K36me3;H3K27me2;H3K27me1;H3K4me3;H3K4me1;H3K27me3;H3K27ac	1.777184;0.038401;-0.086740;0.045368;0.142935;0.801215;-0.097764;0.129381;0.199824;-1.527967;0.009363	3.73e-09;0.481741;3.66e-07;0.000407;3.68e-08;<2e-16
Enhancer-Hi-C-top_distal	Intercept;H4K20me3;H2Bub;H3K79me2;H3K36me3;H3K27me2;H3K27me1;H3K4me3;H3K4me1;H3K27me3;H3K27ac	1.37103;0.05715;0.1420;0.02684;0.11059;0.6968;-0.17495;0.09613;0.11919;-1.79132;0.16231	1.99e-06;0.246782;0.008710;0.709693;0.011708;<2e-16;0.009309;4.10e-08;0.025154;<2e-16;0.000622
Promoter-Hi-C-top (without H3K27me3)	Intercept;H4K20me3;H2Bub;H3K79me2;H3K36me3;H3K27me2;H3K27me1;H3K4me3;H3K4me1;H3K27ac	-0.34050;0.66323;0.06748;-0.43690;1.91242;0.86215;0.09437;-0.70285;1.41216	<2e-16;4.49e-14;<2e-16,0.292;<2e-16;<2e-16;<2e-16;1.15e-09;<2e-16;<2e-16;
PE-MES	Intercept;H3K4me1;H3K4me3;H3K36me3;H3K27me3;H3K27ac	2.87548;0.32947;-0.10706;0.77341;-0.42950;0.65131	<2e-16;0.0021;0.2954;<2e-16;8.59e-12;4.28e-07
PE-CP	Intercept;H3K4me1;H3K4me3;H3K36me3;H3K27me3;H3K27ac	4.49789;0.41363;-0.14266;1.05564;-0.41013;0.79118	<2e-16;0.00043;0.07172;<2e-16;1.70e-06;1.37e-09
PE-CM	Intercept;H3K4me1;H3K4me3;H3K36me3;H3K27me3;H3K27ac	4.20736;0.54595;-0.19799;1.16195;-0.77449;0.68414	<2e-16;1.59e-05;0.00837;<2e-16;<2e-16;5.66e-06
PE-NPC	Intercept;H3K4me1;H3K4me3;H3K36me3;H3K27me3;H3K27ac	2.11781;0.14783;0.06880;0.44423;-0.25199;0.55242	4.19e-13;0.0187;0.1436;4.10e-07;1.68e-12;2.32e-10
PE-CN	Intercept;H3K4me1;H3K4me3;H3K36me3;H3K27me3;H3K27ac	2.92670;0.45550;0.12358;0.65623;-0.36589;0.24901	<2e-16;6.38e-09;0.00888;9.79e-12;2.84e-16;0.00685
PE_distal-MES	Intercept;H3K4me1;H3K4me3;H3K36me3;H3K27me3;H3K27ac	2.8547;0.5077;-0.4345;0.3344;-0.3675;1.3149	5.92e-08;0.00613;0.01588;0.05648;0.00151;1.68e-08
PE_distal-CP	Intercept;H3K4me1;H3K4me3;H3K36me3;H3K27me3;H3K27ac	3.59968;0.52860;-0.06379;0.80747;-0.69685;0.72327	4.64e-06;0.02133;0.65513;4.39e-05;2.59e-05;0.00458
PE_distal-CM	Intercept;H3K4me1;H3K4me3;H3K36me3;H3K27me3;H3K27ac	3.0441;0.41129;-0.01988;0.99875;-0.99453;0.45472	0.000429;0.082664;0.880602;1.49e-07;8.17e-09;0.106193
PE_distal-NPC	Intercept;H3K4me1;H3K4me3;H3K36me3;H3K27me3;H3K27ac	1.32232;-0.01954;0.01013;0.04849;-0.16286;0.68722	0.0136;0.8752;0.9063;0.7657;0.0332;2.94e-05
PE_distal-CN	Intercept;H3K4me1;H3K4me3;H3K36me3;H3K27me3;H3K27ac	2.55576;0.29260;0.01389;0.37789;-0.12767;0.35556	9.34e-06;0.0727;0.8726;0.0266;0.1745;0.0502
BP-MES	Intercept;H3K4me1;H3K4me3;H3K36me3;H3K27me3;H3K27ac	6.18926;-0.27152;1.23363;1.63188;-0.74628;1.25739	<2e-16;0.0424;<2e-16;<2e-16;<2e-16;<2e-16
BP-CP	Intercept;H3K4me1;H3K4me3;H3K36me3;H3K27me3;H3K27ac	5.96830;0.07251;0.87269;1.35756;-0.89645;1.30821	<2e-16;0.627;<2e-16;2.36e-09;<2e-16;<2e-16
BP-CM	Intercept;H3K4me1;H3K4me3;H3K36me3;H3K27me3;H3K27ac	5.87637;0.45771;0.49104;1.17969;-1.21084;1.47382	4.39e-12;0.00313;2.31e-07;4.79e-06;<2e-16;<2e-16
BP-NPC	Intercept;H3K4me1;H3K4me3;H3K36me3;H3K27me3;H3K27ac	3.46702;0.19662;0.29683;0.34182;-0.17981;1.37008	5.51e-12;0.0199;7.76e-10;0.0455;8.39e-05;<2e-16
BP-CN	Intercept;H3K4me1;H3K4me3;H3K36me3;H3K27me3;H3K27ac	3.82808;0.07358;0.24210;0.74514;-0.30879;1.32765	3.73e-09;0.481741;3.66e-07;0.000407;3.68e-08;<2e-16
PE-MES (without H3K27me3)	Intercept;H3K4me1;H3K4me3;H3K36me3;H3K27ac	3.49253;0.19326;-0.43557;0.82196;1.11479	<2e-16;0.0683;1.81e-06;<2e-16;<2e-16
PE-CP (without H3K27me3)	Intercept;H3K4me1;H3K4me3;H3K36me3;H3K27ac	5.79112;0.28165;-0.26280;1.16051;1.20800	<2e-16;0.013941;0.000498;<2e-16;<2e-16
PE-CM (without H3K27me3)	Intercept;H3K4me1;H3K4me3;H3K36me3;H3K27ac	7.20210;0.14448;-0.36230;1.49772;1.60188	<2e-16;0.227;9.35e-07;<2e-16;<2e-16
PE-NPC (without H3K27me3)	Intercept;H3K4me1;H3K4me3;H3K36me3;H3K27ac	2.89018;-0.04846;-0.11041;0.54978;0.95489	<2e-16;0.39432;0.00579;2.94e-10;<2e-16
PE-CN (without H3K27me3)	Intercept;H3K4me1;H3K4me3;H3K36me3;H3K27ac	4.10318;0.26480;-0.11402;0.88251;0.68970	<2e-16;0.000461;0.002536;<2e-16;<2e-16
PE-MES (without H3K27ac)	Intercept;H3K4me1;H3K4me3;H3K36me3;H3K27me3	2.49256;0.48279;0.20680;0.86997;-0.59648	<2e-16;2.94e-06;0.0115;<2e-16;<2e-16
PE-CP (without H3K27ac)	Intercept;H3K4me1;H3K4me3;H3K36me3;H3K27me4	3.04289;0.64214;0.06039;1.07985;-0.75711	<2e-16;1.02e-08;0.403;<2e-16;<2e-16
PE-CM (without H3K27ac)	Intercept;H3K4me1;H3K4me3;H3K36me3;H3K27me5	2.82548;0.80699;-0.08005;1.12087;-1.04127	3.34e-16;1.08e-12;0.257;<2e-16;<2e-16
PE-NPC (without H3K27ac)	Intercept;H3K4me1;H3K4me3;H3K36me3;H3K27me6	1.16237;0.41590;0.15760;0.38771;-0.39980	3.68e-06;<2e-16;0.000497;1.00e-05;<2e-16
PE-CN (without H3K27ac)	Intercept;H3K4me1;H3K4me3;H3K36me3;H3K27me7	2.54828;0.58609;0.19007;0.60787;-0.43595	<2e-16;<2e-16;2.57e-06;1.40e-10;<2e-16
PE_intragenic-MES	Intercept;H3K4me1;H3K4me3;H3K36me3;H3K27me3;H3K27ac	2.50151;0.27126;-0.02209;1.01565;-0.30737;0.14076	2.84e-15;0.0388;0.8624;<2e-16;4.86e-05;0.4070
PE_intragenic-CP	Intercept;H3K4me1;H3K4me3;H3K36me3;H3K27me3;H3K27ac	4.36975;0.21512;-0.09455;1.1933;-0.27606;0.66160	<2e-16;0.151912;0.350868;<2e-16;0.011987;0.000544
PE_intragenic-CM	Intercept;H3K4me1;H3K4me3;H3K36me3;H3K27me3;H3K27ac	4.88009;0.46912;-0.22694;1.24425;-0.5939;0.87209	<2e-16;0.0042;0.0204;<2e-16;1.12e-07;2.86e-05
PE_intragenic-NPC	Intercept;H3K4me1;H3K4me3;H3K36me3;H3K27me3;H3K27ac	1.73654;0.22209;0.04564;0.50081;-0.26970;0.31045	8.77e-07;0.00741;0.46726;6.51e-07;1.37e-08;0.00782
PE_intragenic-CN	Intercept;H3K4me1;H3K4me3;H3K36me3;H3K27me3;H3K27ac	2.70760;0.37268;0.15745;0.66610;-0.37609;0.19218	1.34e-11;0.000253;0.015041;3.27e-09;4.63e-10;0.118102
PE_intergenic-MES	Intercept;H3K4me1;H3K4me3;H3K36me3;H3K27me3;H3K27ac	4.1239;0.4780;-0.2287;0.9326;-0.5689;1.0571	1.52e-06;0.01085;0.17213;0.00499;1.94e-07;3.17e-07
PE_intergenic-CP	Intercept;H3K4me1;H3K4me3;H3K36me3;H3K27me3;H3K27ac	6.2644;0.7649;-0.2105;1.6297;-0.5718;0.7494	1.09e-07;0.000108;0.096130;7.11e-05;3.82e-05;6.22e-05
PE_intergenic-CM	Intercept;H3K4me1;H3K4me3;H3K36me3;H3K27me3;H3K27ac	3.4950;0.5722;-0.1439;1.1886;-1.0423;0.4047	0.00292;0.00534;0.22221;0.00181;1.07e-13;0.07041
PE_intergenic-NPC	Intercept;H3K4me1;H3K4me3;H3K36me3;H3K27me3;H3K27ac	1.91952;0.07552;0.06692;0.16711;-0.21193;0.82063	0.004122;0.445558;0.351736;0.463575;0.000117;4.9e-10
PE_intergenic-CN	Intercept;H3K4me1;H3K4me3;H3K36me3;H3K27me3;H3K27ac	2.49007;0.56773;0.08360;0.40700;-0.33775;0.30427	0.00466;4.91e-06;0.22802;0.16672;6.98e-07;0.02903
PE-Heart10.5	Intercept;H3K4me1;H3K4me3;H3K36me3;H3K27me3;H3K27ac	3.18597;0.23328;-0.32014;0.80373;-0.80904;1.08654	8.90e-16;0.16;1.84e-05;6.22e-12;3.98e-15;4.21e-11
PE-Liver11.5	Intercept;H3K4me1;H3K4me3;H3K36me3;H3K27me3;H3K27ac	3.10344;0.57590;-0.09486;0.57254;-0.36270;0.48339	<2e-16;2.72e-05;0.197;2.57e-06;5.53e-08;1.02e-06
PE-NeuralTube12.5	Intercept;H3K4me1;H3K4me3;H3K36me3;H3K27me3;H3K27ac	2.43303;0.09565;-0.05656;-0.01470;-0.24669;0.62079	3.07e-15;0.340000;0.312097;0.880431;0.000461;<2e-16
PE-Kidney14.5	Intercept;H3K4me1;H3K4me3;H3K36me3;H3K27me3;H3K27ac	3.60808;0.28586;-0.09900;0.58582;-0.26159;0.72405	<2e-16;0.016351;0.058716;2.06e-05;0.000836;<2e-16
PE-Lung15.5	Intercept;H3K4me1;H3K4me3;H3K36me3;H3K27me3;H3K27ac	3.43695;0.11042;-0.18592;0.45259;0.13052;0.67831	4.87e-15;0.406519;0.000664;0.000636;0.059553;2.18e-14
