# Supplementary material for: Differential contribution to gene expression prediction of histone modifications at enhancers or promoters
Source: PLoS Comput Biol. 2021 Sep 2;17(9):e1009368. doi: 10.1371/journal.pcbi.1009368 (PMC8443064; doi:10.1371/journal.pcbi.1009368)
Supplement: S8 Table — Coordinates of the identified active enhancers (*_e), associated active promoters (*_p), and target genes (genome assembly mm10). The association was done using the top significant Hi-C interactions (Hi-C–top). (XLSX) [file pcbi.1009368.s020.xlsx]

## Sheet: Table S8
chr_e	start_e	end_e	chr_p	start_p	end_p	gene
chr1	118625400	118627000	chr1	118627400	118630600	Tfcp2l1
chr1	118641000	118658200	chr1	118627400	118630600	Tfcp2l1
chr1	118687200	118688000	chr1	118627400	118630600	Tfcp2l1
chr1	118873400	118875200	chr1	119046200	119056400	Gli2
chr1	118980600	118984800	chr1	119046200	119056400	Gli2
chr1	119024600	119026000	chr1	119046200	119056400	Gli2
chr1	119035400	119037800	chr1	119046200	119056400	Gli2
chr1	119064400	119065600	chr1	119046200	119056400	Gli2
chr1	119071800	119083800	chr1	119046200	119056400	Gli2
chr1	119071800	119083800	chr1	119503600	119505400	Ralb
chr1	119119600	119120600	chr1	119046200	119056400	Gli2
chr1	119119600	119120600	chr1	119503600	119505400	Ralb
chr1	119442400	119444400	chr1	119503600	119505400	Ralb
chr1	119496600	119499400	chr1	119503600	119505400	Ralb
chr1	119496600	119499400	chr1	119525000	119527600	Tmem185b
chr1	119868600	119869400	chr1	119835800	119838000	Ptpn4
chr1	119868600	119869400	chr1	119912000	119914000	Tmem177
chr1	119996600	119997800	chr1	119912000	119914000	Tmem177
chr1	120078000	120079800	chr1	120119600	120122800	3110009E18Rik
chr1	120078000	120079800	chr1	120119600	120122800	Dbi
chr1	120082800	120083400	chr1	120119600	120122800	3110009E18Rik
chr1	120082800	120083400	chr1	120119600	120122800	Dbi
chr1	120083800	120084400	chr1	120119600	120122800	3110009E18Rik
chr1	120083800	120084400	chr1	120119600	120122800	Dbi
chr1	120086000	120087400	chr1	120119600	120122800	3110009E18Rik
chr1	120086000	120087400	chr1	120119600	120122800	Dbi
chr1	121096800	121097600	chr1	121086600	121088400	Celrr
chr1	125531800	125535200	chr1	125559200	125562000	Slc35f5
chr1	125687800	125688400	chr1	125676800	125677400	Gpr39
chr1	125730000	125730600	chr1	125676800	125677400	Gpr39
chr1	12711200	12711800	chr1	12691600	12694200	Sulf1
chr1	12711200	12711800	chr1	12717800	12719600	Sulf1
chr1	127167400	127168400	chr1	127204200	127207000	Mgat5
chr1	127234600	127236000	chr1	127204200	127207000	Mgat5
chr1	127313600	127314200	chr1	127204200	127207000	Mgat5
chr1	12740400	12756000	chr1	12691600	12694200	Sulf1
chr1	12740400	12756000	chr1	12717800	12719600	Sulf1
chr1	12761600	12764400	chr1	12691600	12694200	Sulf1
chr1	12761600	12764400	chr1	12717800	12719600	Sulf1
chr1	128000000	128002600	chr1	128101600	128104800	R3hdm1
chr1	128000000	128002600	chr1	128101600	128104800	Zranb3
chr1	12806200	12815600	chr1	12717800	12719600	Sulf1
chr1	128094000	128096600	chr1	128101600	128104800	R3hdm1
chr1	128094000	128096600	chr1	128101600	128104800	Zranb3
chr1	128099000	128099600	chr1	128101600	128104800	R3hdm1
chr1	128099000	128099600	chr1	128101600	128104800	Zranb3
chr1	128303800	128304600	chr1	128243400	128245600	Ubxn4
chr1	12835000	12837000	chr1	12717800	12719600	Sulf1
chr1	128392000	128395600	chr1	128357600	128360400	Mcm6
chr1	128392000	128395600	chr1	128415800	128418200	Dars
chr1	128440400	128441200	chr1	128415800	128418200	Dars
chr1	128472200	128473000	chr1	128415800	128418200	Dars
chr1	131145400	131151600	chr1	131135400	131140800	Dyrk3
chr1	131145400	131151600	chr1	131152600	131154600	Eif2d
chr1	131159800	131162200	chr1	131135400	131140800	Dyrk3
chr1	131159800	131162200	chr1	131152600	131154600	Eif2d
chr1	131274800	131275400	chr1	131135400	131140800	Dyrk3
chr1	131274800	131275400	chr1	131152600	131154600	Eif2d
chr1	13142000	13143000	chr1	13371200	13375000	Ncoa2
chr1	131427000	131428600	chr1	131524800	131529400	Fam72a
chr1	131427000	131428600	chr1	131524800	131529400	Srgap2
chr1	131886000	131894400	chr1	131796800	131798200	Pm20d1
chr1	131886000	131894400	chr1	131827000	131829200	Slc41a1
chr1	131886000	131894400	chr1	131866800	131868400	Rab29
chr1	131886000	131894400	chr1	131909600	131913000	Nucks1
chr1	131914600	131915600	chr1	131866800	131868400	Rab29
chr1	131914600	131915600	chr1	131909600	131913000	Nucks1
chr1	131914600	131915600	chr1	132006600	132009200	Elk4
chr1	13214600	13217400	chr1	13371200	13375000	Ncoa2
chr1	132153200	132154200	chr1	132006600	132009200	Elk4
chr1	132153200	132154200	chr1	132193800	132208600	Mir135b
chr1	132157600	132159400	chr1	132006600	132009200	Elk4
chr1	132157600	132159400	chr1	132193800	132208600	Mir135b
chr1	132211800	132212800	chr1	132193800	132208600	Mir135b
chr1	132262600	132269800	chr1	132193800	132208600	Mir135b
chr1	132271400	132272600	chr1	132193800	132208600	Mir135b
chr1	132279800	132282800	chr1	132193800	132208600	Mir135b
chr1	132283800	132284400	chr1	132193800	132208600	Mir135b
chr1	132287600	132288400	chr1	132193800	132208600	Mir135b
chr1	132290800	132292800	chr1	132193800	132208600	Mir135b
chr1	132321600	132323000	chr1	132193800	132208600	Mir135b
chr1	132331000	132331600	chr1	132193800	132208600	Mir135b
chr1	132341600	132343200	chr1	132193800	132208600	Mir135b
chr1	132380400	132381400	chr1	132193800	132208600	Mir135b
chr1	132380400	132381400	chr1	132475600	132478600	Rbbp5
chr1	132470400	132472800	chr1	132475600	132478600	Rbbp5
chr1	132520600	132521600	chr1	132475600	132478600	Rbbp5
chr1	132520600	132521600	chr1	132542000	132543200	Cntn2
chr1	132586600	132587200	chr1	132542000	132543200	Cntn2
chr1	132979200	132984400	chr1	133024000	133026200	Mdm4
chr1	133013200	133023400	chr1	133024000	133026200	Mdm4
chr1	133013200	133023400	chr1	133127200	133136200	Ppp1r15b
chr1	133032600	133034600	chr1	133024000	133026200	Mdm4
chr1	133032600	133034600	chr1	133127200	133136200	Ppp1r15b
chr1	133079600	133080400	chr1	133024000	133026200	Mdm4
chr1	133079600	133080400	chr1	133127200	133136200	Ppp1r15b
chr1	133083400	133085800	chr1	133024000	133026200	Mdm4
chr1	133083400	133085800	chr1	133127200	133136200	Ppp1r15b
chr1	133094600	133095800	chr1	133024000	133026200	Mdm4
chr1	133094600	133095800	chr1	133127200	133136200	Ppp1r15b
chr1	133101000	133101600	chr1	133024000	133026200	Mdm4
chr1	133101000	133101600	chr1	133127200	133136200	Ppp1r15b
chr1	133105800	133106400	chr1	133024000	133026200	Mdm4
chr1	133105800	133106400	chr1	133127200	133136200	Ppp1r15b
chr1	133126000	133126800	chr1	133024000	133026200	Mdm4
chr1	133126000	133126800	chr1	133127200	133136200	Ppp1r15b
chr1	133146200	133146800	chr1	133127200	133136200	Ppp1r15b
chr1	133204200	133204800	chr1	133127200	133136200	Ppp1r15b
chr1	133209600	133210400	chr1	133127200	133136200	Ppp1r15b
chr1	133491400	133494600	chr1	133608800	133610600	Snrpe
chr1	133520800	133521600	chr1	133608800	133610600	Snrpe
chr1	133691400	133697000	chr1	133608800	133610600	Snrpe
chr1	133691400	133697000	chr1	133659200	133672600	Zbed6
chr1	133691400	133697000	chr1	133659200	133672600	Zc3h11a
chr1	133709600	133711200	chr1	133608800	133610600	Snrpe
chr1	133709600	133711200	chr1	133659200	133672600	Zbed6
chr1	133709600	133711200	chr1	133659200	133672600	Zc3h11a
chr1	133741400	133743000	chr1	133659200	133672600	Zbed6
chr1	133741400	133743000	chr1	133659200	133672600	Zc3h11a
chr1	133889800	133890800	chr1	133659200	133672600	Zbed6
chr1	133889800	133890800	chr1	133659200	133672600	Zc3h11a
chr1	134045800	134046600	chr1	133659200	133672600	Zbed6
chr1	134045800	134046600	chr1	133659200	133672600	Zc3h11a
chr1	13426200	13427000	chr1	13371200	13375000	Ncoa2
chr1	134325600	134327600	chr1	134360600	134362800	Tmem183a
chr1	134325600	134327600	chr1	134385200	134386400	4933406M09Rik
chr1	134325600	134327600	chr1	134405400	134409600	Cyb5r1
chr1	134328600	134329400	chr1	134360600	134362800	Tmem183a
chr1	134328600	134329400	chr1	134385200	134386400	4933406M09Rik
chr1	134328600	134329400	chr1	134405400	134409600	Cyb5r1
chr1	134343600	134346800	chr1	134360600	134362800	Tmem183a
chr1	134343600	134346800	chr1	134385200	134386400	4933406M09Rik
chr1	134343600	134346800	chr1	134405400	134409600	Cyb5r1
chr1	134343600	134346800	chr1	134413200	134417800	Adipor1
chr1	134343600	134346800	chr1	134454600	134456400	Klhl12
chr1	134343600	134346800	chr1	134493800	134501600	Rabif
chr1	134380400	134382800	chr1	134360600	134362800	Tmem183a
chr1	134380400	134382800	chr1	134385200	134386400	4933406M09Rik
chr1	134380400	134382800	chr1	134405400	134409600	Cyb5r1
chr1	134380400	134382800	chr1	134413200	134417800	Adipor1
chr1	134380400	134382800	chr1	134454600	134456400	Klhl12
chr1	134380400	134382800	chr1	134493800	134501600	Rabif
chr1	134380400	134382800	chr1	134548200	134550400	Mgat4e
chr1	134380400	134382800	chr1	134559800	134566600	Kdm5b
chr1	134384000	134384600	chr1	134360600	134362800	Tmem183a
chr1	134384000	134384600	chr1	134385200	134386400	4933406M09Rik
chr1	134384000	134384600	chr1	134405400	134409600	Cyb5r1
chr1	134384000	134384600	chr1	134413200	134417800	Adipor1
chr1	134384000	134384600	chr1	134454600	134456400	Klhl12
chr1	134384000	134384600	chr1	134493800	134501600	Rabif
chr1	134384000	134384600	chr1	134548200	134550400	Mgat4e
chr1	134384000	134384600	chr1	134559800	134566600	Kdm5b
chr1	134398400	134400200	chr1	134360600	134362800	Tmem183a
chr1	134398400	134400200	chr1	134385200	134386400	4933406M09Rik
chr1	134398400	134400200	chr1	134405400	134409600	Cyb5r1
chr1	134398400	134400200	chr1	134413200	134417800	Adipor1
chr1	134398400	134400200	chr1	134454600	134456400	Klhl12
chr1	134398400	134400200	chr1	134493800	134501600	Rabif
chr1	134418000	134420400	chr1	134360600	134362800	Tmem183a
chr1	134418000	134420400	chr1	134385200	134386400	4933406M09Rik
chr1	134418000	134420400	chr1	134405400	134409600	Cyb5r1
chr1	134418000	134420400	chr1	134413200	134417800	Adipor1
chr1	134418000	134420400	chr1	134454600	134456400	Klhl12
chr1	134418000	134420400	chr1	134493800	134501600	Rabif
chr1	134418000	134420400	chr1	134548200	134550400	Mgat4e
chr1	134418000	134420400	chr1	134559800	134566600	Kdm5b
chr1	134426000	134429000	chr1	134360600	134362800	Tmem183a
chr1	134426000	134429000	chr1	134385200	134386400	4933406M09Rik
chr1	134426000	134429000	chr1	134405400	134409600	Cyb5r1
chr1	134426000	134429000	chr1	134413200	134417800	Adipor1
chr1	134426000	134429000	chr1	134454600	134456400	Klhl12
chr1	134426000	134429000	chr1	134493800	134501600	Rabif
chr1	134426000	134429000	chr1	134548200	134550400	Mgat4e
chr1	134426000	134429000	chr1	134559800	134566600	Kdm5b
chr1	134430800	134436600	chr1	134360600	134362800	Tmem183a
chr1	134430800	134436600	chr1	134385200	134386400	4933406M09Rik
chr1	134430800	134436600	chr1	134405400	134409600	Cyb5r1
chr1	134430800	134436600	chr1	134413200	134417800	Adipor1
chr1	134430800	134436600	chr1	134454600	134456400	Klhl12
chr1	134430800	134436600	chr1	134493800	134501600	Rabif
chr1	134430800	134436600	chr1	134548200	134550400	Mgat4e
chr1	134491600	134492800	chr1	134360600	134362800	Tmem183a
chr1	134491600	134492800	chr1	134385200	134386400	4933406M09Rik
chr1	134491600	134492800	chr1	134405400	134409600	Cyb5r1
chr1	134491600	134492800	chr1	134413200	134417800	Adipor1
chr1	134491600	134492800	chr1	134454600	134456400	Klhl12
chr1	134491600	134492800	chr1	134493800	134501600	Rabif
chr1	134491600	134492800	chr1	134548200	134550400	Mgat4e
chr1	134491600	134492800	chr1	134559800	134566600	Kdm5b
chr1	134513000	134514400	chr1	134385200	134386400	4933406M09Rik
chr1	134513000	134514400	chr1	134405400	134409600	Cyb5r1
chr1	134513000	134514400	chr1	134413200	134417800	Adipor1
chr1	134513000	134514400	chr1	134454600	134456400	Klhl12
chr1	134513000	134514400	chr1	134493800	134501600	Rabif
chr1	134513000	134514400	chr1	134548200	134550400	Mgat4e
chr1	134513000	134514400	chr1	134559800	134566600	Kdm5b
chr1	134532000	134537000	chr1	134360600	134362800	Tmem183a
chr1	134532000	134537000	chr1	134385200	134386400	4933406M09Rik
chr1	134532000	134537000	chr1	134413200	134417800	Adipor1
chr1	134532000	134537000	chr1	134454600	134456400	Klhl12
chr1	134532000	134537000	chr1	134493800	134501600	Rabif
chr1	134532000	134537000	chr1	134548200	134550400	Mgat4e
chr1	134532000	134537000	chr1	134559800	134566600	Kdm5b
chr1	134539000	134542800	chr1	134360600	134362800	Tmem183a
chr1	134539000	134542800	chr1	134385200	134386400	4933406M09Rik
chr1	134539000	134542800	chr1	134405400	134409600	Cyb5r1
chr1	134539000	134542800	chr1	134413200	134417800	Adipor1
chr1	134539000	134542800	chr1	134454600	134456400	Klhl12
chr1	134539000	134542800	chr1	134493800	134501600	Rabif
chr1	134539000	134542800	chr1	134548200	134550400	Mgat4e
chr1	134539000	134542800	chr1	134559800	134566600	Kdm5b
chr1	134554800	134557600	chr1	134385200	134386400	4933406M09Rik
chr1	134554800	134557600	chr1	134413200	134417800	Adipor1
chr1	134554800	134557600	chr1	134454600	134456400	Klhl12
chr1	134554800	134557600	chr1	134493800	134501600	Rabif
chr1	134554800	134557600	chr1	134548200	134550400	Mgat4e
chr1	134554800	134557600	chr1	134559800	134566600	Kdm5b
chr1	134567400	134572200	chr1	134413200	134417800	Adipor1
chr1	134567400	134572200	chr1	134454600	134456400	Klhl12
chr1	134567400	134572200	chr1	134493800	134501600	Rabif
chr1	134567400	134572200	chr1	134548200	134550400	Mgat4e
chr1	134567400	134572200	chr1	134559800	134566600	Kdm5b
chr1	134587600	134591400	chr1	134360600	134362800	Tmem183a
chr1	134587600	134591400	chr1	134385200	134386400	4933406M09Rik
chr1	134587600	134591400	chr1	134413200	134417800	Adipor1
chr1	134587600	134591400	chr1	134454600	134456400	Klhl12
chr1	134587600	134591400	chr1	134493800	134501600	Rabif
chr1	134587600	134591400	chr1	134548200	134550400	Mgat4e
chr1	134587600	134591400	chr1	134559800	134566600	Kdm5b
chr1	13494400	13495400	chr1	13371200	13375000	Ncoa2
chr1	135108200	135110200	chr1	134955000	134956400	Ppp1r12b
chr1	135108200	135110200	chr1	134961600	134963800	Ube2t
chr1	135108200	135110200	chr1	135132400	135133000	Ptpn7
chr1	135108200	135110200	chr1	135132400	135133000	Ptprv
chr1	135108200	135110200	chr1	135256400	135262000	Elf3
chr1	135129200	135131600	chr1	134955000	134956400	Ppp1r12b
chr1	135129200	135131600	chr1	135132400	135133000	Ptpn7
chr1	135129200	135131600	chr1	135132400	135133000	Ptprv
chr1	135129200	135131600	chr1	135256400	135262000	Elf3
chr1	135129200	135131600	chr1	135311200	135314600	Timm17a
chr1	135153800	135155000	chr1	135132400	135133000	Ptpn7
chr1	135153800	135155000	chr1	135132400	135133000	Ptprv
chr1	135153800	135155000	chr1	135256400	135262000	Elf3
chr1	135153800	135155000	chr1	135311200	135314600	Timm17a
chr1	135160800	135161600	chr1	135132400	135133000	Ptpn7
chr1	135160800	135161600	chr1	135132400	135133000	Ptprv
chr1	135160800	135161600	chr1	135256400	135262000	Elf3
chr1	135160800	135161600	chr1	135311200	135314600	Timm17a
chr1	135160800	135161600	chr1	135429400	135431200	Ipo9
chr1	135183000	135187800	chr1	135132400	135133000	Ptpn7
chr1	135183000	135187800	chr1	135132400	135133000	Ptprv
chr1	135183000	135187800	chr1	135256400	135262000	Elf3
chr1	135183000	135187800	chr1	135311200	135314600	Timm17a
chr1	135193600	135194200	chr1	135132400	135133000	Ptpn7
chr1	135193600	135194200	chr1	135132400	135133000	Ptprv
chr1	135193600	135194200	chr1	135256400	135262000	Elf3
chr1	135193600	135194200	chr1	135311200	135314600	Timm17a
chr1	135197600	135201200	chr1	135256400	135262000	Elf3
chr1	135197600	135201200	chr1	135311200	135314600	Timm17a
chr1	135216400	135218600	chr1	135132400	135133000	Ptpn7
chr1	135216400	135218600	chr1	135132400	135133000	Ptprv
chr1	135216400	135218600	chr1	135256400	135262000	Elf3
chr1	135234400	135235200	chr1	135132400	135133000	Ptpn7
chr1	135234400	135235200	chr1	135132400	135133000	Ptprv
chr1	135234400	135235200	chr1	135256400	135262000	Elf3
chr1	135234400	135235200	chr1	135311200	135314600	Timm17a
chr1	135248200	135249200	chr1	135132400	135133000	Ptpn7
chr1	135248200	135249200	chr1	135132400	135133000	Ptprv
chr1	135248200	135249200	chr1	135256400	135262000	Elf3
chr1	135248200	135249200	chr1	135311200	135314600	Timm17a
chr1	135251000	135254200	chr1	135132400	135133000	Ptpn7
chr1	135251000	135254200	chr1	135132400	135133000	Ptprv
chr1	135251000	135254200	chr1	135256400	135262000	Elf3
chr1	135251000	135254200	chr1	135311200	135314600	Timm17a
chr1	13535000	13535600	chr1	13371200	13375000	Ncoa2
chr1	135368200	135369600	chr1	135132400	135133000	Ptpn7
chr1	135368200	135369600	chr1	135132400	135133000	Ptprv
chr1	135368200	135369600	chr1	135256400	135262000	Elf3
chr1	135368200	135369600	chr1	135311200	135314600	Timm17a
chr1	135368200	135369600	chr1	135429400	135431200	Ipo9
chr1	135466400	135467800	chr1	135429400	135431200	Ipo9
chr1	135471600	135472400	chr1	135429400	135431200	Ipo9
chr1	135507000	135511200	chr1	135429400	135431200	Ipo9
chr1	135675400	135678000	chr1	135728600	135730200	Csrp1
chr1	135714200	135715600	chr1	135728600	135730200	Csrp1
chr1	13606200	13608200	chr1	13588600	13590600	Tram1
chr1	13606200	13608200	chr1	13658400	13662000	Lactb2
chr1	136139800	136140600	chr1	136228600	136235000	Inava
chr1	136159000	136160000	chr1	136228600	136235000	Inava
chr1	136173600	136175200	chr1	136228600	136235000	Inava
chr1	136173600	136175200	chr1	136344400	136346800	Camsap2
chr1	136215600	136216600	chr1	136228600	136235000	Inava
chr1	136215600	136216600	chr1	136344400	136346800	Camsap2
chr1	13621600	13622200	chr1	13588600	13590600	Tram1
chr1	13621600	13622200	chr1	13658400	13662000	Lactb2
chr1	136219600	136220200	chr1	136228600	136235000	Inava
chr1	136219600	136220200	chr1	136344400	136346800	Camsap2
chr1	136450000	136451000	chr1	136228600	136235000	Inava
chr1	136450000	136451000	chr1	136344400	136346800	Camsap2
chr1	136450000	136451000	chr1	136414600	136417800	9230116N13Rik
chr1	136450000	136451000	chr1	136414600	136417800	Ddx59
chr1	136450000	136451000	chr1	136465800	136467600	Kif14
chr1	136462600	136463200	chr1	136228600	136235000	Inava
chr1	136462600	136463200	chr1	136344400	136346800	Camsap2
chr1	136462600	136463200	chr1	136414600	136417800	9230116N13Rik
chr1	136462600	136463200	chr1	136414600	136417800	Ddx59
chr1	136462600	136463200	chr1	136465800	136467600	Kif14
chr1	136469200	136471600	chr1	136228600	136235000	Inava
chr1	136469200	136471600	chr1	136344400	136346800	Camsap2
chr1	136469200	136471600	chr1	136414600	136417800	9230116N13Rik
chr1	136469200	136471600	chr1	136414600	136417800	Ddx59
chr1	136469200	136471600	chr1	136465800	136467600	Kif14
chr1	136555600	136556200	chr1	136623800	136629600	Zfp281
chr1	136555600	136556200	chr1	136669800	136685600	Gm19705
chr1	136555600	136556200	chr1	136690400	136701200	Platr22
chr1	136565200	136572400	chr1	136623800	136629600	Zfp281
chr1	136565200	136572400	chr1	136669800	136685600	Gm19705
chr1	136565200	136572400	chr1	136690400	136701200	Platr22
chr1	136593200	136599200	chr1	136623800	136629600	Zfp281
chr1	136593200	136599200	chr1	136669800	136685600	Gm19705
chr1	136593200	136599200	chr1	136690400	136701200	Platr22
chr1	13663800	13664400	chr1	13658400	13662000	Lactb2
chr1	136644200	136647000	chr1	136623800	136629600	Zfp281
chr1	136644200	136647000	chr1	136669800	136685600	Gm19705
chr1	136644200	136647000	chr1	136690400	136701200	Platr22
chr1	136706000	136708600	chr1	136623800	136629600	Zfp281
chr1	136706000	136708600	chr1	136669800	136685600	Gm19705
chr1	136706000	136708600	chr1	136690400	136701200	Platr22
chr1	136727200	136729000	chr1	136623800	136629600	Zfp281
chr1	136727200	136729000	chr1	136669800	136685600	Gm19705
chr1	136727200	136729000	chr1	136690400	136701200	Platr22
chr1	136730800	136731800	chr1	136623800	136629600	Zfp281
chr1	136730800	136731800	chr1	136669800	136685600	Gm19705
chr1	136730800	136731800	chr1	136690400	136701200	Platr22
chr1	136733000	136734000	chr1	136623800	136629600	Zfp281
chr1	136733000	136734000	chr1	136669800	136685600	Gm19705
chr1	136733000	136734000	chr1	136690400	136701200	Platr22
chr1	136737600	136738600	chr1	136623800	136629600	Zfp281
chr1	136737600	136738600	chr1	136669800	136685600	Gm19705
chr1	136737600	136738600	chr1	136690400	136701200	Platr22
chr1	138592200	138593400	chr1	138617200	138620800	Nek7
chr1	138603200	138605000	chr1	138617200	138620800	Nek7
chr1	138608400	138609600	chr1	138617200	138620800	Nek7
chr1	138831200	138831800	chr1	138856600	138857200	2310009B15Rik
chr1	138956800	138957400	chr1	138856600	138857200	2310009B15Rik
chr1	138956800	138957400	chr1	138962600	138964800	Dennd1b
chr1	139491000	139501200	chr1	139454000	139456000	Aspm
chr1	14292200	14293200	chr1	14309000	14310600	Eya1
chr1	143731200	143735200	chr1	143700800	143703800	Cdc73
chr1	143731200	143735200	chr1	143738600	143740600	Glrx2
chr1	143731200	143735200	chr1	143776200	143778800	Trove2
chr1	143731200	143735200	chr1	143776200	143778800	Uchl5
chr1	143770400	143771000	chr1	143700800	143703800	Cdc73
chr1	143770400	143771000	chr1	143738600	143740600	Glrx2
chr1	143770400	143771000	chr1	143776200	143778800	Trove2
chr1	143770400	143771000	chr1	143776200	143778800	Uchl5
chr1	150115000	150115600	chr1	150164800	150165400	Ptgs2os2
chr1	151080400	151081000	chr1	151343600	151347200	Ivns1abp
chr1	151086600	151087200	chr1	151343600	151347200	Ivns1abp
chr1	151177200	151179000	chr1	151343600	151347200	Ivns1abp
chr1	151244800	151245800	chr1	151343600	151347200	Ivns1abp
chr1	151250400	151251800	chr1	151343600	151347200	Ivns1abp
chr1	151258800	151259600	chr1	151343600	151347200	Ivns1abp
chr1	151289600	151290200	chr1	151343600	151347200	Ivns1abp
chr1	151515400	151517000	chr1	151499200	151501800	Rnf2
chr1	151543200	151546600	chr1	151499200	151501800	Rnf2
chr1	151543200	151546600	chr1	151570600	151572600	Fam129a
chr1	151685600	151686400	chr1	151499200	151501800	Rnf2
chr1	151685600	151686400	chr1	151570600	151572600	Fam129a
chr1	151685600	151686400	chr1	151754200	151756600	2810414N06Rik
chr1	151685600	151686400	chr1	151754200	151756600	Edem3
chr1	152779200	152779800	chr1	152899000	152905000	Smg7
chr1	152790400	152791600	chr1	152899000	152905000	Smg7
chr1	152792600	152795600	chr1	152899000	152905000	Smg7
chr1	152796000	152797000	chr1	152899000	152905000	Smg7
chr1	152815000	152815600	chr1	152899000	152905000	Smg7
chr1	152830000	152833600	chr1	152899000	152905000	Smg7
chr1	152834200	152840000	chr1	152899000	152905000	Smg7
chr1	152913800	152918400	chr1	152899000	152905000	Smg7
chr1	152913800	152918400	chr1	153185000	153186800	Lamc2
chr1	152973200	152974000	chr1	152899000	152905000	Smg7
chr1	152991800	152993400	chr1	152899000	152905000	Smg7
chr1	153007200	153012600	chr1	152899000	152905000	Smg7
chr1	153030800	153034200	chr1	152899000	152905000	Smg7
chr1	153030800	153034200	chr1	153329800	153334200	Lamc1
chr1	153037600	153038600	chr1	152899000	152905000	Smg7
chr1	153039600	153040800	chr1	152899000	152905000	Smg7
chr1	153039600	153040800	chr1	153329800	153334200	Lamc1
chr1	153046600	153048800	chr1	152899000	152905000	Smg7
chr1	153071600	153073200	chr1	152899000	152905000	Smg7
chr1	153090600	153101800	chr1	152899000	152905000	Smg7
chr1	153090600	153101800	chr1	153185000	153186800	Lamc2
chr1	153090600	153101800	chr1	153329800	153334200	Lamc1
chr1	153153600	153154400	chr1	153185000	153186800	Lamc2
chr1	153153600	153154400	chr1	153329800	153334200	Lamc1
chr1	153172000	153173400	chr1	153185000	153186800	Lamc2
chr1	153172000	153173400	chr1	153329800	153334200	Lamc1
chr1	153191200	153191800	chr1	153185000	153186800	Lamc2
chr1	153215000	153218400	chr1	153185000	153186800	Lamc2
chr1	153215000	153218400	chr1	153329800	153334200	Lamc1
chr1	153219200	153220000	chr1	153185000	153186800	Lamc2
chr1	153219200	153220000	chr1	153329800	153334200	Lamc1
chr1	153227000	153227800	chr1	153185000	153186800	Lamc2
chr1	153227000	153227800	chr1	153329800	153334200	Lamc1
chr1	153268200	153271600	chr1	153185000	153186800	Lamc2
chr1	153268200	153271600	chr1	153329800	153334200	Lamc1
chr1	153315600	153317800	chr1	153185000	153186800	Lamc2
chr1	153315600	153317800	chr1	153329800	153334200	Lamc1
chr1	153315600	153317800	chr1	153413400	153415000	E330020D12Rik
chr1	153345600	153346600	chr1	153329800	153334200	Lamc1
chr1	153372800	153379000	chr1	153329800	153334200	Lamc1
chr1	153372800	153379000	chr1	153413400	153415000	E330020D12Rik
chr1	153386200	153386800	chr1	153185000	153186800	Lamc2
chr1	153386200	153386800	chr1	153329800	153334200	Lamc1
chr1	153386200	153386800	chr1	153413400	153415000	E330020D12Rik
chr1	153406400	153407800	chr1	153185000	153186800	Lamc2
chr1	153406400	153407800	chr1	153329800	153334200	Lamc1
chr1	153406400	153407800	chr1	153413400	153415000	E330020D12Rik
chr1	153500000	153503200	chr1	153481000	153496600	Dhx9
chr1	153500000	153503200	chr1	153748800	153749800	Rnasel
chr1	153507200	153510400	chr1	153481000	153496600	Dhx9
chr1	153507200	153510400	chr1	153748800	153749800	Rnasel
chr1	153531200	153534200	chr1	153481000	153496600	Dhx9
chr1	153531200	153534200	chr1	153748800	153749800	Rnasel
chr1	153679200	153680800	chr1	153748800	153749800	Rnasel
chr1	153765800	153766400	chr1	153748800	153749800	Rnasel
chr1	154078800	154082000	chr1	153898800	153903600	Glul
chr1	154078800	154082000	chr1	153898800	153903600	Mir8114
chr1	154100000	154102200	chr1	153898800	153903600	Glul
chr1	154100000	154102200	chr1	153898800	153903600	Mir8114
chr1	154117400	154118800	chr1	153898800	153903600	Glul
chr1	154117400	154118800	chr1	153898800	153903600	Mir8114
chr1	155028800	155029600	chr1	155158200	155159400	Stx6
chr1	155052800	155053600	chr1	155158200	155159400	Stx6
chr1	155054600	155056600	chr1	155158200	155159400	Stx6
chr1	155086400	155087200	chr1	155158200	155159400	Stx6
chr1	155223200	155224800	chr1	155158200	155159400	Stx6
chr1	156532000	156533000	chr1	156420200	156421800	Axdnd1
chr1	156532000	156533000	chr1	156472800	156474800	Soat1
chr1	156532000	156533000	chr1	156558200	156560000	Abl2
chr1	156565600	156566200	chr1	156558200	156560000	Abl2
chr1	156613800	156616400	chr1	156558200	156560000	Abl2
chr1	156613800	156616400	chr1	156672600	156675000	Tor3a
chr1	156613800	156616400	chr1	156717800	156719800	Fam20b
chr1	156652000	156661800	chr1	156558200	156560000	Abl2
chr1	156652000	156661800	chr1	156672600	156675000	Tor3a
chr1	156652000	156661800	chr1	156717800	156719800	Fam20b
chr1	156666600	156670400	chr1	156672600	156675000	Tor3a
chr1	156666600	156670400	chr1	156717800	156719800	Fam20b
chr1	156748200	156748800	chr1	156717800	156719800	Fam20b
chr1	156752000	156752800	chr1	156717800	156719800	Fam20b
chr1	156921600	156922200	chr1	156938200	156940800	Ralgps2
chr1	156955800	156957000	chr1	156938200	156940800	Ralgps2
chr1	156983000	156984000	chr1	156938200	156940800	Ralgps2
chr1	156994400	156996000	chr1	156938200	156940800	Ralgps2
chr1	157076800	157078000	chr1	156938200	156940800	Ralgps2
chr1	157079000	157080200	chr1	156717800	156719800	Fam20b
chr1	157079000	157080200	chr1	156938200	156940800	Ralgps2
chr1	157081200	157082000	chr1	156717800	156719800	Fam20b
chr1	157081200	157082000	chr1	156938200	156940800	Ralgps2
chr1	157086000	157087000	chr1	156938200	156940800	Ralgps2
chr1	157415200	157417200	chr1	157457600	157459400	Cryzl2
chr1	157417600	157418400	chr1	157457600	157459400	Cryzl2
chr1	157439800	157441000	chr1	157457600	157459400	Cryzl2
chr1	157443000	157445200	chr1	157457600	157459400	Cryzl2
chr1	157449600	157450600	chr1	157457600	157459400	Cryzl2
chr1	15788800	15794000	chr1	15803200	15808600	Terf1
chr1	15812400	15817200	chr1	15803200	15808600	Terf1
chr1	15883400	15884200	chr1	15803200	15808600	Terf1
chr1	159226800	159227600	chr1	159231000	159233800	Cop1
chr1	160145800	160146600	chr1	160194200	160196200	Mrps14
chr1	160145800	160146600	chr1	160203800	160214800	Cacybp
chr1	160217400	160218800	chr1	160194200	160196200	Mrps14
chr1	160217400	160218800	chr1	160203800	160214800	Cacybp
chr1	160274800	160275400	chr1	160203800	160214800	Cacybp
chr1	160308400	160312600	chr1	160203800	160214800	Cacybp
chr1	161020000	161020800	chr1	161033400	161038600	Gas5
chr1	161020000	161020800	chr1	161033400	161038600	Snord47
chr1	161020000	161020800	chr1	161033400	161038600	Zbtb37
chr1	161020000	161020800	chr1	161159800	161161200	Tex50
chr1	161253200	161254400	chr1	161247800	161251800	Prdx6
chr1	161271200	161271800	chr1	161247800	161251800	Prdx6
chr1	161918200	161919000	chr1	161875400	161879200	Suco
chr1	161918200	161919000	chr1	161968600	161970200	4930558K02Rik
chr1	161918200	161919000	chr1	161968600	161970200	Pigc
chr1	161976000	161977600	chr1	161875400	161879200	Suco
chr1	161976000	161977600	chr1	161968600	161970200	4930558K02Rik
chr1	161976000	161977600	chr1	161968600	161970200	Pigc
chr1	164018200	164021600	chr1	163993800	163996400	BC055324
chr1	164018200	164021600	chr1	163993800	163996400	Mettl18
chr1	164372600	164379200	chr1	164275200	164276200	Ccdc181
chr1	164372600	164379200	chr1	164453200	164459200	Atp1b1
chr1	164372600	164379200	chr1	164501600	164505400	Gm26685
chr1	164449600	164452000	chr1	164453200	164459200	Atp1b1
chr1	164449600	164452000	chr1	164501600	164505400	Gm26685
chr1	164490200	164496000	chr1	164453200	164459200	Atp1b1
chr1	164490200	164496000	chr1	164501600	164505400	Gm26685
chr1	164518800	164519800	chr1	164453200	164459200	Atp1b1
chr1	164518800	164519800	chr1	164501600	164505400	Gm26685
chr1	164521600	164523600	chr1	164453200	164459200	Atp1b1
chr1	164521600	164523600	chr1	164501600	164505400	Gm26685
chr1	164538000	164539200	chr1	164453200	164459200	Atp1b1
chr1	164538000	164539200	chr1	164501600	164505400	Gm26685
chr1	164577000	164577600	chr1	164453200	164459200	Atp1b1
chr1	164577000	164577600	chr1	164501600	164505400	Gm26685
chr1	165062800	165063400	chr1	165091600	165092200	4930568G15Rik
chr1	165614800	165615400	chr1	165633200	165636200	Mpzl1
chr1	165616800	165617600	chr1	165633200	165636200	Mpzl1
chr1	165629800	165630400	chr1	165633200	165636200	Mpzl1
chr1	165640800	165643400	chr1	165633200	165636200	Mpzl1
chr1	165653000	165654000	chr1	165633200	165636200	Mpzl1
chr1	165655200	165656000	chr1	165633200	165636200	Mpzl1
chr1	165770400	165771200	chr1	165788800	165789600	Cd247
chr1	165771400	165772000	chr1	165788800	165789600	Cd247
chr1	165772200	165772800	chr1	165788800	165789600	Cd247
chr1	166148400	166156000	chr1	166000800	166004200	Pou2f1
chr1	166148400	166156000	chr1	166123400	166144400	Dusp27
chr1	166148400	166156000	chr1	166123400	166144400	Gpa33
chr1	166148400	166156000	chr1	166378600	166379800	Tada1
chr1	166157200	166158600	chr1	166000800	166004200	Pou2f1
chr1	166157200	166158600	chr1	166123400	166144400	Dusp27
chr1	166157200	166158600	chr1	166123400	166144400	Gpa33
chr1	166157200	166158600	chr1	166378600	166379800	Tada1
chr1	167222800	167223600	chr1	167278400	167285600	Uck2
chr1	167222800	167223600	chr1	167289200	167290600	Mir6347
chr1	167222800	167223600	chr1	167307200	167311000	Tmco1
chr1	167222800	167223600	chr1	167349400	167351400	Aldh9a1
chr1	167223800	167224800	chr1	167278400	167285600	Uck2
chr1	167223800	167224800	chr1	167289200	167290600	Mir6347
chr1	167223800	167224800	chr1	167307200	167311000	Tmco1
chr1	167223800	167224800	chr1	167349400	167351400	Aldh9a1
chr1	167268600	167272800	chr1	167278400	167285600	Uck2
chr1	167268600	167272800	chr1	167289200	167290600	Mir6347
chr1	167268600	167272800	chr1	167307200	167311000	Tmco1
chr1	167268600	167272800	chr1	167349400	167351400	Aldh9a1
chr1	167273800	167277200	chr1	167278400	167285600	Uck2
chr1	167273800	167277200	chr1	167289200	167290600	Mir6347
chr1	167273800	167277200	chr1	167307200	167311000	Tmco1
chr1	167273800	167277200	chr1	167349400	167351400	Aldh9a1
chr1	167620400	167621000	chr1	167392600	167394800	Mgst3
chr1	168382400	168383400	chr1	168431200	168433000	Pbx1
chr1	168395800	168397600	chr1	168431200	168433000	Pbx1
chr1	170871000	170872600	chr1	170866600	170869800	Atf6
chr1	170871000	170872600	chr1	170884200	170885800	Dusp12
chr1	170888200	170893800	chr1	170866600	170869800	Atf6
chr1	170888200	170893800	chr1	170884200	170885800	Dusp12
chr1	170967400	170968200	chr1	170884200	170885800	Dusp12
chr1	170977400	170980000	chr1	170866600	170869800	Atf6
chr1	171088200	171090800	chr1	171149800	171151800	Mpz
chr1	171088200	171090800	chr1	171149800	171151800	Sdhc
chr1	171088200	171090800	chr1	171250600	171253200	Adamts4
chr1	171101200	171104200	chr1	171149800	171151800	Mpz
chr1	171101200	171104200	chr1	171149800	171151800	Sdhc
chr1	171101200	171104200	chr1	171269400	171271600	B4galt3
chr1	171110600	171112800	chr1	171149800	171151800	Mpz
chr1	171110600	171112800	chr1	171149800	171151800	Sdhc
chr1	171110600	171112800	chr1	171220800	171223000	Apoa2
chr1	171110600	171112800	chr1	171220800	171223000	Tomm40l
chr1	171110600	171112800	chr1	171246000	171248600	Ndufs2
chr1	171110600	171112800	chr1	171250600	171253200	Adamts4
chr1	171110600	171112800	chr1	171269400	171271600	B4galt3
chr1	171110600	171112800	chr1	171286600	171288400	Usp21
chr1	171110600	171112800	chr1	171293600	171295600	Ufc1
chr1	171110600	171112800	chr1	171344600	171347600	Nit1
chr1	171110600	171112800	chr1	171344600	171347600	Pfdn2
chr1	171110600	171112800	chr1	171359600	171362400	Klhdc9
chr1	171113400	171114800	chr1	171149800	171151800	Mpz
chr1	171113400	171114800	chr1	171149800	171151800	Sdhc
chr1	171113400	171114800	chr1	171220800	171223000	Apoa2
chr1	171113400	171114800	chr1	171220800	171223000	Tomm40l
chr1	171113400	171114800	chr1	171246000	171248600	Ndufs2
chr1	171113400	171114800	chr1	171250600	171253200	Adamts4
chr1	171113400	171114800	chr1	171269400	171271600	B4galt3
chr1	171113400	171114800	chr1	171286600	171288400	Usp21
chr1	171113400	171114800	chr1	171293600	171295600	Ufc1
chr1	171113400	171114800	chr1	171344600	171347600	Nit1
chr1	171113400	171114800	chr1	171344600	171347600	Pfdn2
chr1	171113400	171114800	chr1	171359600	171362400	Klhdc9
chr1	171134200	171135400	chr1	171149800	171151800	Mpz
chr1	171134200	171135400	chr1	171149800	171151800	Sdhc
chr1	171134200	171135400	chr1	171220800	171223000	Apoa2
chr1	171134200	171135400	chr1	171220800	171223000	Tomm40l
chr1	171134200	171135400	chr1	171246000	171248600	Ndufs2
chr1	171134200	171135400	chr1	171250600	171253200	Adamts4
chr1	171134200	171135400	chr1	171269400	171271600	B4galt3
chr1	171134200	171135400	chr1	171286600	171288400	Usp21
chr1	171189200	171190000	chr1	171149800	171151800	Mpz
chr1	171189200	171190000	chr1	171149800	171151800	Sdhc
chr1	171189200	171190000	chr1	171220800	171223000	Apoa2
chr1	171189200	171190000	chr1	171220800	171223000	Tomm40l
chr1	171189200	171190000	chr1	171246000	171248600	Ndufs2
chr1	171189200	171190000	chr1	171250600	171253200	Adamts4
chr1	171189200	171190000	chr1	171269400	171271600	B4galt3
chr1	171189200	171190000	chr1	171286600	171288400	Usp21
chr1	171258800	171259400	chr1	171149800	171151800	Mpz
chr1	171258800	171259400	chr1	171149800	171151800	Sdhc
chr1	171258800	171259400	chr1	171220800	171223000	Apoa2
chr1	171258800	171259400	chr1	171220800	171223000	Tomm40l
chr1	171258800	171259400	chr1	171246000	171248600	Ndufs2
chr1	171258800	171259400	chr1	171250600	171253200	Adamts4
chr1	171258800	171259400	chr1	171269400	171271600	B4galt3
chr1	171258800	171259400	chr1	171280000	171282000	Ppox
chr1	171258800	171259400	chr1	171286600	171288400	Usp21
chr1	171258800	171259400	chr1	171293600	171295600	Ufc1
chr1	171319400	171321200	chr1	171246000	171248600	Ndufs2
chr1	171319400	171321200	chr1	171250600	171253200	Adamts4
chr1	171319400	171321200	chr1	171269400	171271600	B4galt3
chr1	171319400	171321200	chr1	171280000	171282000	Ppox
chr1	171319400	171321200	chr1	171286600	171288400	Usp21
chr1	171319400	171321200	chr1	171293600	171295600	Ufc1
chr1	171319400	171321200	chr1	171327400	171331400	Dedd
chr1	171319400	171321200	chr1	171344600	171347600	Nit1
chr1	171319400	171321200	chr1	171344600	171347600	Pfdn2
chr1	171319400	171321200	chr1	171359600	171362400	Klhdc9
chr1	171319400	171321200	chr1	171370000	171370600	Nectin4
chr1	171319400	171321200	chr1	171389000	171390600	Arhgap30
chr1	171319400	171321200	chr1	171410600	171420800	Tstd1
chr1	171319400	171321200	chr1	171410600	171420800	Usf1
chr1	171319400	171321200	chr1	171436800	171442600	F11r
chr1	171319400	171321200	chr1	171436800	171442600	Gm26641
chr1	171321800	171322600	chr1	171250600	171253200	Adamts4
chr1	171321800	171322600	chr1	171269400	171271600	B4galt3
chr1	171321800	171322600	chr1	171280000	171282000	Ppox
chr1	171321800	171322600	chr1	171286600	171288400	Usp21
chr1	171321800	171322600	chr1	171293600	171295600	Ufc1
chr1	171321800	171322600	chr1	171327400	171331400	Dedd
chr1	171321800	171322600	chr1	171344600	171347600	Nit1
chr1	171321800	171322600	chr1	171344600	171347600	Pfdn2
chr1	171321800	171322600	chr1	171359600	171362400	Klhdc9
chr1	171321800	171322600	chr1	171370000	171370600	Nectin4
chr1	171321800	171322600	chr1	171389000	171390600	Arhgap30
chr1	171321800	171322600	chr1	171410600	171420800	Tstd1
chr1	171321800	171322600	chr1	171410600	171420800	Usf1
chr1	171321800	171322600	chr1	171436800	171442600	F11r
chr1	171321800	171322600	chr1	171436800	171442600	Gm26641
chr1	171386200	171387800	chr1	171269400	171271600	B4galt3
chr1	171386200	171387800	chr1	171286600	171288400	Usp21
chr1	171386200	171387800	chr1	171327400	171331400	Dedd
chr1	171386200	171387800	chr1	171344600	171347600	Nit1
chr1	171386200	171387800	chr1	171344600	171347600	Pfdn2
chr1	171386200	171387800	chr1	171359600	171362400	Klhdc9
chr1	171386200	171387800	chr1	171370000	171370600	Nectin4
chr1	171386200	171387800	chr1	171389000	171390600	Arhgap30
chr1	171386200	171387800	chr1	171410600	171420800	Tstd1
chr1	171386200	171387800	chr1	171410600	171420800	Usf1
chr1	171386200	171387800	chr1	171436800	171442600	F11r
chr1	171386200	171387800	chr1	171436800	171442600	Gm26641
chr1	171386200	171387800	chr1	171503200	171505000	Alyref2
chr1	171460000	171460800	chr1	171344600	171347600	Nit1
chr1	171460000	171460800	chr1	171344600	171347600	Pfdn2
chr1	171460000	171460800	chr1	171359600	171362400	Klhdc9
chr1	171460000	171460800	chr1	171370000	171370600	Nectin4
chr1	171460000	171460800	chr1	171389000	171390600	Arhgap30
chr1	171460000	171460800	chr1	171410600	171420800	Tstd1
chr1	171460000	171460800	chr1	171410600	171420800	Usf1
chr1	171460000	171460800	chr1	171436800	171442600	F11r
chr1	171460000	171460800	chr1	171436800	171442600	Gm26641
chr1	171460000	171460800	chr1	171503200	171505000	Alyref2
chr1	171465200	171466000	chr1	171344600	171347600	Nit1
chr1	171465200	171466000	chr1	171344600	171347600	Pfdn2
chr1	171465200	171466000	chr1	171359600	171362400	Klhdc9
chr1	171465200	171466000	chr1	171370000	171370600	Nectin4
chr1	171465200	171466000	chr1	171389000	171390600	Arhgap30
chr1	171465200	171466000	chr1	171410600	171420800	Tstd1
chr1	171465200	171466000	chr1	171410600	171420800	Usf1
chr1	171465200	171466000	chr1	171436800	171442600	F11r
chr1	171465200	171466000	chr1	171436800	171442600	Gm26641
chr1	171465200	171466000	chr1	171503200	171505000	Alyref2
chr1	171470600	171471600	chr1	171327400	171331400	Dedd
chr1	171470600	171471600	chr1	171344600	171347600	Nit1
chr1	171470600	171471600	chr1	171344600	171347600	Pfdn2
chr1	171470600	171471600	chr1	171359600	171362400	Klhdc9
chr1	171470600	171471600	chr1	171370000	171370600	Nectin4
chr1	171470600	171471600	chr1	171389000	171390600	Arhgap30
chr1	171470600	171471600	chr1	171410600	171420800	Tstd1
chr1	171470600	171471600	chr1	171410600	171420800	Usf1
chr1	171470600	171471600	chr1	171436800	171442600	F11r
chr1	171470600	171471600	chr1	171436800	171442600	Gm26641
chr1	171470600	171471600	chr1	171503200	171505000	Alyref2
chr1	171477000	171479200	chr1	171327400	171331400	Dedd
chr1	171477000	171479200	chr1	171344600	171347600	Nit1
chr1	171477000	171479200	chr1	171344600	171347600	Pfdn2
chr1	171477000	171479200	chr1	171359600	171362400	Klhdc9
chr1	171477000	171479200	chr1	171370000	171370600	Nectin4
chr1	171477000	171479200	chr1	171389000	171390600	Arhgap30
chr1	171477000	171479200	chr1	171410600	171420800	Tstd1
chr1	171477000	171479200	chr1	171410600	171420800	Usf1
chr1	171477000	171479200	chr1	171436800	171442600	F11r
chr1	171477000	171479200	chr1	171436800	171442600	Gm26641
chr1	171477000	171479200	chr1	171503200	171505000	Alyref2
chr1	171494000	171494800	chr1	171327400	171331400	Dedd
chr1	171494000	171494800	chr1	171344600	171347600	Nit1
chr1	171494000	171494800	chr1	171344600	171347600	Pfdn2
chr1	171494000	171494800	chr1	171359600	171362400	Klhdc9
chr1	171494000	171494800	chr1	171370000	171370600	Nectin4
chr1	171494000	171494800	chr1	171389000	171390600	Arhgap30
chr1	171494000	171494800	chr1	171410600	171420800	Tstd1
chr1	171494000	171494800	chr1	171410600	171420800	Usf1
chr1	171494000	171494800	chr1	171436800	171442600	F11r
chr1	171494000	171494800	chr1	171436800	171442600	Gm26641
chr1	171494000	171494800	chr1	171503200	171505000	Alyref2
chr1	172009400	172010200	chr1	172026200	172028200	Vangl2
chr1	172012400	172013400	chr1	172026200	172028200	Vangl2
chr1	172024200	172025000	chr1	172026200	172028200	Vangl2
chr1	172024200	172025000	chr1	172081800	172083600	Copa
chr1	172024200	172025000	chr1	172081800	172083600	Ncstn
chr1	172212600	172213400	chr1	172147400	172149800	Dcaf8
chr1	172212600	172213400	chr1	172206000	172207200	Pea15a
chr1	172218200	172219200	chr1	172147400	172149800	Dcaf8
chr1	172218200	172219200	chr1	172206000	172207200	Pea15a
chr1	172455600	172458200	chr1	172480600	172483400	Igsf9
chr1	172455600	172458200	chr1	172499200	172504000	Tagln2
chr1	172455600	172458200	chr1	172519400	172521600	Cfap45
chr1	172490000	172490600	chr1	172480600	172483400	Igsf9
chr1	172490000	172490600	chr1	172499200	172504000	Tagln2
chr1	172490000	172490600	chr1	172519400	172521600	Cfap45
chr1	172496000	172496600	chr1	172375600	172378400	Pigm
chr1	172496000	172496600	chr1	172480600	172483400	Igsf9
chr1	172496000	172496600	chr1	172499200	172504000	Tagln2
chr1	172496000	172496600	chr1	172519400	172521600	Cfap45
chr1	172510200	172511200	chr1	172375600	172378400	Pigm
chr1	172510200	172511200	chr1	172480600	172483400	Igsf9
chr1	172510200	172511200	chr1	172499200	172504000	Tagln2
chr1	172510200	172511200	chr1	172519400	172521600	Cfap45
chr1	172510200	172511200	chr1	172632200	172633600	Dusp23
chr1	172512800	172513800	chr1	172375600	172378400	Pigm
chr1	172512800	172513800	chr1	172480600	172483400	Igsf9
chr1	172512800	172513800	chr1	172499200	172504000	Tagln2
chr1	172512800	172513800	chr1	172519400	172521600	Cfap45
chr1	172512800	172513800	chr1	172632200	172633600	Dusp23
chr1	172526000	172527000	chr1	172480600	172483400	Igsf9
chr1	172526000	172527000	chr1	172499200	172504000	Tagln2
chr1	172526000	172527000	chr1	172519400	172521600	Cfap45
chr1	172526000	172527000	chr1	172632200	172633600	Dusp23
chr1	173389800	173390400	chr1	173420200	173421400	Aim2
chr1	177448000	177448600	chr1	177441000	177444000	Zbtb18
chr1	177716800	177720200	chr1	177794400	177797400	Adss
chr1	178357800	178360800	chr1	178405000	178407000	Efcab2
chr1	178368400	178370000	chr1	178405000	178407000	Efcab2
chr1	179485400	179487400	chr1	179545200	179547800	Cnst
chr1	179485400	179487400	chr1	179545200	179547800	Tfb2m
chr1	179609800	179610400	chr1	179545200	179547800	Cnst
chr1	179609800	179610400	chr1	179545200	179547800	Tfb2m
chr1	179847400	179848600	chr1	179801400	179804800	Ahctf1
chr1	179847400	179848600	chr1	180194800	180196600	Coq8a
chr1	180214400	180215200	chr1	180194800	180196600	Coq8a
chr1	180214400	180215200	chr1	180255000	180257000	Psen2
chr1	180225200	180227600	chr1	180194800	180196600	Coq8a
chr1	180225200	180227600	chr1	180255000	180257000	Psen2
chr1	180249800	180250800	chr1	180194800	180196600	Coq8a
chr1	180249800	180250800	chr1	180255000	180257000	Psen2
chr1	180313000	180314400	chr1	180255000	180257000	Psen2
chr1	180365000	180365800	chr1	180255000	180257000	Psen2
chr1	180387000	180388000	chr1	180255000	180257000	Psen2
chr1	180407200	180407800	chr1	180255000	180257000	Psen2
chr1	180421600	180422200	chr1	180255000	180257000	Psen2
chr1	180532800	180533400	chr1	180568000	180573800	Parp1
chr1	180548200	180549400	chr1	180568000	180573800	Parp1
chr1	180548200	180549400	chr1	180639600	180642600	Lin9
chr1	180767600	180769000	chr1	180639600	180642600	Lin9
chr1	180767600	180769000	chr1	180725200	180727400	Acbd3
chr1	180767600	180769000	chr1	180809800	180815000	H3f3a
chr1	180793200	180794800	chr1	180725200	180727400	Acbd3
chr1	180793200	180794800	chr1	180809800	180815000	H3f3a
chr1	180829600	180831000	chr1	180809800	180815000	H3f3a
chr1	180829600	180831000	chr1	180849200	180852400	Sde2
chr1	180829600	180831000	chr1	180892400	180893400	Lefty2
chr1	180847600	180849000	chr1	180809800	180815000	H3f3a
chr1	180847600	180849000	chr1	180849200	180852400	Sde2
chr1	180847600	180849000	chr1	180892400	180893400	Lefty2
chr1	180864200	180864800	chr1	180809800	180815000	H3f3a
chr1	180864200	180864800	chr1	180849200	180852400	Sde2
chr1	180864200	180864800	chr1	180892400	180893400	Lefty2
chr1	180864200	180864800	chr1	180902800	180907800	Pycr2
chr1	180864200	180864800	chr1	180933000	180938400	Lefty1
chr1	180864200	180864800	chr1	181016600	181018800	Ephx1
chr1	180870200	180870800	chr1	180809800	180815000	H3f3a
chr1	180870200	180870800	chr1	180849200	180852400	Sde2
chr1	180870200	180870800	chr1	180892400	180893400	Lefty2
chr1	180870200	180870800	chr1	180902800	180907800	Pycr2
chr1	180870200	180870800	chr1	180933000	180938400	Lefty1
chr1	180870200	180870800	chr1	181016600	181018800	Ephx1
chr1	180883600	180884600	chr1	180809800	180815000	H3f3a
chr1	180883600	180884600	chr1	180849200	180852400	Sde2
chr1	180883600	180884600	chr1	180892400	180893400	Lefty2
chr1	180883600	180884600	chr1	180902800	180907800	Pycr2
chr1	180883600	180884600	chr1	180933000	180938400	Lefty1
chr1	180883600	180884600	chr1	181016600	181018800	Ephx1
chr1	180885000	180892000	chr1	180809800	180815000	H3f3a
chr1	180885000	180892000	chr1	180849200	180852400	Sde2
chr1	180885000	180892000	chr1	180892400	180893400	Lefty2
chr1	180885000	180892000	chr1	180902800	180907800	Pycr2
chr1	180885000	180892000	chr1	180933000	180938400	Lefty1
chr1	180885000	180892000	chr1	181016600	181018800	Ephx1
chr1	180885000	180892000	chr1	181150800	181152200	Cnih4
chr1	180893800	180895800	chr1	180809800	180815000	H3f3a
chr1	180893800	180895800	chr1	180849200	180852400	Sde2
chr1	180893800	180895800	chr1	180892400	180893400	Lefty2
chr1	180893800	180895800	chr1	180902800	180907800	Pycr2
chr1	180893800	180895800	chr1	180933000	180938400	Lefty1
chr1	180893800	180895800	chr1	181016600	181018800	Ephx1
chr1	180920400	180927400	chr1	180809800	180815000	H3f3a
chr1	180920400	180927400	chr1	180849200	180852400	Sde2
chr1	180920400	180927400	chr1	180892400	180893400	Lefty2
chr1	180920400	180927400	chr1	180902800	180907800	Pycr2
chr1	180920400	180927400	chr1	180933000	180938400	Lefty1
chr1	180920400	180927400	chr1	181016600	181018800	Ephx1
chr1	180945000	180946600	chr1	180849200	180852400	Sde2
chr1	180945000	180946600	chr1	180892400	180893400	Lefty2
chr1	180945000	180946600	chr1	180902800	180907800	Pycr2
chr1	180945000	180946600	chr1	180933000	180938400	Lefty1
chr1	180945000	180946600	chr1	181016600	181018800	Ephx1
chr1	180945000	180946600	chr1	181150800	181152200	Cnih4
chr1	180979000	180981200	chr1	180849200	180852400	Sde2
chr1	180979000	180981200	chr1	180892400	180893400	Lefty2
chr1	180979000	180981200	chr1	180902800	180907800	Pycr2
chr1	180979000	180981200	chr1	180933000	180938400	Lefty1
chr1	180979000	180981200	chr1	181016600	181018800	Ephx1
chr1	180979000	180981200	chr1	181142800	181146400	Nvl
chr1	180979000	180981200	chr1	181150800	181152200	Cnih4
chr1	181163200	181163800	chr1	180902800	180907800	Pycr2
chr1	181163200	181163800	chr1	181016600	181018800	Ephx1
chr1	181163200	181163800	chr1	181142800	181146400	Nvl
chr1	181163200	181163800	chr1	181150800	181152200	Cnih4
chr1	181163200	181163800	chr1	181210000	181213000	Wdr26
chr1	181230200	181231400	chr1	181142800	181146400	Nvl
chr1	181230200	181231400	chr1	181150800	181152200	Cnih4
chr1	181230200	181231400	chr1	181210000	181213000	Wdr26
chr1	181233400	181235200	chr1	181142800	181146400	Nvl
chr1	181233400	181235200	chr1	181150800	181152200	Cnih4
chr1	181233400	181235200	chr1	181210000	181213000	Wdr26
chr1	181251000	181251800	chr1	181210000	181213000	Wdr26
chr1	181844600	181846000	chr1	181840400	181843600	Lbr
chr1	181844600	181846000	chr1	182124600	182126000	Srp9
chr1	181852600	181854000	chr1	181840400	181843600	Lbr
chr1	181852600	181854000	chr1	182124600	182126000	Srp9
chr1	181859800	181863800	chr1	181840400	181843600	Lbr
chr1	181859800	181863800	chr1	182124600	182126000	Srp9
chr1	181881200	181881800	chr1	181840400	181843600	Lbr
chr1	181881200	181881800	chr1	182124600	182126000	Srp9
chr1	181897200	181903800	chr1	181840400	181843600	Lbr
chr1	181897200	181903800	chr1	182015600	182021200	Enah
chr1	181897200	181903800	chr1	182124600	182126000	Srp9
chr1	181921600	181924200	chr1	181840400	181843600	Lbr
chr1	181921600	181924200	chr1	182015600	182021200	Enah
chr1	181921600	181924200	chr1	182124600	182126000	Srp9
chr1	181942600	181956800	chr1	181840400	181843600	Lbr
chr1	181942600	181956800	chr1	182015600	182021200	Enah
chr1	181942600	181956800	chr1	182124600	182126000	Srp9
chr1	182026800	182034800	chr1	181840400	181843600	Lbr
chr1	182026800	182034800	chr1	182015600	182021200	Enah
chr1	182026800	182034800	chr1	182124600	182126000	Srp9
chr1	182039400	182042000	chr1	182015600	182021200	Enah
chr1	182039400	182042000	chr1	182124600	182126000	Srp9
chr1	182052800	182056000	chr1	182015600	182021200	Enah
chr1	182052800	182056000	chr1	182124600	182126000	Srp9
chr1	182063000	182064800	chr1	182015600	182021200	Enah
chr1	182063000	182064800	chr1	182124600	182126000	Srp9
chr1	182071400	182073200	chr1	182015600	182021200	Enah
chr1	182071400	182073200	chr1	182124600	182126000	Srp9
chr1	182081600	182082600	chr1	182015600	182021200	Enah
chr1	182081600	182082600	chr1	182124600	182126000	Srp9
chr1	182089400	182090800	chr1	182015600	182021200	Enah
chr1	182089400	182090800	chr1	182124600	182126000	Srp9
chr1	182094400	182095800	chr1	182015600	182021200	Enah
chr1	182094400	182095800	chr1	182124600	182126000	Srp9
chr1	182098800	182100000	chr1	182015600	182021200	Enah
chr1	182098800	182100000	chr1	182124600	182126000	Srp9
chr1	182101800	182104600	chr1	181840400	181843600	Lbr
chr1	182101800	182104600	chr1	182015600	182021200	Enah
chr1	182101800	182104600	chr1	182124600	182126000	Srp9
chr1	182114200	182115000	chr1	181840400	181843600	Lbr
chr1	182114200	182115000	chr1	182015600	182021200	Enah
chr1	182114200	182115000	chr1	182124600	182126000	Srp9
chr1	182137000	182137600	chr1	181840400	181843600	Lbr
chr1	182137000	182137600	chr1	182015600	182021200	Enah
chr1	182137000	182137600	chr1	182124600	182126000	Srp9
chr1	182137000	182137600	chr1	182280600	182283800	Degs1
chr1	182137000	182137600	chr1	182336600	182342400	Fbxo28
chr1	182140000	182140600	chr1	181840400	181843600	Lbr
chr1	182140000	182140600	chr1	182015600	182021200	Enah
chr1	182140000	182140600	chr1	182124600	182126000	Srp9
chr1	182140000	182140600	chr1	182280600	182283800	Degs1
chr1	182140000	182140600	chr1	182336600	182342400	Fbxo28
chr1	182142600	182143200	chr1	181840400	181843600	Lbr
chr1	182142600	182143200	chr1	182124600	182126000	Srp9
chr1	182142600	182143200	chr1	182280600	182283800	Degs1
chr1	182142600	182143200	chr1	182336600	182342400	Fbxo28
chr1	182162400	182164400	chr1	182124600	182126000	Srp9
chr1	182162400	182164400	chr1	182280600	182283800	Degs1
chr1	182162400	182164400	chr1	182336600	182342400	Fbxo28
chr1	182181400	182184000	chr1	182280600	182283800	Degs1
chr1	182181400	182184000	chr1	182336600	182342400	Fbxo28
chr1	182191800	182192400	chr1	182280600	182283800	Degs1
chr1	182270800	182272200	chr1	182124600	182126000	Srp9
chr1	182270800	182272200	chr1	182280600	182283800	Degs1
chr1	182270800	182272200	chr1	182336600	182342400	Fbxo28
chr1	182487800	182489000	chr1	182407800	182410400	Trp53bp2
chr1	182506000	182506800	chr1	182407800	182410400	Trp53bp2
chr1	182527600	182529200	chr1	182336600	182342400	Fbxo28
chr1	182539000	182539600	chr1	182336600	182342400	Fbxo28
chr1	182539000	182539600	chr1	182407800	182410400	Trp53bp2
chr1	183289400	183291000	chr1	183296200	183298400	Aida
chr1	183289400	183291000	chr1	183296200	183298400	Brox
chr1	183289400	183291000	chr1	183388400	183390200	Taf1a
chr1	183289400	183291000	chr1	183417800	183418400	Hhipl2
chr1	183344600	183346400	chr1	183296200	183298400	Aida
chr1	183344600	183346400	chr1	183296200	183298400	Brox
chr1	183344600	183346400	chr1	183368400	183370200	Mia3
chr1	183344600	183346400	chr1	183388400	183390200	Taf1a
chr1	183344600	183346400	chr1	183417800	183418400	Hhipl2
chr1	184771400	184772400	chr1	184822200	184823200	Mir1981
chr1	184826800	184827800	chr1	184822200	184823200	Mir1981
chr1	184826800	184827800	chr1	184844600	184846600	Marc2
chr1	185098600	185099800	chr1	185203000	185205000	Rab3gap2
chr1	185208000	185210800	chr1	185203000	185205000	Rab3gap2
chr1	185335000	185335600	chr1	185328000	185330200	Iars2
chr1	185335000	185335600	chr1	185331600	185333400	Bpnt1
chr1	185335000	185335600	chr1	185362200	185365400	Eprs
chr1	186922600	186923400	chr1	186966400	186970400	D1Pas1
chr1	188994200	189001400	chr1	189005200	189008200	Kctd3
chr1	189002000	189002600	chr1	189005200	189008200	Kctd3
chr1	189012600	189014400	chr1	189005200	189008200	Kctd3
chr1	189916200	189917600	chr1	189687000	189688800	Cenpf
chr1	190948800	190949400	chr1	190910800	190912600	Rps6kc1
chr1	190948800	190949400	chr1	190927800	190930000	Angel2
chr1	190948800	190949400	chr1	191024800	191027400	A230020J21Rik
chr1	190948800	190949400	chr1	191024800	191027400	Flvcr1
chr1	190948800	190949400	chr1	191062200	191064200	Nsl1
chr1	190948800	190949400	chr1	191062200	191064200	Tatdn3
chr1	191431800	191432600	chr1	191395000	191398400	Ppp2r5a
chr1	192791800	192792400	chr1	193034600	193035800	Syt14
chr1	193504000	193504800	chr1	193506800	193511200	Mir205
chr1	193513400	193515400	chr1	193506800	193511200	Mir205
chr1	193537800	193541000	chr1	193506800	193511200	Mir205
chr1	193541800	193542600	chr1	193506800	193511200	Mir205
chr1	193550600	193551200	chr1	193506800	193511200	Mir205
chr1	193588200	193589200	chr1	193506800	193511200	Mir205
chr1	194879200	194880000	chr1	194975800	194977400	Gm16897
chr1	20867600	20868600	chr1	20889800	20891600	6720483E21Rik
chr1	20867600	20868600	chr1	20889800	20891600	Paqr8
chr1	20906200	20909600	chr1	20889800	20891600	6720483E21Rik
chr1	20906200	20909600	chr1	20889800	20891600	Paqr8
chr1	20906200	20909600	chr1	20951000	20952800	Efhc1
chr1	21166400	21167000	chr1	20951000	20952800	Efhc1
chr1	21166400	21167000	chr1	21218200	21219600	Tmem14a
chr1	21252200	21261000	chr1	21218200	21219600	Tmem14a
chr1	23958800	23959800	chr1	23921200	23922800	Smap1
chr1	23958800	23959800	chr1	24004800	24006000	Sdhaf4
chr1	23967800	23971000	chr1	23921200	23922800	Smap1
chr1	23967800	23971000	chr1	24004800	24006000	Sdhaf4
chr1	30804600	30805600	chr1	30946800	30951000	Gm13363
chr1	30804600	30805600	chr1	30946800	30951000	Ptp4a1
chr1	30867600	30868800	chr1	30946800	30951000	Gm13363
chr1	30867600	30868800	chr1	30946800	30951000	Ptp4a1
chr1	30871800	30876400	chr1	30946800	30951000	Gm13363
chr1	30871800	30876400	chr1	30946800	30951000	Ptp4a1
chr1	33621400	33622600	chr1	33669000	33671000	1700001G17Rik
chr1	33621400	33622600	chr1	33669000	33671000	Prim2
chr1	33635800	33637000	chr1	33669000	33671000	1700001G17Rik
chr1	33635800	33637000	chr1	33669000	33671000	Prim2
chr1	33635800	33637000	chr1	33719600	33721800	Gm32229
chr1	33635800	33637000	chr1	33719600	33721800	Rab23
chr1	33637400	33638600	chr1	33669000	33671000	1700001G17Rik
chr1	33637400	33638600	chr1	33669000	33671000	Prim2
chr1	33637400	33638600	chr1	33719600	33721800	Gm32229
chr1	33637400	33638600	chr1	33719600	33721800	Rab23
chr1	33903800	33904400	chr1	33813000	33815400	Zfp451
chr1	33903800	33904400	chr1	33838600	33839400	Gm15455
chr1	33963000	33963600	chr1	33813000	33815400	Zfp451
chr1	33963000	33963600	chr1	34011000	34012600	Dst
chr1	33974400	33975200	chr1	34011000	34012600	Dst
chr1	34005200	34008400	chr1	34011000	34012600	Dst
chr1	34064000	34078400	chr1	34011000	34012600	Dst
chr1	34096800	34098200	chr1	34011000	34012600	Dst
chr1	34102200	34107600	chr1	34011000	34012600	Dst
chr1	34108200	34111200	chr1	34011000	34012600	Dst
chr1	34116000	34116600	chr1	34011000	34012600	Dst
chr1	34177200	34178800	chr1	34011000	34012600	Dst
chr1	34394400	34395000	chr1	34438200	34441000	Ccdc115
chr1	34394400	34395000	chr1	34438200	34441000	Imp4
chr1	34433800	34435800	chr1	34438200	34441000	Ccdc115
chr1	34433800	34435800	chr1	34438200	34441000	Imp4
chr1	34485200	34486200	chr1	34438200	34441000	Ccdc115
chr1	34485200	34486200	chr1	34438200	34441000	Imp4
chr1	34485200	34486200	chr1	34536000	34538000	Cfc1
chr1	34858800	34860200	chr1	34801400	34802600	Arhgef4
chr1	34858800	34860200	chr1	34841400	34844000	Fam168b
chr1	34858800	34860200	chr1	34849600	34850200	Plekhb2
chr1	35825400	35826000	chr1	36067600	36074000	Hs6st1
chr1	35849800	35851200	chr1	36067600	36074000	Hs6st1
chr1	35884000	35884600	chr1	36067600	36074000	Hs6st1
chr1	35916800	35917800	chr1	36067600	36074000	Hs6st1
chr1	35943400	35945800	chr1	36067600	36074000	Hs6st1
chr1	36010400	36011400	chr1	36067600	36074000	Hs6st1
chr1	36012200	36019000	chr1	36067600	36074000	Hs6st1
chr1	36030200	36031400	chr1	36067600	36074000	Hs6st1
chr1	36053600	36066000	chr1	36067600	36074000	Hs6st1
chr1	36074600	36079200	chr1	36067600	36074000	Hs6st1
chr1	36088200	36089600	chr1	36067600	36074000	Hs6st1
chr1	36089800	36090600	chr1	36067600	36074000	Hs6st1
chr1	36103400	36104400	chr1	36067600	36074000	Hs6st1
chr1	36314200	36316400	chr1	36243200	36244800	Uggt1
chr1	36314200	36316400	chr1	36367800	36369600	Kansl3
chr1	36314200	36316400	chr1	36444400	36446000	Lman2l
chr1	36314200	36316400	chr1	36511200	36513800	Cnnm3
chr1	36531800	36532600	chr1	36444400	36446000	Lman2l
chr1	36531800	36532600	chr1	36511200	36513800	Cnnm3
chr1	36531800	36532600	chr1	36546200	36548000	Ankrd39
chr1	36531800	36532600	chr1	36682000	36684200	Fam178b
chr1	36531800	36532600	chr1	36691000	36692600	Cox5b
chr1	36531800	36532600	chr1	36708800	36710600	Actr1b
chr1	36579600	36581200	chr1	36511200	36513800	Cnnm3
chr1	36579600	36581200	chr1	36546200	36548000	Ankrd39
chr1	36579600	36581200	chr1	36682000	36684200	Fam178b
chr1	36579600	36581200	chr1	36691000	36692600	Cox5b
chr1	36579600	36581200	chr1	36708800	36710600	Actr1b
chr1	36744200	36744800	chr1	36682000	36684200	Fam178b
chr1	36744200	36744800	chr1	36691000	36692600	Cox5b
chr1	36744200	36744800	chr1	36708800	36710600	Actr1b
chr1	36758600	36759400	chr1	36682000	36684200	Fam178b
chr1	36758600	36759400	chr1	36691000	36692600	Cox5b
chr1	36758600	36759400	chr1	36708800	36710600	Actr1b
chr1	36769600	36771600	chr1	36708800	36710600	Actr1b
chr1	36830800	36833200	chr1	36937800	36940800	Tmem131
chr1	36892800	36895600	chr1	36937800	36940800	Tmem131
chr1	36898400	36900000	chr1	36937800	36940800	Tmem131
chr1	36901400	36905800	chr1	36937800	36940800	Tmem131
chr1	36943400	36944200	chr1	36937800	36940800	Tmem131
chr1	36944400	36945000	chr1	36937800	36940800	Tmem131
chr1	36957200	36957800	chr1	36937800	36940800	Tmem131
chr1	36982800	36991000	chr1	36937800	36940800	Tmem131
chr1	37001400	37002600	chr1	36937800	36940800	Tmem131
chr1	37042200	37043400	chr1	36937800	36940800	Tmem131
chr1	37100400	37102600	chr1	36937800	36940800	Tmem131
chr1	37128200	37130800	chr1	36937800	36940800	Tmem131
chr1	37234600	37235400	chr1	36937800	36940800	Tmem131
chr1	37401800	37402800	chr1	37429000	37431400	Coa5
chr1	37401800	37402800	chr1	37429000	37431400	Unc50
chr1	37409800	37410600	chr1	37429000	37431400	Coa5
chr1	37409800	37410600	chr1	37429000	37431400	Unc50
chr1	37671000	37672200	chr1	37871600	37873200	Lipt1
chr1	37928200	37928800	chr1	37889400	37891600	Mitd1
chr1	37928200	37928800	chr1	37889400	37891600	Mrpl30
chr1	37928200	37928800	chr1	37996200	38000200	Eif5b
chr1	37928200	37928800	chr1	37996200	38000200	Txndc9
chr1	39361600	39363000	chr1	39367000	39371000	Rpl31
chr1	39390800	39391400	chr1	39367000	39371000	Rpl31
chr1	39390800	39391400	chr1	39534800	39537000	Cnot11
chr1	39503000	39503600	chr1	39367000	39371000	Rpl31
chr1	39503000	39503600	chr1	39534800	39537000	Cnot11
chr1	39622000	39623400	chr1	39534800	39537000	Cnot11
chr1	39622000	39623400	chr1	39575600	39578200	Rnf149
chr1	39761200	39762600	chr1	39899600	39904000	Map4k4
chr1	39859200	39860000	chr1	39899600	39904000	Map4k4
chr1	39884400	39885600	chr1	39899600	39904000	Map4k4
chr1	39906200	39907600	chr1	39899600	39904000	Map4k4
chr1	39922600	39924000	chr1	39899600	39904000	Map4k4
chr1	39935000	39937200	chr1	39899600	39904000	Map4k4
chr1	40055200	40056000	chr1	40085800	40086400	Gm16894
chr1	40055200	40056000	chr1	40085800	40086400	Il1r2
chr1	42888200	42888800	chr1	42850600	42852600	Mrps9
chr1	43570600	43571800	chr1	43444600	43447600	Nck2
chr1	43819600	43821800	chr1	43826600	43828800	Uxs1
chr1	43819600	43821800	chr1	43932800	43935600	Tpp2
chr1	43882400	43883200	chr1	43826600	43828800	Uxs1
chr1	43882400	43883200	chr1	43932800	43935600	Tpp2
chr1	43898200	43900000	chr1	43826600	43828800	Uxs1
chr1	43898200	43900000	chr1	43932800	43935600	Tpp2
chr1	43969400	43971600	chr1	43932800	43935600	Tpp2
chr1	44034800	44035600	chr1	43932800	43935600	Tpp2
chr1	44042000	44042600	chr1	43932800	43935600	Tpp2
chr1	44042000	44042600	chr1	44117600	44120600	Bivm
chr1	44042000	44042600	chr1	44117600	44120600	Kdelc1
chr1	46894000	46895200	chr1	46851000	46855000	Slc39a10
chr1	46921200	46923200	chr1	46851000	46855000	Slc39a10
chr1	4800800	4805200	chr1	4783800	4786600	Mrpl15
chr1	4800800	4805200	chr1	4806800	4810800	Lypla1
chr1	4800800	4805200	chr1	4854000	4859800	Tcea1
chr1	51458800	51459800	chr1	51475400	51482000	Nabp1
chr1	51535600	51536800	chr1	51475400	51482000	Nabp1
chr1	51572400	51574200	chr1	51475400	51482000	Nabp1
chr1	51622400	51626200	chr1	51475400	51482000	Nabp1
chr1	52113200	52113800	chr1	52008200	52010000	Stat4
chr1	52113200	52113800	chr1	52118400	52120400	Stat1
chr1	52113200	52113800	chr1	52231400	52234200	Gls
chr1	52527000	52528200	chr1	52630200	52631600	Nemp2
chr1	52598000	52598800	chr1	52630200	52631600	Nemp2
chr1	53745600	53746800	chr1	53706200	53707200	Dnah7a
chr1	53745600	53746800	chr1	53783800	53785600	Stk17b
chr1	53749400	53751600	chr1	53706200	53707200	Dnah7a
chr1	53749400	53751600	chr1	53783800	53785600	Stk17b
chr1	53866200	53867600	chr1	53783800	53785600	Stk17b
chr1	54484000	54485200	chr1	54438000	54439400	Gtf3c3
chr1	55028800	55030200	chr1	55025400	55028200	Sf3b1
chr1	55028800	55030200	chr1	55051800	55053800	Coq10b
chr1	55028800	55030200	chr1	55084800	55090600	Hspd1
chr1	55028800	55030200	chr1	55084800	55090600	Hspe1
chr1	55028800	55030200	chr1	55129800	55133000	Mob4
chr1	55102800	55103600	chr1	55025400	55028200	Sf3b1
chr1	55102800	55103600	chr1	55051800	55053800	Coq10b
chr1	55102800	55103600	chr1	55084800	55090600	Hspd1
chr1	55102800	55103600	chr1	55084800	55090600	Hspe1
chr1	55102800	55103600	chr1	55129800	55133000	Mob4
chr1	55102800	55103600	chr1	55236200	55239400	Mars2
chr1	55106800	55111000	chr1	55025400	55028200	Sf3b1
chr1	55106800	55111000	chr1	55051800	55053800	Coq10b
chr1	55106800	55111000	chr1	55084800	55090600	Hspd1
chr1	55106800	55111000	chr1	55084800	55090600	Hspe1
chr1	55106800	55111000	chr1	55129800	55133000	Mob4
chr1	55171800	55172600	chr1	55084800	55090600	Hspd1
chr1	55171800	55172600	chr1	55084800	55090600	Hspe1
chr1	55171800	55172600	chr1	55129800	55133000	Mob4
chr1	55171800	55172600	chr1	55236200	55239400	Mars2
chr1	57343400	57344400	chr1	57376600	57378600	1700066M21Rik
chr1	57343400	57344400	chr1	57376600	57378600	4930558J18Rik
chr1	57369200	57369800	chr1	57376600	57378600	1700066M21Rik
chr1	57369200	57369800	chr1	57376600	57378600	4930558J18Rik
chr1	57369200	57369800	chr1	57405400	57408000	Maip1
chr1	57369200	57369800	chr1	57405400	57408000	Tyw5
chr1	5778200	5779800	chr1	5588400	5589200	Oprk1
chr1	58358800	58359600	chr1	58391600	58394800	Bzw1
chr1	58366600	58367200	chr1	58391600	58394800	Bzw1
chr1	58410000	58412200	chr1	58391600	58394800	Bzw1
chr1	58410000	58412200	chr1	58420800	58425400	Clk1
chr1	58410000	58412200	chr1	58444400	58446800	Nif3l1
chr1	58410000	58412200	chr1	58444400	58446800	Ppil3
chr1	58410000	58412200	chr1	58503000	58506000	Orc2
chr1	58736800	58737400	chr1	58711000	58712800	Cflar
chr1	58736800	58737400	chr1	58713200	58714200	Cflar
chr1	58760800	58762000	chr1	58711000	58712800	Cflar
chr1	58760800	58762000	chr1	58713200	58714200	Cflar
chr1	59315000	59315600	chr1	59236400	59238400	Als2
chr1	59315000	59315600	chr1	59256600	59257400	Cdk15
chr1	59315000	59315600	chr1	59480200	59483400	Fzd7
chr1	59367800	59368600	chr1	59480200	59483400	Fzd7
chr1	59367800	59368600	chr1	59515800	59516800	Gm973
chr1	59375800	59379400	chr1	59480200	59483400	Fzd7
chr1	59375800	59379400	chr1	59515800	59516800	Gm973
chr1	59394400	59395600	chr1	59480200	59483400	Fzd7
chr1	59422400	59429200	chr1	59236400	59238400	Als2
chr1	59422400	59429200	chr1	59480200	59483400	Fzd7
chr1	59422400	59429200	chr1	59515800	59516800	Gm973
chr1	59432600	59434400	chr1	59480200	59483400	Fzd7
chr1	59432600	59434400	chr1	59515800	59516800	Gm973
chr1	59446000	59452000	chr1	59480200	59483400	Fzd7
chr1	59446000	59452000	chr1	59515800	59516800	Gm973
chr1	59456800	59457800	chr1	59480200	59483400	Fzd7
chr1	59456800	59457800	chr1	59515800	59516800	Gm973
chr1	59472200	59474800	chr1	59480200	59483400	Fzd7
chr1	59472200	59474800	chr1	59515800	59516800	Gm973
chr1	59483800	59488800	chr1	59236400	59238400	Als2
chr1	59483800	59488800	chr1	59480200	59483400	Fzd7
chr1	59483800	59488800	chr1	59515800	59516800	Gm973
chr1	59508600	59509200	chr1	59480200	59483400	Fzd7
chr1	59508600	59509200	chr1	59515800	59516800	Gm973
chr1	59584600	59585600	chr1	59236400	59238400	Als2
chr1	59584600	59585600	chr1	59480200	59483400	Fzd7
chr1	59584600	59585600	chr1	59515800	59516800	Gm973
chr1	59584600	59585600	chr1	59668200	59672000	Sumo1
chr1	59603800	59604400	chr1	59236400	59238400	Als2
chr1	59603800	59604400	chr1	59480200	59483400	Fzd7
chr1	59603800	59604400	chr1	59515800	59516800	Gm973
chr1	59603800	59604400	chr1	59668200	59672000	Sumo1
chr1	59606400	59607600	chr1	59236400	59238400	Als2
chr1	59606400	59607600	chr1	59480200	59483400	Fzd7
chr1	59606400	59607600	chr1	59515800	59516800	Gm973
chr1	59606400	59607600	chr1	59668200	59672000	Sumo1
chr1	59695600	59699600	chr1	59668200	59672000	Sumo1
chr1	59695600	59699600	chr1	59684400	59690200	Nop58
chr1	59728000	59729800	chr1	59684400	59690200	Nop58
chr1	59968800	59970400	chr1	59912200	59914600	Fam117b
chr1	60432000	60433400	chr1	60408600	60411000	Abi2
chr1	60569200	60569800	chr1	60564600	60567800	Raph1
chr1	62735800	62739000	chr1	62794200	62796400	4930487H11Rik
chr1	62760400	62761000	chr1	62794200	62796400	4930487H11Rik
chr1	62765200	62775400	chr1	62794200	62796400	4930487H11Rik
chr1	62777400	62778000	chr1	62794200	62796400	4930487H11Rik
chr1	62783200	62784400	chr1	62794200	62796400	4930487H11Rik
chr1	6281800	6283400	chr1	6213600	6216200	Rb1cc1
chr1	63091600	63092600	chr1	63107400	63120000	Ino80d
chr1	63091600	63092600	chr1	63107400	63120000	Ino80dos
chr1	63105800	63107200	chr1	63107400	63120000	Ino80d
chr1	63105800	63107200	chr1	63107400	63120000	Ino80dos
chr1	63129400	63132000	chr1	63107400	63120000	Ino80d
chr1	63129400	63132000	chr1	63107400	63120000	Ino80dos
chr1	63129400	63132000	chr1	63175400	63179000	Eef1b2
chr1	63129400	63132000	chr1	63175400	63179000	Ndufs1
chr1	63129400	63132000	chr1	63175400	63179000	Snora41
chr1	63129400	63132000	chr1	63198800	63201800	Zdbf2
chr1	63129400	63132000	chr1	63209000	63215400	Gpr1
chr1	63135200	63141000	chr1	63107400	63120000	Ino80d
chr1	63135200	63141000	chr1	63107400	63120000	Ino80dos
chr1	63135200	63141000	chr1	63175400	63179000	Eef1b2
chr1	63135200	63141000	chr1	63175400	63179000	Ndufs1
chr1	63135200	63141000	chr1	63175400	63179000	Snora41
chr1	63135200	63141000	chr1	63198800	63201800	Zdbf2
chr1	63135200	63141000	chr1	63209000	63215400	Gpr1
chr1	63202000	63205600	chr1	63107400	63120000	Ino80d
chr1	63202000	63205600	chr1	63107400	63120000	Ino80dos
chr1	63202000	63205600	chr1	63175400	63179000	Eef1b2
chr1	63202000	63205600	chr1	63175400	63179000	Ndufs1
chr1	63202000	63205600	chr1	63175400	63179000	Snora41
chr1	63202000	63205600	chr1	63198800	63201800	Zdbf2
chr1	63202000	63205600	chr1	63209000	63215400	Gpr1
chr1	63667800	63668600	chr1	63729800	63732200	Fastkd2
chr1	63667800	63668600	chr1	63729800	63732200	Mdh1b
chr1	64226000	64227200	chr1	64120600	64123200	Klf7
chr1	64301200	64306600	chr1	64120600	64123200	Klf7
chr1	64575800	64579600	chr1	64531600	64534600	Creb1
chr1	64575800	64579600	chr1	64616200	64618400	Mettl21a
chr1	64779600	64780600	chr1	64729800	64739600	Fzd5
chr1	65040000	65041400	chr1	64729800	64739600	Fzd5
chr1	65040000	65041400	chr1	64955800	64957200	Plekhm3
chr1	65040000	65041400	chr1	65051200	65052400	Cryge
chr1	65040000	65041400	chr1	65102800	65103600	Cryga
chr1	65040000	65041400	chr1	65177600	65180000	Idh1
chr1	65109400	65111800	chr1	65051200	65052400	Cryge
chr1	65109400	65111800	chr1	65102800	65103600	Cryga
chr1	65109400	65111800	chr1	65177600	65180000	Idh1
chr1	65109400	65111800	chr1	65185400	65188000	Idh1
chr1	65109400	65111800	chr1	65185400	65188000	Pikfyve
chr1	71035000	71037600	chr1	71101400	71104400	Bard1
chr1	7120400	7127800	chr1	7087600	7091200	Pcmtd1
chr1	7128800	7130000	chr1	7087600	7091200	Pcmtd1
chr1	71507200	71507800	chr1	71556400	71558400	Atic
chr1	71550600	71551400	chr1	71556400	71558400	Atic
chr1	71550600	71551400	chr1	71642800	71654800	Apol7d
chr1	71550600	71551400	chr1	71642800	71654800	Fn1
chr1	71609200	71609800	chr1	71556400	71558400	Atic
chr1	71609200	71609800	chr1	71642800	71654800	Apol7d
chr1	71609200	71609800	chr1	71642800	71654800	Fn1
chr1	72121600	72122200	chr1	71642800	71654800	Apol7d
chr1	72121600	72122200	chr1	71642800	71654800	Fn1
chr1	72171000	72174600	chr1	72208400	72218200	Mreg
chr1	72182800	72184000	chr1	72208400	72218200	Mreg
chr1	72182800	72184000	chr1	72241800	72246800	D230017M19Rik
chr1	72202400	72208200	chr1	72208400	72218200	Mreg
chr1	72202400	72208200	chr1	72241800	72246800	D230017M19Rik
chr1	72202400	72208200	chr1	72283600	72284400	Pecr
chr1	72202400	72208200	chr1	72283600	72284400	Tmem169
chr1	72202400	72208200	chr1	72306400	72308600	Xrcc5
chr1	72225000	72226000	chr1	72208400	72218200	Mreg
chr1	72225000	72226000	chr1	72241800	72246800	D230017M19Rik
chr1	72225000	72226000	chr1	72283600	72284400	Pecr
chr1	72225000	72226000	chr1	72283600	72284400	Tmem169
chr1	72225000	72226000	chr1	72306400	72308600	Xrcc5
chr1	72226800	72231000	chr1	72208400	72218200	Mreg
chr1	72226800	72231000	chr1	72241800	72246800	D230017M19Rik
chr1	72226800	72231000	chr1	72283600	72284400	Pecr
chr1	72226800	72231000	chr1	72283600	72284400	Tmem169
chr1	72226800	72231000	chr1	72306400	72308600	Xrcc5
chr1	72235800	72238800	chr1	72208400	72218200	Mreg
chr1	72235800	72238800	chr1	72241800	72246800	D230017M19Rik
chr1	72235800	72238800	chr1	72283600	72284400	Pecr
chr1	72235800	72238800	chr1	72283600	72284400	Tmem169
chr1	72235800	72238800	chr1	72306400	72308600	Xrcc5
chr1	72248400	72249600	chr1	72208400	72218200	Mreg
chr1	72248400	72249600	chr1	72241800	72246800	D230017M19Rik
chr1	72248400	72249600	chr1	72283600	72284400	Pecr
chr1	72248400	72249600	chr1	72283600	72284400	Tmem169
chr1	72248400	72249600	chr1	72306400	72308600	Xrcc5
chr1	72254200	72256400	chr1	72208400	72218200	Mreg
chr1	72254200	72256400	chr1	72241800	72246800	D230017M19Rik
chr1	72254200	72256400	chr1	72283600	72284400	Pecr
chr1	72254200	72256400	chr1	72283600	72284400	Tmem169
chr1	72254200	72256400	chr1	72306400	72308600	Xrcc5
chr1	72310200	72314600	chr1	72283600	72284400	Pecr
chr1	72310200	72314600	chr1	72283600	72284400	Tmem169
chr1	72310200	72314600	chr1	72306400	72308600	Xrcc5
chr1	72428400	72429000	chr1	72582600	72584400	Smarcal1
chr1	72640400	72641600	chr1	72582600	72584400	Smarcal1
chr1	72640400	72641600	chr1	72710600	72714800	Rpl37a
chr1	72764400	72766000	chr1	72710600	72714800	Rpl37a
chr1	72764400	72766000	chr1	72823000	72829200	Igfbp2
chr1	72770000	72770600	chr1	72710600	72714800	Rpl37a
chr1	72770000	72770600	chr1	72823000	72829200	Igfbp2
chr1	72790400	72791000	chr1	72710600	72714800	Rpl37a
chr1	72790400	72791000	chr1	72823000	72829200	Igfbp2
chr1	72804800	72807400	chr1	72710600	72714800	Rpl37a
chr1	72804800	72807400	chr1	72823000	72829200	Igfbp2
chr1	74091000	74091800	chr1	74206000	74207200	Mir1928
chr1	74110600	74113400	chr1	74206000	74207200	Mir1928
chr1	74255800	74258200	chr1	74206000	74207200	Mir1928
chr1	74255800	74258200	chr1	74235400	74238600	Arpc2
chr1	74255800	74258200	chr1	74283800	74286000	Aamp
chr1	74255800	74258200	chr1	74283800	74286000	Pnkd
chr1	74255800	74258200	chr1	74303000	74304800	Tmbim1
chr1	74255800	74258200	chr1	74362200	74363000	Catip
chr1	74255800	74258200	chr1	74389200	74393200	Ctdsp1
chr1	74255800	74258200	chr1	74394800	74395600	Mir26b
chr1	74306400	74310200	chr1	74206000	74207200	Mir1928
chr1	74306400	74310200	chr1	74235400	74238600	Arpc2
chr1	74306400	74310200	chr1	74283800	74286000	Aamp
chr1	74306400	74310200	chr1	74283800	74286000	Pnkd
chr1	74306400	74310200	chr1	74303000	74304800	Tmbim1
chr1	74306400	74310200	chr1	74362200	74363000	Catip
chr1	74306400	74310200	chr1	74389200	74393200	Ctdsp1
chr1	74306400	74310200	chr1	74394800	74395600	Mir26b
chr1	74367600	74368800	chr1	74206000	74207200	Mir1928
chr1	74367600	74368800	chr1	74235400	74238600	Arpc2
chr1	74367600	74368800	chr1	74283800	74286000	Aamp
chr1	74367600	74368800	chr1	74283800	74286000	Pnkd
chr1	74367600	74368800	chr1	74303000	74304800	Tmbim1
chr1	74367600	74368800	chr1	74362200	74363000	Catip
chr1	74367600	74368800	chr1	74389200	74393200	Ctdsp1
chr1	74367600	74368800	chr1	74394800	74395600	Mir26b
chr1	74383400	74384200	chr1	74206000	74207200	Mir1928
chr1	74383400	74384200	chr1	74235400	74238600	Arpc2
chr1	74383400	74384200	chr1	74283800	74286000	Aamp
chr1	74383400	74384200	chr1	74283800	74286000	Pnkd
chr1	74383400	74384200	chr1	74303000	74304800	Tmbim1
chr1	74383400	74384200	chr1	74362200	74363000	Catip
chr1	74383400	74384200	chr1	74389200	74393200	Ctdsp1
chr1	74383400	74384200	chr1	74394800	74395600	Mir26b
chr1	74386400	74387800	chr1	74206000	74207200	Mir1928
chr1	74386400	74387800	chr1	74235400	74238600	Arpc2
chr1	74386400	74387800	chr1	74283800	74286000	Aamp
chr1	74386400	74387800	chr1	74283800	74286000	Pnkd
chr1	74386400	74387800	chr1	74303000	74304800	Tmbim1
chr1	74386400	74387800	chr1	74362200	74363000	Catip
chr1	74386400	74387800	chr1	74389200	74393200	Ctdsp1
chr1	74386400	74387800	chr1	74394800	74395600	Mir26b
chr1	74397000	74398400	chr1	74206000	74207200	Mir1928
chr1	74397000	74398400	chr1	74235400	74238600	Arpc2
chr1	74397000	74398400	chr1	74283800	74286000	Aamp
chr1	74397000	74398400	chr1	74283800	74286000	Pnkd
chr1	74397000	74398400	chr1	74303000	74304800	Tmbim1
chr1	74397000	74398400	chr1	74362200	74363000	Catip
chr1	74397000	74398400	chr1	74389200	74393200	Ctdsp1
chr1	74397000	74398400	chr1	74394800	74395600	Mir26b
chr1	74418400	74420000	chr1	74283800	74286000	Aamp
chr1	74418400	74420000	chr1	74283800	74286000	Pnkd
chr1	74418400	74420000	chr1	74303000	74304800	Tmbim1
chr1	74418400	74420000	chr1	74362200	74363000	Catip
chr1	74418400	74420000	chr1	74389200	74393200	Ctdsp1
chr1	74418400	74420000	chr1	74394800	74395600	Mir26b
chr1	74778600	74779200	chr1	74661600	74663200	Ttll4
chr1	74778600	74779200	chr1	74850600	74852400	Gm16582
chr1	74816400	74818000	chr1	74850600	74852400	Gm16582
chr1	74824200	74825800	chr1	74850600	74852400	Gm16582
chr1	75123800	75125800	chr1	75167800	75170000	Zfand2b
chr1	75123800	75125800	chr1	75179200	75181000	Abcb6
chr1	75123800	75125800	chr1	75191000	75193400	Ankzf1
chr1	75123800	75125800	chr1	75191000	75193400	Atg9a
chr1	75123800	75125800	chr1	75208600	75211800	Glb1l
chr1	75123800	75125800	chr1	75208600	75211800	Stk16
chr1	75123800	75125800	chr1	75222800	75228400	A630095N17Rik
chr1	75123800	75125800	chr1	75235800	75237200	Dnajb2
chr1	75123800	75125800	chr1	75315800	75318800	Dnpep
chr1	75185800	75186800	chr1	75167800	75170000	Zfand2b
chr1	75185800	75186800	chr1	75179200	75181000	Abcb6
chr1	75185800	75186800	chr1	75191000	75193400	Ankzf1
chr1	75185800	75186800	chr1	75191000	75193400	Atg9a
chr1	75185800	75186800	chr1	75208600	75211800	Glb1l
chr1	75185800	75186800	chr1	75208600	75211800	Stk16
chr1	75185800	75186800	chr1	75222800	75228400	A630095N17Rik
chr1	75185800	75186800	chr1	75235800	75237200	Dnajb2
chr1	75185800	75186800	chr1	75315800	75318800	Dnpep
chr1	75251600	75252200	chr1	75167800	75170000	Zfand2b
chr1	75251600	75252200	chr1	75179200	75181000	Abcb6
chr1	75251600	75252200	chr1	75191000	75193400	Ankzf1
chr1	75251600	75252200	chr1	75191000	75193400	Atg9a
chr1	75251600	75252200	chr1	75208600	75211800	Glb1l
chr1	75251600	75252200	chr1	75208600	75211800	Stk16
chr1	75251600	75252200	chr1	75222800	75228400	A630095N17Rik
chr1	75251600	75252200	chr1	75235800	75237200	Dnajb2
chr1	75251600	75252200	chr1	75315800	75318800	Dnpep
chr1	75253000	75254200	chr1	75167800	75170000	Zfand2b
chr1	75253000	75254200	chr1	75179200	75181000	Abcb6
chr1	75253000	75254200	chr1	75191000	75193400	Ankzf1
chr1	75253000	75254200	chr1	75191000	75193400	Atg9a
chr1	75253000	75254200	chr1	75208600	75211800	Glb1l
chr1	75253000	75254200	chr1	75208600	75211800	Stk16
chr1	75253000	75254200	chr1	75222800	75228400	A630095N17Rik
chr1	75253000	75254200	chr1	75235800	75237200	Dnajb2
chr1	75253000	75254200	chr1	75315800	75318800	Dnpep
chr1	75344200	75346200	chr1	75179200	75181000	Abcb6
chr1	75344200	75346200	chr1	75191000	75193400	Ankzf1
chr1	75344200	75346200	chr1	75191000	75193400	Atg9a
chr1	75344200	75346200	chr1	75208600	75211800	Glb1l
chr1	75344200	75346200	chr1	75208600	75211800	Stk16
chr1	75344200	75346200	chr1	75235800	75237200	Dnajb2
chr1	75344200	75346200	chr1	75315800	75318800	Dnpep
chr1	75344200	75346200	chr1	75435600	75436800	Gmppa
chr1	75344200	75346200	chr1	75477400	75480000	Chpf
chr1	75344200	75346200	chr1	75477400	75480000	Tmem198
chr1	75344200	75346200	chr1	75521000	75522400	Stk11ip
chr1	75511200	75512200	chr1	75477400	75480000	Chpf
chr1	75511200	75512200	chr1	75477400	75480000	Tmem198
chr1	75511200	75512200	chr1	75521000	75522400	Stk11ip
chr1	75556600	75557800	chr1	75477400	75480000	Chpf
chr1	75556600	75557800	chr1	75477400	75480000	Tmem198
chr1	75556600	75557800	chr1	75521000	75522400	Stk11ip
chr1	75559800	75560400	chr1	75435600	75436800	Gmppa
chr1	75559800	75560400	chr1	75477400	75480000	Chpf
chr1	75559800	75560400	chr1	75477400	75480000	Tmem198
chr1	75559800	75560400	chr1	75521000	75522400	Stk11ip
chr1	75601600	75602400	chr1	75477400	75480000	Chpf
chr1	75601600	75602400	chr1	75477400	75480000	Tmem198
chr1	75601600	75602400	chr1	75521000	75522400	Stk11ip
chr1	77412600	77414200	chr1	77496200	77498800	Mir6352
chr1	77412600	77414200	chr1	77511400	77517200	Epha4
chr1	77439600	77459400	chr1	77496200	77498800	Mir6352
chr1	77439600	77459400	chr1	77511400	77517200	Epha4
chr1	77459600	77477400	chr1	77496200	77498800	Mir6352
chr1	77459600	77477400	chr1	77511400	77517200	Epha4
chr1	77503800	77507200	chr1	77496200	77498800	Mir6352
chr1	77503800	77507200	chr1	77511400	77517200	Epha4
chr1	80236600	80238200	chr1	80338400	80342000	Cul3
chr1	80314200	80316600	chr1	80338400	80342000	Cul3
chr1	82819200	82821400	chr1	82838600	82841400	Agfg1
chr1	82960200	82961000	chr1	82838600	82841400	Agfg1
chr1	84404800	84405600	chr1	84283800	84285200	Pid1
chr1	84845200	84853200	chr1	84836800	84842000	Fbxo36
chr1	84845200	84853200	chr1	84836800	84842000	Trip12
chr1	84855600	84865200	chr1	84836800	84842000	Fbxo36
chr1	84855600	84865200	chr1	84836800	84842000	Trip12
chr1	84866200	84875200	chr1	84836800	84842000	Fbxo36
chr1	84866200	84875200	chr1	84836800	84842000	Trip12
chr1	84881200	84882400	chr1	84836800	84842000	Fbxo36
chr1	84881200	84882400	chr1	84836800	84842000	Trip12
chr1	84889200	84891800	chr1	84836800	84842000	Fbxo36
chr1	84889200	84891800	chr1	84836800	84842000	Trip12
chr1	85770800	85771800	chr1	85736000	85736600	A630001G21Rik
chr1	85770800	85771800	chr1	85793000	85795400	Cab39
chr1	86032200	86033000	chr1	86021800	86022600	Spata3
chr1	86032200	86033000	chr1	86062000	86066200	Psmd1
chr1	86032200	86033000	chr1	86153600	86155600	Armc9
chr1	86058800	86060600	chr1	86021800	86022600	Spata3
chr1	86058800	86060600	chr1	86062000	86066200	Psmd1
chr1	86058800	86060600	chr1	86153600	86155600	Armc9
chr1	86186600	86190200	chr1	86153600	86155600	Armc9
chr1	86186600	86190200	chr1	86299800	86314600	B3gnt7
chr1	86186600	86190200	chr1	86299800	86314600	Gm28626
chr1	86186600	86190200	chr1	86355400	86361400	C130036L24Rik
chr1	86186600	86190200	chr1	86355400	86361400	Ncl
chr1	86186600	86190200	chr1	86355400	86361400	Snord82
chr1	86200800	86201800	chr1	86153600	86155600	Armc9
chr1	86200800	86201800	chr1	86299800	86314600	B3gnt7
chr1	86200800	86201800	chr1	86299800	86314600	Gm28626
chr1	86200800	86201800	chr1	86355400	86361400	C130036L24Rik
chr1	86200800	86201800	chr1	86355400	86361400	Ncl
chr1	86200800	86201800	chr1	86355400	86361400	Snord82
chr1	86236000	86237000	chr1	86153600	86155600	Armc9
chr1	86236000	86237000	chr1	86299800	86314600	B3gnt7
chr1	86236000	86237000	chr1	86299800	86314600	Gm28626
chr1	86236000	86237000	chr1	86355400	86361400	C130036L24Rik
chr1	86236000	86237000	chr1	86355400	86361400	Ncl
chr1	86236000	86237000	chr1	86355400	86361400	Snord82
chr1	86294600	86295200	chr1	86153600	86155600	Armc9
chr1	86294600	86295200	chr1	86299800	86314600	B3gnt7
chr1	86294600	86295200	chr1	86299800	86314600	Gm28626
chr1	86294600	86295200	chr1	86355400	86361400	C130036L24Rik
chr1	86294600	86295200	chr1	86355400	86361400	Ncl
chr1	86294600	86295200	chr1	86355400	86361400	Snord82
chr1	86347800	86350000	chr1	86153600	86155600	Armc9
chr1	86347800	86350000	chr1	86299800	86314600	B3gnt7
chr1	86347800	86350000	chr1	86299800	86314600	Gm28626
chr1	86347800	86350000	chr1	86355400	86361400	C130036L24Rik
chr1	86347800	86350000	chr1	86355400	86361400	Ncl
chr1	86347800	86350000	chr1	86355400	86361400	Snord82
chr1	86380400	86381400	chr1	86299800	86314600	B3gnt7
chr1	86380400	86381400	chr1	86299800	86314600	Gm28626
chr1	86380400	86381400	chr1	86355400	86361400	C130036L24Rik
chr1	86380400	86381400	chr1	86355400	86361400	Ncl
chr1	86380400	86381400	chr1	86355400	86361400	Snord82
chr1	86421200	86421800	chr1	86355400	86361400	C130036L24Rik
chr1	86421200	86421800	chr1	86355400	86361400	Ncl
chr1	86421200	86421800	chr1	86355400	86361400	Snord82
chr1	86421200	86421800	chr1	86521400	86532600	Ptma
chr1	86421200	86421800	chr1	86581600	86583600	Cops7b
chr1	86421200	86421800	chr1	86581600	86583600	Pde6d
chr1	86425000	86425600	chr1	86355400	86361400	C130036L24Rik
chr1	86425000	86425600	chr1	86355400	86361400	Ncl
chr1	86425000	86425600	chr1	86355400	86361400	Snord82
chr1	86425000	86425600	chr1	86521400	86532600	Ptma
chr1	86425000	86425600	chr1	86581600	86583600	Cops7b
chr1	86425000	86425600	chr1	86581600	86583600	Pde6d
chr1	86427400	86428200	chr1	86355400	86361400	C130036L24Rik
chr1	86427400	86428200	chr1	86355400	86361400	Ncl
chr1	86427400	86428200	chr1	86355400	86361400	Snord82
chr1	86427400	86428200	chr1	86521400	86532600	Ptma
chr1	86427400	86428200	chr1	86581600	86583600	Cops7b
chr1	86427400	86428200	chr1	86581600	86583600	Pde6d
chr1	86433600	86435200	chr1	86355400	86361400	C130036L24Rik
chr1	86433600	86435200	chr1	86355400	86361400	Ncl
chr1	86433600	86435200	chr1	86355400	86361400	Snord82
chr1	86433600	86435200	chr1	86521400	86532600	Ptma
chr1	86433600	86435200	chr1	86581600	86583600	Cops7b
chr1	86433600	86435200	chr1	86581600	86583600	Pde6d
chr1	86440000	86444400	chr1	86355400	86361400	C130036L24Rik
chr1	86440000	86444400	chr1	86355400	86361400	Ncl
chr1	86440000	86444400	chr1	86355400	86361400	Snord82
chr1	86440000	86444400	chr1	86521400	86532600	Ptma
chr1	86440000	86444400	chr1	86581600	86583600	Cops7b
chr1	86440000	86444400	chr1	86581600	86583600	Pde6d
chr1	86447600	86448400	chr1	86355400	86361400	C130036L24Rik
chr1	86447600	86448400	chr1	86355400	86361400	Ncl
chr1	86447600	86448400	chr1	86355400	86361400	Snord82
chr1	86447600	86448400	chr1	86521400	86532600	Ptma
chr1	86456600	86457400	chr1	86355400	86361400	C130036L24Rik
chr1	86456600	86457400	chr1	86355400	86361400	Ncl
chr1	86456600	86457400	chr1	86355400	86361400	Snord82
chr1	86456600	86457400	chr1	86521400	86532600	Ptma
chr1	86456600	86457400	chr1	86581600	86583600	Cops7b
chr1	86456600	86457400	chr1	86581600	86583600	Pde6d
chr1	86464200	86468000	chr1	86521400	86532600	Ptma
chr1	86470600	86475400	chr1	86355400	86361400	C130036L24Rik
chr1	86470600	86475400	chr1	86355400	86361400	Ncl
chr1	86470600	86475400	chr1	86355400	86361400	Snord82
chr1	86470600	86475400	chr1	86521400	86532600	Ptma
chr1	86470600	86475400	chr1	86581600	86583600	Cops7b
chr1	86470600	86475400	chr1	86581600	86583600	Pde6d
chr1	86481000	86483200	chr1	86355400	86361400	C130036L24Rik
chr1	86481000	86483200	chr1	86355400	86361400	Ncl
chr1	86481000	86483200	chr1	86355400	86361400	Snord82
chr1	86481000	86483200	chr1	86521400	86532600	Ptma
chr1	86486600	86493400	chr1	86355400	86361400	C130036L24Rik
chr1	86486600	86493400	chr1	86355400	86361400	Ncl
chr1	86486600	86493400	chr1	86355400	86361400	Snord82
chr1	86486600	86493400	chr1	86521400	86532600	Ptma
chr1	86486600	86493400	chr1	86581600	86583600	Cops7b
chr1	86486600	86493400	chr1	86581600	86583600	Pde6d
chr1	86496800	86499800	chr1	86355400	86361400	C130036L24Rik
chr1	86496800	86499800	chr1	86355400	86361400	Ncl
chr1	86496800	86499800	chr1	86355400	86361400	Snord82
chr1	86496800	86499800	chr1	86521400	86532600	Ptma
chr1	86500400	86506800	chr1	86355400	86361400	C130036L24Rik
chr1	86500400	86506800	chr1	86355400	86361400	Ncl
chr1	86500400	86506800	chr1	86355400	86361400	Snord82
chr1	86500400	86506800	chr1	86521400	86532600	Ptma
chr1	86500400	86506800	chr1	86581600	86583600	Cops7b
chr1	86500400	86506800	chr1	86581600	86583600	Pde6d
chr1	86509200	86511200	chr1	86521400	86532600	Ptma
chr1	86509200	86511200	chr1	86581600	86583600	Cops7b
chr1	86509200	86511200	chr1	86581600	86583600	Pde6d
chr1	86586400	86588000	chr1	86521400	86532600	Ptma
chr1	86586400	86588000	chr1	86581600	86583600	Cops7b
chr1	86586400	86588000	chr1	86581600	86583600	Pde6d
chr1	86634400	86635000	chr1	86581600	86583600	Cops7b
chr1	86634400	86635000	chr1	86581600	86583600	Pde6d
chr1	86634400	86635000	chr1	86703000	86705000	Dis3l2
chr1	87175800	87176400	chr1	87212800	87216600	Eif4e2
chr1	87216800	87218600	chr1	87212800	87216600	Eif4e2
chr1	87216800	87218600	chr1	87326400	87328600	Gigyf2
chr1	87223200	87235000	chr1	87212800	87216600	Eif4e2
chr1	87223200	87235000	chr1	87326400	87328600	Gigyf2
chr1	87246000	87246600	chr1	87212800	87216600	Eif4e2
chr1	87246000	87246600	chr1	87326400	87328600	Gigyf2
chr1	87281600	87282600	chr1	87212800	87216600	Eif4e2
chr1	87281600	87282600	chr1	87326400	87328600	Gigyf2
chr1	87309400	87310200	chr1	87212800	87216600	Eif4e2
chr1	87309400	87310200	chr1	87326400	87328600	Gigyf2
chr1	87313000	87314400	chr1	87212800	87216600	Eif4e2
chr1	87313000	87314400	chr1	87326400	87328600	Gigyf2
chr1	87659200	87659800	chr1	87755200	87757400	Atg16l1
chr1	87659200	87659800	chr1	87755200	87757400	Gm33517
chr1	87673800	87679600	chr1	87755200	87757400	Atg16l1
chr1	87673800	87679600	chr1	87755200	87757400	Gm33517
chr1	87689000	87690000	chr1	87755200	87757400	Atg16l1
chr1	87689000	87690000	chr1	87755200	87757400	Gm33517
chr1	87728400	87730600	chr1	87755200	87757400	Atg16l1
chr1	87728400	87730600	chr1	87755200	87757400	Gm33517
chr1	88760600	88761400	chr1	89069400	89071600	Sh3bp4
chr1	89072000	89072600	chr1	89015400	89016600	1700067G17Rik
chr1	89072000	89072600	chr1	89069400	89071600	Sh3bp4
chr1	89078400	89079400	chr1	89015400	89016600	1700067G17Rik
chr1	89078400	89079400	chr1	89069400	89071600	Sh3bp4
chr1	89092200	89093000	chr1	89015400	89016600	1700067G17Rik
chr1	89092200	89093000	chr1	89069400	89071600	Sh3bp4
chr1	89190800	89191800	chr1	89069400	89071600	Sh3bp4
chr1	90124200	90125000	chr1	90153200	90154000	Iqca
chr1	90124200	90125000	chr1	90201800	90204800	Ackr3
chr1	91533600	91535200	chr1	91494000	91495800	Traf3ip1
chr1	91533600	91535200	chr1	91536200	91541600	Asb1
chr1	92113200	92114600	chr1	92178800	92184400	Hdac4
chr1	92118200	92120200	chr1	92178800	92184400	Hdac4
chr1	92430000	92433200	chr1	92472800	92475000	Ndufa10
chr1	92854800	92855400	chr1	92902600	92903400	Ankmy1
chr1	92918200	92920200	chr1	92641000	92642600	Cops9
chr1	92918200	92920200	chr1	92902600	92903400	Ankmy1
chr1	92918200	92920200	chr1	92906400	92908200	Dusp28
chr1	92918200	92920200	chr1	92934000	92935600	Capn10
chr1	92918200	92920200	chr1	92978600	92979400	Gpr35
chr1	93195400	93199200	chr1	93305000	93306600	Gm28535
chr1	93195400	93199200	chr1	93305000	93306600	Mterf4
chr1	93205600	93208000	chr1	93305000	93306600	Gm28535
chr1	93205600	93208000	chr1	93305000	93306600	Mterf4
chr1	93227200	93228000	chr1	93305000	93306600	Gm28535
chr1	93227200	93228000	chr1	93305000	93306600	Mterf4
chr1	93227200	93228000	chr1	93341600	93344600	Pask
chr1	93227200	93228000	chr1	93341600	93344600	Ppp1r7
chr1	93227200	93228000	chr1	93444600	93446600	Hdlbp
chr1	93227200	93228000	chr1	93477200	93480400	Hdlbp
chr1	93227200	93228000	chr1	93477200	93480400	Sept2
chr1	93299000	93301000	chr1	93305000	93306600	Gm28535
chr1	93299000	93301000	chr1	93305000	93306600	Mterf4
chr1	93299000	93301000	chr1	93341600	93344600	Pask
chr1	93299000	93301000	chr1	93341600	93344600	Ppp1r7
chr1	93299000	93301000	chr1	93444600	93446600	Hdlbp
chr1	93668000	93669600	chr1	93634200	93636800	Stk25
chr1	93668000	93669600	chr1	93753200	93756000	Atg4b
chr1	93668000	93669600	chr1	93753200	93756000	Thap4
chr1	9768400	9769400	chr1	9746800	9749200	1700034P13Rik
chr1	9768400	9769400	chr1	9746800	9749200	Vcpip1
chr10	103343800	103348200	chr10	103366800	103369600	Slc6a15
chr10	105799000	105800600	chr10	105841000	105842800	Ccdc59
chr10	105799000	105800600	chr10	105841000	105842800	Mettl25
chr10	105818000	105819200	chr10	105841000	105842800	Ccdc59
chr10	105818000	105819200	chr10	105841000	105842800	Mettl25
chr10	107528200	107528800	chr10	107493200	107494400	Myf6
chr10	108264600	108265200	chr10	108330800	108334600	Pawr
chr10	108282200	108297000	chr10	108161000	108164000	Ppp1r12a
chr10	108282200	108297000	chr10	108330800	108334600	Pawr
chr10	108297800	108300400	chr10	108330800	108334600	Pawr
chr10	108301000	108301600	chr10	108330800	108334600	Pawr
chr10	108352800	108353400	chr10	108330800	108334600	Pawr
chr10	108363800	108364400	chr10	108330800	108334600	Pawr
chr10	108402600	108404600	chr10	108330800	108334600	Pawr
chr10	108414600	108415800	chr10	108330800	108334600	Pawr
chr10	108433800	108434800	chr10	108330800	108334600	Pawr
chr10	110854000	110858400	chr10	110918800	110921800	Csrp2
chr10	110877600	110881800	chr10	110918800	110921800	Csrp2
chr10	110926600	110933800	chr10	110918800	110921800	Csrp2
chr10	111378200	111379400	chr10	111472600	111480400	Nap1l1
chr10	111381800	111382600	chr10	111472600	111480400	Nap1l1
chr10	111388000	111388600	chr10	111472600	111480400	Nap1l1
chr10	111421400	111423200	chr10	111472600	111480400	Nap1l1
chr10	111433400	111435000	chr10	111472600	111480400	Nap1l1
chr10	111573800	111577200	chr10	111472600	111480400	Nap1l1
chr10	111573800	111577200	chr10	111594000	111595600	4933440J02Rik
chr10	111592200	111593200	chr10	111594000	111595600	4933440J02Rik
chr10	111670200	111671000	chr10	111594000	111595600	4933440J02Rik
chr10	111670200	111671000	chr10	111972400	111974200	Krr1
chr10	111673200	111674200	chr10	111594000	111595600	4933440J02Rik
chr10	111673200	111674200	chr10	111972400	111974200	Krr1
chr10	111912600	111915400	chr10	111972400	111974200	Krr1
chr10	11262800	11264600	chr10	11280000	11283000	Fbxo30
chr10	115175400	115176000	chr10	115249800	115253000	Tbc1d15
chr10	115270800	115271800	chr10	115249800	115253000	Tbc1d15
chr10	115270800	115271800	chr10	115314200	115317000	Rab21
chr10	115348600	115349400	chr10	115314200	115317000	Rab21
chr10	115348600	115349400	chr10	115361000	115363400	Tmem19
chr10	115348600	115349400	chr10	115382600	115387000	Thap2
chr10	115348600	115349400	chr10	115382600	115387000	Zfc3h1
chr10	115357200	115360000	chr10	115314200	115317000	Rab21
chr10	115357200	115360000	chr10	115361000	115363400	Tmem19
chr10	115357200	115360000	chr10	115382600	115387000	Thap2
chr10	115357200	115360000	chr10	115382600	115387000	Zfc3h1
chr10	116512400	116514200	chr10	116579600	116583200	Cnot2
chr10	116556400	116559000	chr10	116579600	116583200	Cnot2
chr10	116559200	116566000	chr10	116579600	116583200	Cnot2
chr10	116559200	116566000	chr10	116674600	116675400	Gm26579
chr10	116727600	116728600	chr10	116674600	116675400	Gm26579
chr10	116808000	116810200	chr10	116579600	116583200	Cnot2
chr10	116808000	116810200	chr10	116674600	116675400	Gm26579
chr10	116848800	116849400	chr10	116579600	116583200	Cnot2
chr10	116848800	116849400	chr10	116674600	116675400	Gm26579
chr10	116931200	116932000	chr10	116948600	116951200	4933412E12Rik
chr10	116931200	116932000	chr10	116948600	116951200	Rab3ip
chr10	116962600	116964200	chr10	116948600	116951200	4933412E12Rik
chr10	116962600	116964200	chr10	116948600	116951200	Rab3ip
chr10	117034400	117035800	chr10	116948600	116951200	4933412E12Rik
chr10	117034400	117035800	chr10	116948600	116951200	Rab3ip
chr10	117034400	117035800	chr10	117062400	117064600	Cct2
chr10	117173400	117175200	chr10	117223400	117225800	Yeats4
chr10	117194800	117196000	chr10	117062400	117064600	Cct2
chr10	117194800	117196000	chr10	117223400	117225800	Yeats4
chr10	117208000	117208800	chr10	117062400	117064600	Cct2
chr10	117208000	117208800	chr10	117223400	117225800	Yeats4
chr10	117209200	117210000	chr10	117062400	117064600	Cct2
chr10	117209200	117210000	chr10	117223400	117225800	Yeats4
chr10	117229600	117230800	chr10	117062400	117064600	Cct2
chr10	117229600	117230800	chr10	117223400	117225800	Yeats4
chr10	117229600	117230800	chr10	117374200	117378200	Cpsf6
chr10	117390200	117391600	chr10	117374200	117378200	Cpsf6
chr10	117396400	117397200	chr10	117374200	117378200	Cpsf6
chr10	117410800	117413000	chr10	117374200	117378200	Cpsf6
chr10	117432200	117433200	chr10	117223400	117225800	Yeats4
chr10	117432200	117433200	chr10	117374200	117378200	Cpsf6
chr10	117717600	117718800	chr10	117706200	117712800	Mdm2
chr10	117717600	117718800	chr10	117745000	117747000	Slc35e3
chr10	117804000	117804800	chr10	117745000	117747000	Slc35e3
chr10	117804000	117804800	chr10	117791600	117794600	Nup107
chr10	117804000	117804800	chr10	117843800	117847000	Rap1b
chr10	117805000	117812800	chr10	117745000	117747000	Slc35e3
chr10	117805000	117812800	chr10	117791600	117794600	Nup107
chr10	117805000	117812800	chr10	117843800	117847000	Rap1b
chr10	117848200	117849000	chr10	117791600	117794600	Nup107
chr10	117848200	117849000	chr10	117843800	117847000	Rap1b
chr10	117848200	117849000	chr10	117925000	117926400	4933411E08Rik
chr10	117860600	117861600	chr10	117791600	117794600	Nup107
chr10	117860600	117861600	chr10	117843800	117847000	Rap1b
chr10	117860600	117861600	chr10	117925000	117926400	4933411E08Rik
chr10	117888800	117889400	chr10	117791600	117794600	Nup107
chr10	117888800	117889400	chr10	117843800	117847000	Rap1b
chr10	117888800	117889400	chr10	117925000	117926400	4933411E08Rik
chr10	117896200	117897000	chr10	117791600	117794600	Nup107
chr10	117896200	117897000	chr10	117843800	117847000	Rap1b
chr10	117896200	117897000	chr10	117925000	117926400	4933411E08Rik
chr10	117905600	117906800	chr10	117791600	117794600	Nup107
chr10	117905600	117906800	chr10	117843800	117847000	Rap1b
chr10	117905600	117906800	chr10	117925000	117926400	4933411E08Rik
chr10	117909800	117910400	chr10	117791600	117794600	Nup107
chr10	117909800	117910400	chr10	117843800	117847000	Rap1b
chr10	117909800	117910400	chr10	117925000	117926400	4933411E08Rik
chr10	117914400	117915600	chr10	117791600	117794600	Nup107
chr10	117914400	117915600	chr10	117843800	117847000	Rap1b
chr10	117914400	117915600	chr10	117925000	117926400	4933411E08Rik
chr10	117951400	117955600	chr10	117791600	117794600	Nup107
chr10	117951400	117955600	chr10	117843800	117847000	Rap1b
chr10	117951400	117955600	chr10	117925000	117926400	4933411E08Rik
chr10	118044600	118045600	chr10	117791600	117794600	Nup107
chr10	118044600	118045600	chr10	117843800	117847000	Rap1b
chr10	118044600	118045600	chr10	117925000	117926400	4933411E08Rik
chr10	118044600	118045600	chr10	118141000	118143000	Mdm1
chr10	118125000	118126400	chr10	118141000	118143000	Mdm1
chr10	118169000	118170000	chr10	118141000	118143000	Mdm1
chr10	119243600	119244800	chr10	119238400	119241400	Cand1
chr10	120061200	120062000	chr10	120111000	120115800	Helb
chr10	120090600	120093200	chr10	120111000	120115800	Helb
chr10	120131200	120132200	chr10	120111000	120115800	Helb
chr10	120131200	120132200	chr10	120208400	120209800	Tmbim4
chr10	120131200	120132200	chr10	120226600	120228600	Llph
chr10	120162200	120174400	chr10	120111000	120115800	Helb
chr10	120162200	120174400	chr10	120208400	120209800	Tmbim4
chr10	120162200	120174400	chr10	120226600	120228600	Llph
chr10	120233400	120234200	chr10	120208400	120209800	Tmbim4
chr10	120233400	120234200	chr10	120226600	120228600	Llph
chr10	120744800	120745800	chr10	120857400	120858200	Gm15910
chr10	120826800	120827600	chr10	120857400	120858200	Gm15910
chr10	121336400	121337200	chr10	121364800	121366200	Gns
chr10	121429800	121430800	chr10	121364800	121366200	Gns
chr10	121435800	121436400	chr10	121364800	121366200	Gns
chr10	121461400	121462600	chr10	121364800	121366200	Gns
chr10	121500800	121501800	chr10	121364800	121366200	Gns
chr10	121500800	121501800	chr10	121585600	121588000	Tbk1
chr10	121500800	121501800	chr10	121624400	121629200	Xpot
chr10	121504600	121506200	chr10	121364800	121366200	Gns
chr10	121504600	121506200	chr10	121585600	121588000	Tbk1
chr10	121504600	121506200	chr10	121624400	121629200	Xpot
chr10	121506400	121507800	chr10	121364800	121366200	Gns
chr10	121510000	121510800	chr10	121364800	121366200	Gns
chr10	121510000	121510800	chr10	121585600	121588000	Tbk1
chr10	121532600	121533800	chr10	121364800	121366200	Gns
chr10	121532600	121533800	chr10	121585600	121588000	Tbk1
chr10	121532600	121533800	chr10	121624400	121629200	Xpot
chr10	121542000	121543200	chr10	121364800	121366200	Gns
chr10	121542000	121543200	chr10	121585600	121588000	Tbk1
chr10	121542000	121543200	chr10	121624400	121629200	Xpot
chr10	121568600	121570000	chr10	121585600	121588000	Tbk1
chr10	121568600	121570000	chr10	121624400	121629200	Xpot
chr10	121605000	121606600	chr10	121585600	121588000	Tbk1
chr10	121605000	121606600	chr10	121624400	121629200	Xpot
chr10	121607200	121608800	chr10	121585600	121588000	Tbk1
chr10	121607200	121608800	chr10	121624400	121629200	Xpot
chr10	121692000	121694000	chr10	121624400	121629200	Xpot
chr10	121692000	121694000	chr10	121739200	121741000	BC048403
chr10	121719200	121719800	chr10	121739200	121741000	BC048403
chr10	121726800	121728000	chr10	121739200	121741000	BC048403
chr10	121750200	121751400	chr10	121739200	121741000	BC048403
chr10	121781000	121781600	chr10	121739200	121741000	BC048403
chr10	122051600	122052400	chr10	121739200	121741000	BC048403
chr10	122794200	122795200	chr10	122984000	122987200	Mirlet7i
chr10	122806000	122806800	chr10	122984000	122987200	Mirlet7i
chr10	122869800	122871000	chr10	122984000	122987200	Mirlet7i
chr10	122894600	122895200	chr10	122984000	122987200	Mirlet7i
chr10	123013200	123014200	chr10	122984000	122987200	Mirlet7i
chr10	123013200	123014200	chr10	123075000	123077400	Mon2
chr10	125916400	125918200	chr10	125965600	125968800	Lrig3
chr10	125939400	125942600	chr10	125965600	125968800	Lrig3
chr10	125948600	125950200	chr10	125965600	125968800	Lrig3
chr10	126832400	126833600	chr10	126900200	126901600	Atp23
chr10	126905200	126906400	chr10	126900200	126901600	Atp23
chr10	126905200	126906400	chr10	126977600	126981400	Ctdsp2
chr10	126905200	126906400	chr10	127029800	127031200	Tsfm
chr10	126905200	126906400	chr10	127040200	127042800	Eef1akmt3
chr10	126905200	126906400	chr10	127040200	127042800	Mettl1
chr10	126905200	126906400	chr10	127062800	127067400	Cdk4
chr10	126905200	126906400	chr10	127068400	127071600	A730063M14Rik
chr10	126905200	126906400	chr10	127068400	127071600	Tspan31
chr10	126926400	126929200	chr10	126900200	126901600	Atp23
chr10	126926400	126929200	chr10	126977600	126981400	Ctdsp2
chr10	126926400	126929200	chr10	127029800	127031200	Tsfm
chr10	126926400	126929200	chr10	127040200	127042800	Eef1akmt3
chr10	126926400	126929200	chr10	127040200	127042800	Mettl1
chr10	126926400	126929200	chr10	127062800	127067400	Cdk4
chr10	126926400	126929200	chr10	127068400	127071600	A730063M14Rik
chr10	126926400	126929200	chr10	127068400	127071600	Tspan31
chr10	126934600	126935800	chr10	126900200	126901600	Atp23
chr10	126934600	126935800	chr10	126977600	126981400	Ctdsp2
chr10	126934600	126935800	chr10	127029800	127031200	Tsfm
chr10	126934600	126935800	chr10	127040200	127042800	Eef1akmt3
chr10	126934600	126935800	chr10	127040200	127042800	Mettl1
chr10	126934600	126935800	chr10	127062800	127067400	Cdk4
chr10	126934600	126935800	chr10	127068400	127071600	A730063M14Rik
chr10	126934600	126935800	chr10	127068400	127071600	Tspan31
chr10	126961600	126962800	chr10	126900200	126901600	Atp23
chr10	126961600	126962800	chr10	126977600	126981400	Ctdsp2
chr10	126961600	126962800	chr10	127029800	127031200	Tsfm
chr10	126961600	126962800	chr10	127040200	127042800	Eef1akmt3
chr10	126961600	126962800	chr10	127040200	127042800	Mettl1
chr10	126961600	126962800	chr10	127062800	127067400	Cdk4
chr10	126961600	126962800	chr10	127068400	127071600	A730063M14Rik
chr10	126961600	126962800	chr10	127068400	127071600	Tspan31
chr10	126970600	126973400	chr10	126900200	126901600	Atp23
chr10	126970600	126973400	chr10	126977600	126981400	Ctdsp2
chr10	126970600	126973400	chr10	127029800	127031200	Tsfm
chr10	126970600	126973400	chr10	127040200	127042800	Eef1akmt3
chr10	126970600	126973400	chr10	127040200	127042800	Mettl1
chr10	126970600	126973400	chr10	127062800	127067400	Cdk4
chr10	126970600	126973400	chr10	127068400	127071600	A730063M14Rik
chr10	126970600	126973400	chr10	127068400	127071600	Tspan31
chr10	126985200	126988800	chr10	126900200	126901600	Atp23
chr10	126985200	126988800	chr10	126977600	126981400	Ctdsp2
chr10	126985200	126988800	chr10	127029800	127031200	Tsfm
chr10	126985200	126988800	chr10	127040200	127042800	Eef1akmt3
chr10	126985200	126988800	chr10	127040200	127042800	Mettl1
chr10	126985200	126988800	chr10	127062800	127067400	Cdk4
chr10	126985200	126988800	chr10	127068400	127071600	A730063M14Rik
chr10	126985200	126988800	chr10	127068400	127071600	Tspan31
chr10	127096000	127097000	chr10	127029800	127031200	Tsfm
chr10	127096000	127097000	chr10	127040200	127042800	Eef1akmt3
chr10	127096000	127097000	chr10	127040200	127042800	Mettl1
chr10	127096000	127097000	chr10	127062800	127067400	Cdk4
chr10	127096000	127097000	chr10	127068400	127071600	A730063M14Rik
chr10	127096000	127097000	chr10	127068400	127071600	Tspan31
chr10	127096000	127097000	chr10	127120400	127121600	Os9
chr10	127096000	127097000	chr10	127310400	127312600	Mars
chr10	127131200	127132200	chr10	127062800	127067400	Cdk4
chr10	127131200	127132200	chr10	127068400	127071600	A730063M14Rik
chr10	127131200	127132200	chr10	127068400	127071600	Tspan31
chr10	127131200	127132200	chr10	127120400	127121600	Os9
chr10	127131200	127132200	chr10	127188000	127190800	Arhgef25
chr10	127131200	127132200	chr10	127194600	127196800	Dtx3
chr10	127131200	127132200	chr10	127194600	127196800	F420014N23Rik
chr10	127131200	127132200	chr10	127210000	127212200	Pip4k2c
chr10	127131200	127132200	chr10	127261800	127265600	Kif5a
chr10	127131200	127132200	chr10	127286600	127292600	Ddit3
chr10	127131200	127132200	chr10	127286600	127292600	Mbd6
chr10	127183400	127184600	chr10	127062800	127067400	Cdk4
chr10	127183400	127184600	chr10	127068400	127071600	A730063M14Rik
chr10	127183400	127184600	chr10	127068400	127071600	Tspan31
chr10	127183400	127184600	chr10	127120400	127121600	Os9
chr10	127183400	127184600	chr10	127188000	127190800	Arhgef25
chr10	127183400	127184600	chr10	127194600	127196800	Dtx3
chr10	127183400	127184600	chr10	127194600	127196800	F420014N23Rik
chr10	127183400	127184600	chr10	127210000	127212200	Pip4k2c
chr10	127183400	127184600	chr10	127261800	127265600	Kif5a
chr10	127183400	127184600	chr10	127266000	127267600	Dctn2
chr10	127183400	127184600	chr10	127286600	127292600	Ddit3
chr10	127183400	127184600	chr10	127286600	127292600	Mbd6
chr10	127183400	127184600	chr10	127310400	127312600	Mars
chr10	127183400	127184600	chr10	127335400	127342800	Gli1
chr10	127183400	127184600	chr10	127350200	127351600	Inhbe
chr10	127183400	127184600	chr10	127370000	127370800	Inhbc
chr10	127192400	127193000	chr10	127040200	127042800	Eef1akmt3
chr10	127192400	127193000	chr10	127040200	127042800	Mettl1
chr10	127192400	127193000	chr10	127120400	127121600	Os9
chr10	127192400	127193000	chr10	127188000	127190800	Arhgef25
chr10	127192400	127193000	chr10	127194600	127196800	Dtx3
chr10	127192400	127193000	chr10	127194600	127196800	F420014N23Rik
chr10	127192400	127193000	chr10	127210000	127212200	Pip4k2c
chr10	127192400	127193000	chr10	127261800	127265600	Kif5a
chr10	127192400	127193000	chr10	127266000	127267600	Dctn2
chr10	127192400	127193000	chr10	127286600	127292600	Ddit3
chr10	127192400	127193000	chr10	127286600	127292600	Mbd6
chr10	127192400	127193000	chr10	127310400	127312600	Mars
chr10	127192400	127193000	chr10	127335400	127342800	Gli1
chr10	127192400	127193000	chr10	127350200	127351600	Inhbe
chr10	127212800	127214000	chr10	127068400	127071600	A730063M14Rik
chr10	127212800	127214000	chr10	127068400	127071600	Tspan31
chr10	127212800	127214000	chr10	127120400	127121600	Os9
chr10	127212800	127214000	chr10	127188000	127190800	Arhgef25
chr10	127212800	127214000	chr10	127194600	127196800	Dtx3
chr10	127212800	127214000	chr10	127194600	127196800	F420014N23Rik
chr10	127212800	127214000	chr10	127261800	127265600	Kif5a
chr10	127212800	127214000	chr10	127266000	127267600	Dctn2
chr10	127212800	127214000	chr10	127286600	127292600	Ddit3
chr10	127212800	127214000	chr10	127286600	127292600	Mbd6
chr10	127212800	127214000	chr10	127310400	127312600	Mars
chr10	127212800	127214000	chr10	127335400	127342800	Gli1
chr10	127224200	127225800	chr10	127062800	127067400	Cdk4
chr10	127224200	127225800	chr10	127068400	127071600	A730063M14Rik
chr10	127224200	127225800	chr10	127068400	127071600	Tspan31
chr10	127224200	127225800	chr10	127120400	127121600	Os9
chr10	127224200	127225800	chr10	127188000	127190800	Arhgef25
chr10	127224200	127225800	chr10	127194600	127196800	Dtx3
chr10	127224200	127225800	chr10	127194600	127196800	F420014N23Rik
chr10	127224200	127225800	chr10	127210000	127212200	Pip4k2c
chr10	127224200	127225800	chr10	127261800	127265600	Kif5a
chr10	127224200	127225800	chr10	127266000	127267600	Dctn2
chr10	127224200	127225800	chr10	127286600	127292600	Ddit3
chr10	127224200	127225800	chr10	127286600	127292600	Mbd6
chr10	127224200	127225800	chr10	127310400	127312600	Mars
chr10	127224200	127225800	chr10	127335400	127342800	Gli1
chr10	127224200	127225800	chr10	127350200	127351600	Inhbe
chr10	127238600	127239600	chr10	127188000	127190800	Arhgef25
chr10	127238600	127239600	chr10	127194600	127196800	Dtx3
chr10	127238600	127239600	chr10	127194600	127196800	F420014N23Rik
chr10	127238600	127239600	chr10	127210000	127212200	Pip4k2c
chr10	127238600	127239600	chr10	127261800	127265600	Kif5a
chr10	127238600	127239600	chr10	127266000	127267600	Dctn2
chr10	127238600	127239600	chr10	127286600	127292600	Ddit3
chr10	127238600	127239600	chr10	127286600	127292600	Mbd6
chr10	127238600	127239600	chr10	127310400	127312600	Mars
chr10	127238600	127239600	chr10	127335400	127342800	Gli1
chr10	127269200	127275800	chr10	127120400	127121600	Os9
chr10	127269200	127275800	chr10	127188000	127190800	Arhgef25
chr10	127269200	127275800	chr10	127194600	127196800	Dtx3
chr10	127269200	127275800	chr10	127194600	127196800	F420014N23Rik
chr10	127269200	127275800	chr10	127210000	127212200	Pip4k2c
chr10	127269200	127275800	chr10	127261800	127265600	Kif5a
chr10	127269200	127275800	chr10	127266000	127267600	Dctn2
chr10	127269200	127275800	chr10	127286600	127292600	Ddit3
chr10	127269200	127275800	chr10	127286600	127292600	Mbd6
chr10	127269200	127275800	chr10	127310400	127312600	Mars
chr10	127269200	127275800	chr10	127335400	127342800	Gli1
chr10	127269200	127275800	chr10	127350200	127351600	Inhbe
chr10	127281800	127284000	chr10	127068400	127071600	A730063M14Rik
chr10	127281800	127284000	chr10	127068400	127071600	Tspan31
chr10	127281800	127284000	chr10	127188000	127190800	Arhgef25
chr10	127281800	127284000	chr10	127194600	127196800	Dtx3
chr10	127281800	127284000	chr10	127194600	127196800	F420014N23Rik
chr10	127281800	127284000	chr10	127210000	127212200	Pip4k2c
chr10	127281800	127284000	chr10	127261800	127265600	Kif5a
chr10	127281800	127284000	chr10	127266000	127267600	Dctn2
chr10	127281800	127284000	chr10	127286600	127292600	Ddit3
chr10	127281800	127284000	chr10	127286600	127292600	Mbd6
chr10	127281800	127284000	chr10	127310400	127312600	Mars
chr10	127281800	127284000	chr10	127335400	127342800	Gli1
chr10	127281800	127284000	chr10	127350200	127351600	Inhbe
chr10	127333400	127334200	chr10	127120400	127121600	Os9
chr10	127333400	127334200	chr10	127188000	127190800	Arhgef25
chr10	127333400	127334200	chr10	127194600	127196800	Dtx3
chr10	127333400	127334200	chr10	127194600	127196800	F420014N23Rik
chr10	127333400	127334200	chr10	127210000	127212200	Pip4k2c
chr10	127333400	127334200	chr10	127261800	127265600	Kif5a
chr10	127333400	127334200	chr10	127266000	127267600	Dctn2
chr10	127333400	127334200	chr10	127286600	127292600	Ddit3
chr10	127333400	127334200	chr10	127286600	127292600	Mbd6
chr10	127333400	127334200	chr10	127310400	127312600	Mars
chr10	127333400	127334200	chr10	127335400	127342800	Gli1
chr10	127333400	127334200	chr10	127350200	127351600	Inhbe
chr10	127333400	127334200	chr10	127370000	127370800	Inhbc
chr10	127333400	127334200	chr10	127379800	127382400	R3hdm2
chr10	127365600	127369200	chr10	127261800	127265600	Kif5a
chr10	127365600	127369200	chr10	127266000	127267600	Dctn2
chr10	127365600	127369200	chr10	127286600	127292600	Ddit3
chr10	127365600	127369200	chr10	127286600	127292600	Mbd6
chr10	127365600	127369200	chr10	127310400	127312600	Mars
chr10	127365600	127369200	chr10	127335400	127342800	Gli1
chr10	127365600	127369200	chr10	127350200	127351600	Inhbe
chr10	127365600	127369200	chr10	127370000	127370800	Inhbc
chr10	127365600	127369200	chr10	127379800	127382400	R3hdm2
chr10	127516000	127518600	chr10	127335400	127342800	Gli1
chr10	127516000	127518600	chr10	127350200	127351600	Inhbe
chr10	127516000	127518600	chr10	127370000	127370800	Inhbc
chr10	127516000	127518600	chr10	127379800	127382400	R3hdm2
chr10	127516000	127518600	chr10	127520000	127522800	Shmt2
chr10	127539600	127540600	chr10	127335400	127342800	Gli1
chr10	127539600	127540600	chr10	127350200	127351600	Inhbe
chr10	127539600	127540600	chr10	127370000	127370800	Inhbc
chr10	127539600	127540600	chr10	127379800	127382400	R3hdm2
chr10	127539600	127540600	chr10	127520000	127522800	Shmt2
chr10	127539600	127540600	chr10	127676200	127678000	Nemp1
chr10	127589800	127592400	chr10	127350200	127351600	Inhbe
chr10	127589800	127592400	chr10	127676200	127678000	Nemp1
chr10	127589800	127592400	chr10	127738800	127740600	Zbtb39
chr10	127609000	127612200	chr10	127370000	127370800	Inhbc
chr10	127609000	127612200	chr10	127520000	127522800	Shmt2
chr10	127609000	127612200	chr10	127676200	127678000	Nemp1
chr10	127609000	127612200	chr10	127738800	127740600	Zbtb39
chr10	127652600	127654000	chr10	127520000	127522800	Shmt2
chr10	127652600	127654000	chr10	127676200	127678000	Nemp1
chr10	127652600	127654000	chr10	127738800	127740600	Zbtb39
chr10	127657000	127659200	chr10	127520000	127522800	Shmt2
chr10	127657000	127659200	chr10	127676200	127678000	Nemp1
chr10	127657000	127659200	chr10	127738800	127740600	Zbtb39
chr10	127661000	127663400	chr10	127350200	127351600	Inhbe
chr10	127661000	127663400	chr10	127520000	127522800	Shmt2
chr10	127661000	127663400	chr10	127676200	127678000	Nemp1
chr10	127661000	127663400	chr10	127738800	127740600	Zbtb39
chr10	127661000	127663400	chr10	128014800	128016000	Prim1
chr10	127745200	127748600	chr10	127676200	127678000	Nemp1
chr10	127745200	127748600	chr10	127738800	127740600	Zbtb39
chr10	127745200	127748600	chr10	127896000	127898400	Sdr9c7
chr10	127745200	127748600	chr10	128014800	128016000	Prim1
chr10	127749200	127751000	chr10	127676200	127678000	Nemp1
chr10	127749200	127751000	chr10	127738800	127740600	Zbtb39
chr10	127749200	127751000	chr10	127896000	127898400	Sdr9c7
chr10	127749200	127751000	chr10	128014800	128016000	Prim1
chr10	127756000	127757000	chr10	127738800	127740600	Zbtb39
chr10	127756000	127757000	chr10	127896000	127898400	Sdr9c7
chr10	127756000	127757000	chr10	128014800	128016000	Prim1
chr10	127890200	127890800	chr10	127738800	127740600	Zbtb39
chr10	127890200	127890800	chr10	127896000	127898400	Sdr9c7
chr10	127892400	127894800	chr10	127738800	127740600	Zbtb39
[truncated: 43,029 more rows]
