# Supplementary material for: Differential contribution to gene expression prediction of histone modifications at enhancers or promoters
Source: PLoS Comput Biol. 2021 Sep 2;17(9):e1009368. doi: 10.1371/journal.pcbi.1009368 (PMC8443064; doi:10.1371/journal.pcbi.1009368)
Supplement: S9 Table — Coordinates of the identified poised enhancers (*_e), associated bivalent promoters (*_p) and target genes (genome assembly mm10). The association was done using the top significant Hi-C interactions (Hi-C–top). (XLSX) [file pcbi.1009368.s021.xlsx]

## Sheet: Table S9
chr_e	start_e	end_e	chr_p	start_p	end_p	gene
chr1	120590600	120591600	chr1	120601800	120606000	En1
chr1	120596200	120597400	chr1	120601800	120606000	En1
chr1	120606600	120607600	chr1	120601800	120606000	En1
chr1	120613200	120615200	chr1	120601800	120606000	En1
chr1	131240600	131241200	chr1	131095600	131098400	Mapkapk2
chr1	131240600	131241200	chr1	131244400	131246400	Rassf5
chr1	131260200	131261000	chr1	131244400	131246400	Rassf5
chr1	131264000	131264800	chr1	131244400	131246400	Rassf5
chr1	131268800	131270200	chr1	131095600	131098400	Mapkapk2
chr1	131268800	131270200	chr1	131244400	131246400	Rassf5
chr1	131971400	131973200	chr1	131962200	131964400	Slc45a3
chr1	131971400	131973200	chr1	132067200	132068400	Mfsd4a
chr1	132331800	132332400	chr1	132298200	132299600	Klhdc8a
chr1	132331800	132332400	chr1	132316000	132317400	Nuak2
chr1	132331800	132332400	chr1	132390200	132392600	Tmcc2
chr1	133163400	133165400	chr1	133044400	133048400	Pik3c2b
chr1	133799600	133801800	chr1	133907600	133909400	Optc
chr1	133885800	133886800	chr1	133907600	133909400	Optc
chr1	134092200	134094400	chr1	133907600	133909400	Optc
chr1	134217800	134218400	chr1	134234400	134236400	Adora1
chr1	134298600	134300200	chr1	134234400	134236400	Adora1
chr1	134707000	134708000	chr1	134645400	134647800	Syt2
chr1	134707000	134708000	chr1	134708400	134710000	Syt2
chr1	134987000	134988400	chr1	135103800	135106000	Lgr6
chr1	135085200	135086400	chr1	135103800	135106000	Lgr6
chr1	135685400	135689200	chr1	135374000	135375400	Shisa4
chr1	135685400	135689200	chr1	135818000	135820600	Lad1
chr1	135698200	135699800	chr1	135765200	135765800	Phlda3
chr1	135698200	135699800	chr1	135766200	135767400	Phlda3
chr1	135865800	135866400	chr1	135818000	135820600	Lad1
chr1	135865800	135866400	chr1	135918400	135919600	Pkp1
chr1	136105400	136106800	chr1	136050200	136051600	Ascl5
chr1	138843000	138844600	chr1	138846000	138847600	Lhx9
chr1	138843000	138844600	chr1	138848000	138850000	Lhx9
chr1	154723200	154723800	chr1	154725600	154727200	Cacna1e
chr1	155074400	155075400	chr1	155097600	155100000	Ier5
chr1	155091400	155092800	chr1	155097600	155100000	Ier5
chr1	155109600	155110600	chr1	155097600	155100000	Ier5
chr1	155237600	155238400	chr1	155097600	155100000	Ier5
chr1	155243600	155246000	chr1	155097600	155100000	Ier5
chr1	155243600	155246000	chr1	155740400	155743600	Lhx4
chr1	155247000	155248400	chr1	155097600	155100000	Ier5
chr1	155247000	155248400	chr1	155740400	155743600	Lhx4
chr1	155736200	155738600	chr1	155740400	155743600	Lhx4
chr1	156074600	156076000	chr1	156204200	156205400	Fam163a
chr1	163307800	163309400	chr1	163311600	163315600	Prrx1
chr1	165718200	165718800	chr1	165707200	165708600	Rcsd1
chr1	166308600	166310000	chr1	166238200	166238800	Mael
chr1	166308600	166310000	chr1	166253800	166254800	Ildr2
chr1	167660400	167661600	chr1	167597600	167600200	Rxrg
chr1	167660400	167661600	chr1	167687800	167690200	Lmx1a
chr1	167802400	167803600	chr1	167687800	167690200	Lmx1a
chr1	17091400	17092200	chr1	17096400	17098200	Jph1
chr1	172317000	172320600	chr1	172340200	172341600	Kcnj10
chr1	172322200	172322800	chr1	172340200	172341600	Kcnj10
chr1	172325600	172327000	chr1	172340200	172341600	Kcnj10
chr1	172350800	172351400	chr1	172340200	172341600	Kcnj10
chr1	172368600	172370200	chr1	172340200	172341600	Kcnj10
chr1	172531800	172533200	chr1	172549200	172551200	4933439K11Rik
chr1	172561800	172564200	chr1	172549200	172551200	4933439K11Rik
chr1	180762000	180764000	chr1	180696200	180697600	Mixl1
chr1	182519600	182520600	chr1	182516400	182518800	Capn2
chr1	182561600	182562400	chr1	182516400	182518800	Capn2
chr1	182561600	182562400	chr1	182747200	182749200	Ccdc185
chr1	182561600	182562400	chr1	182954800	182955800	Tlr5
chr1	182983400	182984000	chr1	182954800	182955800	Tlr5
chr1	182987000	182987800	chr1	182954800	182955800	Tlr5
chr1	184727000	184728200	chr1	184731400	184733800	Hlx
chr1	184792800	184794000	chr1	184731400	184733800	Hlx
chr1	184792800	184794000	chr1	184810400	184811400	Marc1
chr1	184851600	184852200	chr1	184810400	184811400	Marc1
chr1	184851600	184852200	chr1	184882000	184883600	C130074G19Rik
chr1	187603800	187605600	chr1	187607200	187610200	Esrrg
chr1	191125400	191126600	chr1	191097200	191099000	Batf3
chr1	191125400	191126600	chr1	191182400	191187400	Atf3
chr1	19233800	19237400	chr1	19103800	19105600	Gm15825
chr1	19233800	19237400	chr1	19209000	19212400	Tfap2b
chr1	19240600	19242200	chr1	19103800	19105600	Gm15825
chr1	19240600	19242200	chr1	19209000	19212400	Tfap2b
chr1	34472000	34473800	chr1	34458800	34460600	Ptpn18
chr1	34472000	34473800	chr1	34498000	34499200	Prss39
chr1	34677800	34679000	chr1	34635200	34636200	AA619741
chr1	34749200	34751800	chr1	34578600	34580200	Amer3
chr1	34749200	34751800	chr1	34635200	34636200	AA619741
chr1	39335600	39336200	chr1	39192400	39195400	Npas2
chr1	4491400	4494000	chr1	4496200	4498000	Sox17
chr1	4571200	4572400	chr1	4496200	4498000	Sox17
chr1	4688000	4689600	chr1	4496200	4498000	Sox17
chr1	5022600	5024000	chr1	5017800	5021600	Rgs20
chr1	62705200	62709200	chr1	62702400	62704400	Nrp2
chr1	63251600	63253400	chr1	63272600	63275400	Zdbf2
chr1	6382400	6383400	chr1	6358800	6359800	Alkal1
chr1	72576600	72578800	chr1	72534800	72537600	March4
chr1	72869800	72872600	chr1	72873000	72875400	Igfbp5
chr1	72948800	72949600	chr1	72873000	72875400	Igfbp5
chr1	74036400	74037600	chr1	74124000	74125400	Rufy4
chr1	74036400	74037600	chr1	74124000	74125400	Tns1
chr1	74068000	74070600	chr1	74124000	74125400	Rufy4
chr1	74068000	74070600	chr1	74124000	74125400	Tns1
chr1	74095400	74096000	chr1	74124000	74125400	Rufy4
chr1	74095400	74096000	chr1	74124000	74125400	Tns1
chr1	74098000	74099400	chr1	74124000	74125400	Rufy4
chr1	74098000	74099400	chr1	74124000	74125400	Tns1
chr1	74103800	74104400	chr1	74124000	74125400	Rufy4
chr1	74103800	74104400	chr1	74124000	74125400	Tns1
chr1	74105800	74106800	chr1	74124000	74125400	Rufy4
chr1	74105800	74106800	chr1	74124000	74125400	Tns1
chr1	74109200	74109800	chr1	74124000	74125400	Rufy4
chr1	74109200	74109800	chr1	74124000	74125400	Tns1
chr1	74775600	74776400	chr1	74712600	74714200	Cyp27a1
chr1	74775600	74776400	chr1	74747600	74749000	Prkag3
chr1	74775600	74776400	chr1	74770800	74774200	Wnt6
chr1	74775600	74776400	chr1	74791000	74792400	Wnt10a
chr1	74775600	74776400	chr1	74884200	74886400	Fev
chr1	74775600	74776400	chr1	74892200	74894000	Cryba2
chr1	74775600	74776400	chr1	74900000	74901400	Mir375
chr1	74775600	74776400	chr1	74947600	74952200	Ihh
chr1	74780200	74785000	chr1	74712600	74714200	Cyp27a1
chr1	74780200	74785000	chr1	74747600	74749000	Prkag3
chr1	74780200	74785000	chr1	74770800	74774200	Wnt6
chr1	74780200	74785000	chr1	74791000	74792400	Wnt10a
chr1	74780200	74785000	chr1	74884200	74886400	Fev
chr1	74780200	74785000	chr1	74892200	74894000	Cryba2
chr1	74780200	74785000	chr1	74900000	74901400	Mir375
chr1	74780200	74785000	chr1	74947600	74952200	Ihh
chr1	74793200	74795800	chr1	74747600	74749000	Prkag3
chr1	74793200	74795800	chr1	74770800	74774200	Wnt6
chr1	74793200	74795800	chr1	74791000	74792400	Wnt10a
chr1	74793200	74795800	chr1	74884200	74886400	Fev
chr1	74793200	74795800	chr1	74892200	74894000	Cryba2
chr1	74793200	74795800	chr1	74900000	74901400	Mir375
chr1	74793200	74795800	chr1	74947600	74952200	Ihh
chr1	74800400	74801200	chr1	74747600	74749000	Prkag3
chr1	74800400	74801200	chr1	74770800	74774200	Wnt6
chr1	74800400	74801200	chr1	74791000	74792400	Wnt10a
chr1	74800400	74801200	chr1	74884200	74886400	Fev
chr1	74800400	74801200	chr1	74892200	74894000	Cryba2
chr1	74800400	74801200	chr1	74900000	74901400	Mir375
chr1	74800400	74801200	chr1	74947600	74952200	Ihh
chr1	74802600	74804000	chr1	74747600	74749000	Prkag3
chr1	74802600	74804000	chr1	74770800	74774200	Wnt6
chr1	74802600	74804000	chr1	74791000	74792400	Wnt10a
chr1	74802600	74804000	chr1	74884200	74886400	Fev
chr1	74802600	74804000	chr1	74892200	74894000	Cryba2
chr1	74802600	74804000	chr1	74900000	74901400	Mir375
chr1	74802600	74804000	chr1	74947600	74952200	Ihh
chr1	74804800	74809000	chr1	74712600	74714200	Cyp27a1
chr1	74804800	74809000	chr1	74747600	74749000	Prkag3
chr1	74804800	74809000	chr1	74770800	74774200	Wnt6
chr1	74804800	74809000	chr1	74791000	74792400	Wnt10a
chr1	74804800	74809000	chr1	74884200	74886400	Fev
chr1	74804800	74809000	chr1	74892200	74894000	Cryba2
chr1	74804800	74809000	chr1	74900000	74901400	Mir375
chr1	74804800	74809000	chr1	74947600	74952200	Ihh
chr1	74881400	74883000	chr1	74747600	74749000	Prkag3
chr1	74881400	74883000	chr1	74770800	74774200	Wnt6
chr1	74881400	74883000	chr1	74791000	74792400	Wnt10a
chr1	74881400	74883000	chr1	74884200	74886400	Fev
chr1	74881400	74883000	chr1	74892200	74894000	Cryba2
chr1	74881400	74883000	chr1	74900000	74901400	Mir375
chr1	74881400	74883000	chr1	74947600	74952200	Ihh
chr1	74897400	74898400	chr1	74770800	74774200	Wnt6
chr1	74897400	74898400	chr1	74791000	74792400	Wnt10a
chr1	74897400	74898400	chr1	74884200	74886400	Fev
chr1	74897400	74898400	chr1	74892200	74894000	Cryba2
chr1	74897400	74898400	chr1	74900000	74901400	Mir375
chr1	74897400	74898400	chr1	74947600	74952200	Ihh
chr1	75369400	75370000	chr1	75277400	75278600	Resp18
chr1	75369400	75370000	chr1	75360000	75361800	Des
chr1	75369400	75370000	chr1	75374400	75376000	Gm15179
chr1	75369400	75370000	chr1	75374400	75376000	Speg
chr1	75369400	75370000	chr1	75381400	75383200	Speg
chr1	75369400	75370000	chr1	75450000	75451200	Asic4
chr1	75387600	75389200	chr1	75263400	75265200	Ptprn
chr1	75387600	75389200	chr1	75360000	75361800	Des
chr1	75387600	75389200	chr1	75374400	75376000	Gm15179
chr1	75387600	75389200	chr1	75374400	75376000	Speg
chr1	75387600	75389200	chr1	75381400	75383200	Speg
chr1	75387600	75389200	chr1	75450000	75451200	Asic4
chr1	75387600	75389200	chr1	75503000	75507400	Inha
chr1	75387600	75389200	chr1	75503000	75507400	Obsl1
chr1	75402200	75403400	chr1	75277400	75278600	Resp18
chr1	75402200	75403400	chr1	75360000	75361800	Des
chr1	75402200	75403400	chr1	75374400	75376000	Gm15179
chr1	75402200	75403400	chr1	75374400	75376000	Speg
chr1	75402200	75403400	chr1	75381400	75383200	Speg
chr1	75402200	75403400	chr1	75450000	75451200	Asic4
chr1	75402200	75403400	chr1	75503000	75507400	Inha
chr1	75402200	75403400	chr1	75503000	75507400	Obsl1
chr1	75421400	75423600	chr1	75360000	75361800	Des
chr1	75421400	75423600	chr1	75374400	75376000	Gm15179
chr1	75421400	75423600	chr1	75374400	75376000	Speg
chr1	75421400	75423600	chr1	75450000	75451200	Asic4
chr1	75426800	75428200	chr1	75360000	75361800	Des
chr1	75426800	75428200	chr1	75374400	75376000	Gm15179
chr1	75426800	75428200	chr1	75374400	75376000	Speg
chr1	75426800	75428200	chr1	75381400	75383200	Speg
chr1	75426800	75428200	chr1	75450000	75451200	Asic4
chr1	75426800	75428200	chr1	75503000	75507400	Inha
chr1	75426800	75428200	chr1	75503000	75507400	Obsl1
chr1	75445600	75446200	chr1	75360000	75361800	Des
chr1	75445600	75446200	chr1	75374400	75376000	Gm15179
chr1	75445600	75446200	chr1	75374400	75376000	Speg
chr1	75445600	75446200	chr1	75450000	75451200	Asic4
chr1	75445600	75446200	chr1	75503000	75507400	Inha
chr1	75445600	75446200	chr1	75503000	75507400	Obsl1
chr1	75446600	75448200	chr1	75360000	75361800	Des
chr1	75446600	75448200	chr1	75374400	75376000	Gm15179
chr1	75446600	75448200	chr1	75374400	75376000	Speg
chr1	75446600	75448200	chr1	75450000	75451200	Asic4
chr1	75446600	75448200	chr1	75503000	75507400	Inha
chr1	75446600	75448200	chr1	75503000	75507400	Obsl1
chr1	75458200	75459400	chr1	75360000	75361800	Des
chr1	75458200	75459400	chr1	75374400	75376000	Gm15179
chr1	75458200	75459400	chr1	75374400	75376000	Speg
chr1	75458200	75459400	chr1	75450000	75451200	Asic4
chr1	75458200	75459400	chr1	75503000	75507400	Inha
chr1	75458200	75459400	chr1	75503000	75507400	Obsl1
chr1	75482400	75483200	chr1	75360000	75361800	Des
chr1	75482400	75483200	chr1	75374400	75376000	Gm15179
chr1	75482400	75483200	chr1	75374400	75376000	Speg
chr1	75482400	75483200	chr1	75450000	75451200	Asic4
chr1	75482400	75483200	chr1	75503000	75507400	Inha
chr1	75482400	75483200	chr1	75503000	75507400	Obsl1
chr1	75482400	75483200	chr1	75545800	75547400	Slc4a3
chr1	75486200	75488400	chr1	75503000	75507400	Inha
chr1	75486200	75488400	chr1	75503000	75507400	Obsl1
chr1	75490800	75493400	chr1	75360000	75361800	Des
chr1	75490800	75493400	chr1	75374400	75376000	Gm15179
chr1	75490800	75493400	chr1	75374400	75376000	Speg
chr1	75490800	75493400	chr1	75450000	75451200	Asic4
chr1	75490800	75493400	chr1	75503000	75507400	Inha
chr1	75490800	75493400	chr1	75503000	75507400	Obsl1
chr1	75490800	75493400	chr1	75545800	75547400	Slc4a3
chr1	75508800	75510000	chr1	75374400	75376000	Gm15179
chr1	75508800	75510000	chr1	75374400	75376000	Speg
chr1	75508800	75510000	chr1	75450000	75451200	Asic4
chr1	75508800	75510000	chr1	75503000	75507400	Inha
chr1	75508800	75510000	chr1	75503000	75507400	Obsl1
chr1	75508800	75510000	chr1	75545800	75547400	Slc4a3
chr1	75553000	75553600	chr1	75360000	75361800	Des
chr1	75553000	75553600	chr1	75503000	75507400	Inha
chr1	75553000	75553600	chr1	75503000	75507400	Obsl1
chr1	75553000	75553600	chr1	75545800	75547400	Slc4a3
chr1	78189000	78190400	chr1	78195800	78197800	Pax3
chr1	78189000	78190400	chr1	78309800	78312000	Sgpp2
chr1	84709400	84710600	chr1	84694800	84696800	Dner
chr1	84709400	84710600	chr1	84694800	84696800	Mir5126
chr1	86018000	86019000	chr1	86045600	86047600	2810459M11Rik
chr1	87098400	87099200	chr1	87153200	87156800	Ecel1
chr1	87098400	87099200	chr1	87183200	87183800	Prss56
chr1	87127200	87128000	chr1	87153200	87156800	Ecel1
chr1	87127200	87128000	chr1	87183200	87183800	Prss56
chr1	87184600	87188000	chr1	87153200	87156800	Ecel1
chr1	87184600	87188000	chr1	87183200	87183800	Prss56
chr1	87184600	87188000	chr1	87262800	87265800	Efhd1
chr1	87257000	87259400	chr1	87153200	87156800	Ecel1
chr1	87257000	87259400	chr1	87183200	87183800	Prss56
chr1	87257000	87259400	chr1	87262800	87265800	Efhd1
chr1	87270400	87271200	chr1	87153200	87156800	Ecel1
chr1	87270400	87271200	chr1	87262800	87265800	Efhd1
chr1	87475000	87476400	chr1	87509000	87511000	Ngef
chr1	89921800	89925200	chr1	89925800	89937000	Gbx2
chr1	89941000	89943400	chr1	89925800	89937000	Gbx2
chr1	89967400	89969400	chr1	89925800	89937000	Gbx2
chr1	89991800	89993400	chr1	89925800	89937000	Gbx2
chr1	93175400	93177800	chr1	93100000	93102200	Kif1a
chr1	93175400	93177800	chr1	93235000	93237200	Sned1
chr1	93189800	93190800	chr1	93100000	93102200	Kif1a
chr1	93189800	93190800	chr1	93235000	93237200	Sned1
chr10	115469000	115469800	chr10	115586000	115588200	Lgr5
chr10	116992800	116993600	chr10	116986400	116987800	Best3
chr10	120385800	120386600	chr10	120474000	120478400	Hmga2
chr10	120388200	120388800	chr10	120474000	120478400	Hmga2
chr10	120428200	120429600	chr10	120474000	120478400	Hmga2
chr10	120551200	120553400	chr10	120474000	120478400	Hmga2
chr10	120693800	120697000	chr10	120474000	120478400	Hmga2
chr10	121266800	121267600	chr10	121309800	121311400	Tbc1d30
chr10	121405000	121405800	chr10	121350200	121352000	Tbc1d30
chr10	127524200	127527600	chr10	127533200	127535400	Nxph4
chr10	127529800	127531800	chr10	127533200	127535400	Nxph4
chr10	128895400	128897000	chr10	128932800	128934600	Itga7
chr10	19352200	19353600	chr10	19355200	19357800	Olig3
chr10	19361400	19363000	chr10	19355200	19357800	Olig3
chr10	22813400	22814000	chr10	22819000	22820200	Tcf21
chr10	42572600	42573400	chr10	42582000	42585000	Nr2e1
chr10	42578400	42580800	chr10	42582000	42585000	Nr2e1
chr10	42591000	42592600	chr10	42582000	42585000	Nr2e1
chr10	42613800	42614600	chr10	42582000	42585000	Nr2e1
chr10	43020800	43022600	chr10	43172600	43175800	9030612E09Rik
chr10	43020800	43022600	chr10	43172600	43175800	Sobp
chr10	50891600	50892800	chr10	50894000	50895800	Sim1
chr10	50900400	50905200	chr10	50894000	50895800	Sim1
chr10	60185400	60187000	chr10	60105200	60108000	Spock2
chr10	60185400	60187000	chr10	60217800	60219800	Chst3
chr10	61624800	61626600	chr10	61594600	61595800	Npffr1
chr10	61935600	61937800	chr10	61784000	61785200	H2afy2
chr10	61935600	61937800	chr10	61976800	61980400	Col13a1
chr10	62128600	62130800	chr10	61784000	61785200	H2afy2
chr10	62128600	62130800	chr10	61976800	61980400	Col13a1
chr10	62128600	62130800	chr10	62132000	62135200	Neurog3
chr10	62128600	62130800	chr10	62230200	62232200	Tspan15
chr10	62404800	62405800	chr10	62230200	62232200	Tspan15
chr10	62663800	62666000	chr10	62725400	62726800	Stox1
chr10	62721400	62722600	chr10	62725400	62726800	Stox1
chr10	67317600	67319000	chr10	67535000	67539600	Egr2
chr10	70242800	70243600	chr10	70244200	70246600	Slc16a9
chr10	75046000	75046600	chr10	75036600	75037800	Rab36
chr10	75562400	75564600	chr10	75559400	75560800	Lrrc75b
chr10	75666200	75668800	chr10	75559400	75560800	Lrrc75b
chr10	78481400	78483000	chr10	78591200	78592800	Syde1
chr10	78787200	78788400	chr10	78752000	78753400	Ccdc105
chr10	78787200	78788400	chr10	78779800	78781400	Slc1a6
chr10	79735000	79736200	chr10	79611000	79613800	C2cd4c
chr10	79735000	79736200	chr10	79715800	79718200	Hcn2
chr10	79735000	79736200	chr10	79776800	79778800	Fstl3
chr10	79735000	79736200	chr10	79793000	79794800	Palm
chr10	79784200	79785200	chr10	79715800	79718200	Hcn2
chr10	79784200	79785200	chr10	79776800	79778800	Fstl3
chr10	79784200	79785200	chr10	79793000	79794800	Palm
chr10	79784200	79785200	chr10	79873200	79875000	Plppr3
chr10	79881600	79883000	chr10	79776800	79778800	Fstl3
chr10	79881600	79883000	chr10	79793000	79794800	Palm
chr10	79881600	79883000	chr10	79873200	79875000	Plppr3
chr10	79881600	79883000	chr10	79970400	79971600	Grin3b
chr10	79920000	79922400	chr10	79776800	79778800	Fstl3
chr10	79920000	79922400	chr10	79793000	79794800	Palm
chr10	79920000	79922400	chr10	79873200	79875000	Plppr3
chr10	79920000	79922400	chr10	79970400	79971600	Grin3b
chr10	79974200	79974800	chr10	79873200	79875000	Plppr3
chr10	79975200	79978200	chr10	79793000	79794800	Palm
chr10	79975200	79978200	chr10	79873200	79875000	Plppr3
chr10	79975200	79978200	chr10	79970400	79971600	Grin3b
chr10	80013200	80015200	chr10	79873200	79875000	Plppr3
chr10	80013200	80015200	chr10	79970400	79971600	Grin3b
chr10	80189800	80191400	chr10	80302200	80302800	Apc2
chr10	80189800	80191400	chr10	80347600	80349200	Adamtsl5
chr10	80189800	80191400	chr10	80356000	80358400	Plk5
chr10	80208800	80209600	chr10	80302200	80302800	Apc2
chr10	80208800	80209600	chr10	80347600	80349200	Adamtsl5
chr10	80208800	80209600	chr10	80356000	80358400	Plk5
chr10	80304600	80305200	chr10	80302200	80302800	Apc2
chr10	80304600	80305200	chr10	80347600	80349200	Adamtsl5
chr10	80304600	80305200	chr10	80356000	80358400	Plk5
chr10	80304600	80305200	chr10	80494800	80497200	Onecut3
chr10	80310800	80316400	chr10	80302200	80302800	Apc2
chr10	80310800	80316400	chr10	80347600	80349200	Adamtsl5
chr10	80310800	80316400	chr10	80356000	80358400	Plk5
chr10	80310800	80316400	chr10	80494800	80497200	Onecut3
chr10	80322600	80324200	chr10	80302200	80302800	Apc2
chr10	80322600	80324200	chr10	80347600	80349200	Adamtsl5
chr10	80322600	80324200	chr10	80356000	80358400	Plk5
chr10	80344600	80346200	chr10	80302200	80302800	Apc2
chr10	80344600	80346200	chr10	80347600	80349200	Adamtsl5
chr10	80344600	80346200	chr10	80356000	80358400	Plk5
chr10	80344600	80346200	chr10	80494800	80497200	Onecut3
chr10	80463600	80464200	chr10	80347600	80349200	Adamtsl5
chr10	80463600	80464200	chr10	80356000	80358400	Plk5
chr10	80463600	80464200	chr10	80494800	80497200	Onecut3
chr10	80464600	80465600	chr10	80347600	80349200	Adamtsl5
chr10	80464600	80465600	chr10	80356000	80358400	Plk5
chr10	80464600	80465600	chr10	80494800	80497200	Onecut3
chr10	80471600	80473000	chr10	80347600	80349200	Adamtsl5
chr10	80471600	80473000	chr10	80356000	80358400	Plk5
chr10	80471600	80473000	chr10	80494800	80497200	Onecut3
chr10	80490200	80492600	chr10	80347600	80349200	Adamtsl5
chr10	80490200	80492600	chr10	80494800	80497200	Onecut3
chr10	80502400	80504400	chr10	80347600	80349200	Adamtsl5
chr10	80502400	80504400	chr10	80494800	80497200	Onecut3
chr10	80509600	80510600	chr10	80347600	80349200	Adamtsl5
chr10	80509600	80510600	chr10	80356000	80358400	Plk5
chr10	80509600	80510600	chr10	80494800	80497200	Onecut3
chr10	80834400	80836200	chr10	80843400	80844800	Lingo3
chr10	80889400	80890800	chr10	80843400	80844800	Lingo3
chr10	80985200	80986400	chr10	80843400	80844800	Lingo3
chr10	80998000	80999400	chr10	80843400	80844800	Lingo3
chr10	81021800	81022800	chr10	80843400	80844800	Lingo3
chr10	81239000	81240800	chr10	81194600	81195200	Atcayos
chr10	81239000	81240800	chr10	81252000	81253200	Matk
chr10	81239000	81240800	chr10	81256800	81258400	Matk
chr10	81239000	81240800	chr10	81342800	81343800	Gipc3
chr10	81280000	81281200	chr10	81194600	81195200	Atcayos
chr10	81280000	81281200	chr10	81252000	81253200	Matk
chr10	81280000	81281200	chr10	81256800	81258400	Matk
chr10	81280000	81281200	chr10	81342800	81343800	Gipc3
chr10	81332200	81333200	chr10	81194600	81195200	Atcayos
chr10	81332200	81333200	chr10	81252000	81253200	Matk
chr10	81332200	81333200	chr10	81256800	81258400	Matk
chr10	81332200	81333200	chr10	81342800	81343800	Gipc3
chr10	81334600	81335400	chr10	81194600	81195200	Atcayos
chr10	81334600	81335400	chr10	81252000	81253200	Matk
chr10	81334600	81335400	chr10	81256800	81258400	Matk
chr10	81334600	81335400	chr10	81342800	81343800	Gipc3
chr10	81337800	81338800	chr10	81194600	81195200	Atcayos
chr10	81337800	81338800	chr10	81252000	81253200	Matk
chr10	81337800	81338800	chr10	81256800	81258400	Matk
chr10	81337800	81338800	chr10	81342800	81343800	Gipc3
chr10	81419600	81421200	chr10	81194600	81195200	Atcayos
chr10	81419600	81421200	chr10	81252000	81253200	Matk
chr10	81419600	81421200	chr10	81342800	81343800	Gipc3
chr10	81419600	81421200	chr10	81426400	81427600	Nfic
chr10	81419600	81421200	chr10	81473200	81474800	Celf5
chr10	81419600	81421200	chr10	81481800	81482600	Celf5
chr10	81419600	81421200	chr10	81574600	81576600	Tle2
chr10	81419600	81421200	chr10	81595200	81597000	Tle6
chr10	81424000	81424600	chr10	81194600	81195200	Atcayos
chr10	81424000	81424600	chr10	81342800	81343800	Gipc3
chr10	81424000	81424600	chr10	81426400	81427600	Nfic
chr10	81424000	81424600	chr10	81473200	81474800	Celf5
chr10	81424000	81424600	chr10	81481800	81482600	Celf5
chr10	81424000	81424600	chr10	81574600	81576600	Tle2
chr10	81424000	81424600	chr10	81595200	81597000	Tle6
chr10	81425200	81426000	chr10	81194600	81195200	Atcayos
chr10	81425200	81426000	chr10	81342800	81343800	Gipc3
chr10	81425200	81426000	chr10	81473200	81474800	Celf5
chr10	81425200	81426000	chr10	81481800	81482600	Celf5
chr10	81452200	81453400	chr10	81194600	81195200	Atcayos
chr10	81452200	81453400	chr10	81342800	81343800	Gipc3
chr10	81452200	81453400	chr10	81426400	81427600	Nfic
chr10	81452200	81453400	chr10	81473200	81474800	Celf5
chr10	81452200	81453400	chr10	81481800	81482600	Celf5
chr10	81452200	81453400	chr10	81574600	81576600	Tle2
chr10	81452200	81453400	chr10	81595200	81597000	Tle6
chr10	81455400	81456000	chr10	81194600	81195200	Atcayos
chr10	81455400	81456000	chr10	81256800	81258400	Matk
chr10	81455400	81456000	chr10	81342800	81343800	Gipc3
chr10	81455400	81456000	chr10	81426400	81427600	Nfic
chr10	81455400	81456000	chr10	81473200	81474800	Celf5
chr10	81455400	81456000	chr10	81481800	81482600	Celf5
chr10	81568400	81569400	chr10	81481800	81482600	Celf5
chr10	81568400	81569400	chr10	81574600	81576600	Tle2
chr10	81568400	81569400	chr10	81595200	81597000	Tle6
chr10	81587200	81588600	chr10	81481800	81482600	Celf5
chr10	81587200	81588600	chr10	81574600	81576600	Tle2
chr10	81587200	81588600	chr10	81595200	81597000	Tle6
chr10	84844000	84845400	chr10	84754600	84761200	Rfx4
chr10	84858400	84861000	chr10	84754600	84761200	Rfx4
chr10	84861800	84862600	chr10	84754600	84761200	Rfx4
chr10	84866000	84866600	chr10	84754600	84761200	Rfx4
chr10	85450600	85452600	chr10	85386200	85389400	Btbd11
chr10	85450600	85452600	chr10	85598200	85599400	Btbd11
chr10	87485400	87486600	chr10	87492200	87495400	Ascl1
chr10	88336600	88337200	chr10	88356400	88358000	Dram1
chr10	88346400	88347200	chr10	88356400	88358000	Dram1
chr10	93845800	93846800	chr10	93831400	93832400	Usp44
chr10	94408000	94408600	chr10	94513800	94516600	Tmcc3
chr11	100639800	100641000	chr11	100758800	100760200	Kcnh4
chr11	100639800	100641000	chr11	100761200	100763000	Hcrt
chr11	100690400	100691000	chr11	100758800	100760200	Kcnh4
chr11	100690400	100691000	chr11	100761200	100763000	Hcrt
chr11	100691600	100693000	chr11	100758800	100760200	Kcnh4
chr11	100691600	100693000	chr11	100761200	100763000	Hcrt
chr11	100745400	100746000	chr11	100758800	100760200	Kcnh4
chr11	100745400	100746000	chr11	100761200	100763000	Hcrt
chr11	100745400	100746000	chr11	100849600	100851400	Stat5b
chr11	100745400	100746000	chr11	100968800	100971200	Cavin1
chr11	100746600	100747200	chr11	100758800	100760200	Kcnh4
chr11	100746600	100747200	chr11	100761200	100763000	Hcrt
chr11	100746600	100747200	chr11	100849600	100851400	Stat5b
chr11	100746600	100747200	chr11	100968800	100971200	Cavin1
chr11	100749200	100750600	chr11	100758800	100760200	Kcnh4
chr11	100749200	100750600	chr11	100761200	100763000	Hcrt
chr11	100749200	100750600	chr11	100849600	100851400	Stat5b
chr11	100749200	100750600	chr11	100968800	100971200	Cavin1
chr11	100958200	100959600	chr11	100758800	100760200	Kcnh4
chr11	100958200	100959600	chr11	100761200	100763000	Hcrt
chr11	100958200	100959600	chr11	100849600	100851400	Stat5b
chr11	100958200	100959600	chr11	100968800	100971200	Cavin1
chr11	100958200	100959600	chr11	101069400	101071400	Naglu
chr11	100958200	100959600	chr11	101078400	101080400	Hsd17b1
chr11	100958200	100959600	chr11	101155200	101157000	Tubg2
chr11	100958200	100959600	chr11	101176200	101177800	Cntnap1
chr11	100963600	100965000	chr11	100758800	100760200	Kcnh4
chr11	100963600	100965000	chr11	100761200	100763000	Hcrt
chr11	100963600	100965000	chr11	100849600	100851400	Stat5b
chr11	100963600	100965000	chr11	100968800	100971200	Cavin1
chr11	100963600	100965000	chr11	101069400	101071400	Naglu
chr11	100963600	100965000	chr11	101078400	101080400	Hsd17b1
chr11	101000200	101000800	chr11	100968800	100971200	Cavin1
chr11	101000200	101000800	chr11	101069400	101071400	Naglu
chr11	101000200	101000800	chr11	101078400	101080400	Hsd17b1
chr11	101076200	101077200	chr11	100849600	100851400	Stat5b
chr11	101076200	101077200	chr11	100968800	100971200	Cavin1
chr11	101076200	101077200	chr11	101069400	101071400	Naglu
chr11	101076200	101077200	chr11	101078400	101080400	Hsd17b1
chr11	101076200	101077200	chr11	101155200	101157000	Tubg2
chr11	101076200	101077200	chr11	101170000	101174600	Plekhh3
chr11	101076200	101077200	chr11	101176200	101177800	Cntnap1
chr11	101076200	101077200	chr11	101245400	101247000	Ramp2
chr11	101162400	101165600	chr11	100968800	100971200	Cavin1
chr11	101162400	101165600	chr11	101069400	101071400	Naglu
chr11	101162400	101165600	chr11	101078400	101080400	Hsd17b1
chr11	101162400	101165600	chr11	101155200	101157000	Tubg2
chr11	101162400	101165600	chr11	101170000	101174600	Plekhh3
chr11	101162400	101165600	chr11	101176200	101177800	Cntnap1
chr11	101162400	101165600	chr11	101245400	101247000	Ramp2
chr11	101178400	101179000	chr11	100968800	100971200	Cavin1
chr11	101178400	101179000	chr11	101069400	101071400	Naglu
chr11	101178400	101179000	chr11	101078400	101080400	Hsd17b1
chr11	101178400	101179000	chr11	101155200	101157000	Tubg2
chr11	101178400	101179000	chr11	101170000	101174600	Plekhh3
chr11	101178400	101179000	chr11	101245400	101247000	Ramp2
chr11	101262200	101263000	chr11	101078400	101080400	Hsd17b1
chr11	101262200	101263000	chr11	101155200	101157000	Tubg2
chr11	101262200	101263000	chr11	101170000	101174600	Plekhh3
chr11	101262200	101263000	chr11	101176200	101177800	Cntnap1
chr11	101262200	101263000	chr11	101245400	101247000	Ramp2
chr11	101265000	101265800	chr11	101069400	101071400	Naglu
chr11	101265000	101265800	chr11	101078400	101080400	Hsd17b1
chr11	101265000	101265800	chr11	101155200	101157000	Tubg2
chr11	101265000	101265800	chr11	101170000	101174600	Plekhh3
chr11	101265000	101265800	chr11	101176200	101177800	Cntnap1
chr11	101265000	101265800	chr11	101245400	101247000	Ramp2
chr11	101936600	101937600	chr11	102025000	102028000	Mpp3
chr11	101936600	101937600	chr11	102106800	102107800	Pyy
chr11	101963000	101965000	chr11	102025000	102028000	Mpp3
chr11	101963000	101965000	chr11	102106800	102107800	Pyy
chr11	102060000	102062400	chr11	102025000	102028000	Mpp3
chr11	102060000	102062400	chr11	102106800	102107800	Pyy
chr11	102060000	102062400	chr11	102145000	102148600	Nags
chr11	102206200	102208200	chr11	102106800	102107800	Pyy
chr11	102206200	102208200	chr11	102145000	102148600	Nags
chr11	102356400	102357400	chr11	102445400	102449800	Fam171a2
chr11	102465400	102466400	chr11	102445400	102449800	Fam171a2
chr11	102465400	102466400	chr11	102665000	102666400	Meioc
chr11	102739400	102740000	chr11	102665000	102666400	Meioc
chr11	102739400	102740000	chr11	102761000	102762800	Adam11
chr11	102739400	102740000	chr11	102896600	102897600	Gfap
chr11	102741000	102741800	chr11	102665000	102666400	Meioc
chr11	102741000	102741800	chr11	102761000	102762800	Adam11
chr11	102741000	102741800	chr11	102896600	102897600	Gfap
chr11	102741000	102741800	chr11	102944400	102949200	C1ql1
chr11	102892800	102894000	chr11	102761000	102762800	Adam11
chr11	102892800	102894000	chr11	102896600	102897600	Gfap
chr11	102892800	102894000	chr11	102944400	102949200	C1ql1
chr11	102965000	102965800	chr11	102761000	102762800	Adam11
chr11	102965000	102965800	chr11	102896600	102897600	Gfap
chr11	102965000	102965800	chr11	102944400	102949200	C1ql1
chr11	102989400	102990600	chr11	102761000	102762800	Adam11
chr11	102989400	102990600	chr11	102896600	102897600	Gfap
chr11	102989400	102990600	chr11	102944400	102949200	C1ql1
chr11	102989400	102990600	chr11	103100400	103102600	Acbd4
chr11	102989400	102990600	chr11	103100400	103102600	Plcd3
chr11	102991600	102992800	chr11	102761000	102762800	Adam11
chr11	102991600	102992800	chr11	102896600	102897600	Gfap
chr11	102991600	102992800	chr11	102944400	102949200	C1ql1
chr11	102991600	102992800	chr11	103100400	103102600	Acbd4
chr11	102991600	102992800	chr11	103100400	103102600	Plcd3
chr11	103150600	103152200	chr11	103080000	103081600	Plcd3
chr11	103150600	103152200	chr11	103100400	103102600	Acbd4
chr11	103150600	103152200	chr11	103100400	103102600	Plcd3
chr11	103150600	103152200	chr11	103170200	103173000	Fmnl1
chr11	103150600	103152200	chr11	103217400	103219000	Spata32
chr11	103192000	103193800	chr11	103080000	103081600	Plcd3
chr11	103192000	103193800	chr11	103100400	103102600	Acbd4
chr11	103192000	103193800	chr11	103100400	103102600	Plcd3
chr11	103192000	103193800	chr11	103170200	103173000	Fmnl1
chr11	103192000	103193800	chr11	103217400	103219000	Spata32
chr11	103332800	103334400	chr11	103170200	103173000	Fmnl1
chr11	103332800	103334400	chr11	103217400	103219000	Spata32
chr11	103730200	103731400	chr11	103648000	103650600	Rprml
chr11	103730200	103731400	chr11	103748800	103750400	Wnt9b
chr11	103730200	103731400	chr11	103770200	103775000	Wnt3
chr11	103794800	103795800	chr11	103648000	103650600	Rprml
chr11	103794800	103795800	chr11	103748800	103750400	Wnt9b
chr11	103794800	103795800	chr11	103770200	103775000	Wnt3
chr11	103809200	103811800	chr11	103648000	103650600	Rprml
chr11	103809200	103811800	chr11	103748800	103750400	Wnt9b
chr11	103809200	103811800	chr11	103770200	103775000	Wnt3
chr11	104583600	104584400	chr11	104607200	104609200	Itgb3
chr11	104643800	104644400	chr11	104607200	104609200	Itgb3
chr11	112958800	112960600	chr11	112781000	112785400	Sox9
chr11	114780800	114781600	chr11	114727000	114728600	Dnaic2
chr11	114780800	114781600	chr11	114764600	114765800	Kif19a
chr11	114780800	114781600	chr11	114850000	114854200	Gprc5c
chr11	114785200	114787000	chr11	114727000	114728600	Dnaic2
chr11	114785200	114787000	chr11	114764600	114765800	Kif19a
chr11	114785200	114787000	chr11	114850000	114854200	Gprc5c
chr11	114788800	114790000	chr11	114727000	114728600	Dnaic2
chr11	114788800	114790000	chr11	114764600	114765800	Kif19a
chr11	114788800	114790000	chr11	114850000	114854200	Gprc5c
chr11	114790400	114792800	chr11	114727000	114728600	Dnaic2
chr11	114790400	114792800	chr11	114764600	114765800	Kif19a
chr11	114790400	114792800	chr11	114850000	114854200	Gprc5c
chr11	114822600	114823400	chr11	114764600	114765800	Kif19a
chr11	114822600	114823400	chr11	114850000	114854200	Gprc5c
chr11	115248200	115251400	chr11	115091200	115092400	Rab37
chr11	115248200	115251400	chr11	115153400	115154600	Rab37
chr11	115248200	115251400	chr11	115265000	115267400	Grin2c
chr11	115248200	115251400	chr11	115296600	115298400	Fads6
chr11	115248200	115251400	chr11	115334400	115335200	Otop3
chr11	115248200	115251400	chr11	115366800	115368000	Hid1
chr11	115257600	115259000	chr11	115265000	115267400	Grin2c
chr11	115257600	115259000	chr11	115296600	115298400	Fads6
chr11	115257600	115259000	chr11	115334400	115335200	Otop3
chr11	115257600	115259000	chr11	115366800	115368000	Hid1
chr11	115257600	115259000	chr11	115447200	115448400	Mir3968
chr11	115262000	115263200	chr11	115091200	115092400	Rab37
chr11	115262000	115263200	chr11	115153400	115154600	Rab37
chr11	115262000	115263200	chr11	115265000	115267400	Grin2c
chr11	115262000	115263200	chr11	115296600	115298400	Fads6
chr11	115262000	115263200	chr11	115334400	115335200	Otop3
chr11	115262000	115263200	chr11	115366800	115368000	Hid1
chr11	115317800	115319200	chr11	115153400	115154600	Rab37
chr11	115317800	115319200	chr11	115265000	115267400	Grin2c
chr11	115317800	115319200	chr11	115296600	115298400	Fads6
chr11	115317800	115319200	chr11	115334400	115335200	Otop3
chr11	115317800	115319200	chr11	115366800	115368000	Hid1
chr11	115317800	115319200	chr11	115447200	115448400	Mir3968
chr11	115384800	115385400	chr11	115265000	115267400	Grin2c
chr11	115384800	115385400	chr11	115296600	115298400	Fads6
chr11	115384800	115385400	chr11	115334400	115335200	Otop3
chr11	115384800	115385400	chr11	115366800	115368000	Hid1
chr11	115384800	115385400	chr11	115447200	115448400	Mir3968
chr11	115393000	115395000	chr11	115265000	115267400	Grin2c
chr11	115393000	115395000	chr11	115296600	115298400	Fads6
chr11	115393000	115395000	chr11	115334400	115335200	Otop3
chr11	115393000	115395000	chr11	115366800	115368000	Hid1
chr11	115393000	115395000	chr11	115447200	115448400	Mir3968
chr11	115441200	115442000	chr11	115296600	115298400	Fads6
chr11	115441200	115442000	chr11	115334400	115335200	Otop3
chr11	115441200	115442000	chr11	115366800	115368000	Hid1
chr11	115441200	115442000	chr11	115447200	115448400	Mir3968
chr11	115858000	115860400	chr11	115973800	115976800	Itgb4
chr11	116220800	116224200	chr11	116105600	116111000	Trim47
chr11	116220800	116224200	chr11	116130200	116131600	Trim65
chr11	116220800	116224200	chr11	116237400	116239000	Evpl
chr11	116220800	116224200	chr11	116280400	116283800	Galr2
chr11	116220800	116224200	chr11	116333000	116336400	Foxj1
chr11	116220800	116224200	chr11	116410800	116413800	Rnf157
chr11	116220800	116224200	chr11	116531000	116534400	Sphk1
chr11	116234000	116234600	chr11	116105600	116111000	Trim47
chr11	116234000	116234600	chr11	116237400	116239000	Evpl
chr11	116234000	116234600	chr11	116280400	116283800	Galr2
chr11	116234000	116234600	chr11	116333000	116336400	Foxj1
chr11	116446400	116447200	chr11	116105600	116111000	Trim47
chr11	116446400	116447200	chr11	116130200	116131600	Trim65
chr11	116446400	116447200	chr11	116237400	116239000	Evpl
chr11	116446400	116447200	chr11	116280400	116283800	Galr2
chr11	116446400	116447200	chr11	116333000	116336400	Foxj1
chr11	116446400	116447200	chr11	116410800	116413800	Rnf157
chr11	116446400	116447200	chr11	116531000	116534400	Sphk1
chr11	116498200	116498800	chr11	116280400	116283800	Galr2
chr11	116498200	116498800	chr11	116333000	116336400	Foxj1
chr11	116498200	116498800	chr11	116410800	116413800	Rnf157
chr11	116498200	116498800	chr11	116531000	116534400	Sphk1
chr11	116498200	116498800	chr11	116652600	116654800	Cygb
chr11	116528600	116529600	chr11	116280400	116283800	Galr2
chr11	116528600	116529600	chr11	116333000	116336400	Foxj1
chr11	116528600	116529600	chr11	116531000	116534400	Sphk1
chr11	116528600	116529600	chr11	116652600	116654800	Cygb
chr11	116661600	116663600	chr11	116531000	116534400	Sphk1
chr11	116661600	116663600	chr11	116652600	116654800	Cygb
chr11	116661600	116663600	chr11	116826800	116828600	Mxra7
chr11	117027600	117029000	chr11	116826800	116828600	Mxra7
chr11	117027600	117029000	chr11	117199000	117201000	Sept9
chr11	117231600	117232800	chr11	117199000	117201000	Sept9
chr11	117268400	117269000	chr11	117199000	117201000	Sept9
chr11	117384400	117386200	chr11	117199000	117201000	Sept9
chr11	117394200	117395400	chr11	117199000	117201000	Sept9
chr11	117862200	117863000	chr11	117859800	117860600	Tmem235
chr11	117949000	117950200	chr11	117859800	117860600	Tmem235
chr11	117949000	117950200	chr11	117861000	117861600	Tmem235
chr11	118568600	118571000	chr11	118907400	118910200	Rbfox3
chr11	118744600	118745200	chr11	118907400	118910200	Rbfox3
chr11	118999000	118999600	chr11	118907400	118910200	Rbfox3
chr11	118999000	118999600	chr11	119080800	119087600	Cbx4
chr11	119034000	119034600	chr11	118907400	118910200	Rbfox3
chr11	119034000	119034600	chr11	119080800	119087600	Cbx4
chr11	119035600	119038400	chr11	118907400	118910200	Rbfox3
chr11	119035600	119038400	chr11	119080800	119087600	Cbx4
chr11	119035600	119038400	chr11	119227400	119229400	Ccdc40
chr11	119035600	119038400	chr11	119227400	119229400	Tbc1d16
chr11	119046400	119048800	chr11	118907400	118910200	Rbfox3
chr11	119046400	119048800	chr11	119080800	119087600	Cbx4
chr11	119046400	119048800	chr11	119227400	119229400	Ccdc40
chr11	119046400	119048800	chr11	119227400	119229400	Tbc1d16
chr11	119052400	119057200	chr11	118907400	118910200	Rbfox3
chr11	119052400	119057200	chr11	119080800	119087600	Cbx4
chr11	119052400	119057200	chr11	119227400	119229400	Ccdc40
chr11	119052400	119057200	chr11	119227400	119229400	Tbc1d16
chr11	119057800	119060000	chr11	118907400	118910200	Rbfox3
chr11	119057800	119060000	chr11	119080800	119087600	Cbx4
chr11	119057800	119060000	chr11	119227400	119229400	Ccdc40
chr11	119057800	119060000	chr11	119227400	119229400	Tbc1d16
chr11	119078600	119079600	chr11	118907400	118910200	Rbfox3
chr11	119078600	119079600	chr11	119080800	119087600	Cbx4
chr11	119078600	119079600	chr11	119227400	119229400	Ccdc40
chr11	119078600	119079600	chr11	119227400	119229400	Tbc1d16
chr11	119088600	119091800	chr11	118907400	118910200	Rbfox3
chr11	119088600	119091800	chr11	119080800	119087600	Cbx4
chr11	119088600	119091800	chr11	119227400	119229400	Ccdc40
chr11	119088600	119091800	chr11	119227400	119229400	Tbc1d16
chr11	119128400	119129800	chr11	119080800	119087600	Cbx4
chr11	119128400	119129800	chr11	119227400	119229400	Ccdc40
chr11	119128400	119129800	chr11	119227400	119229400	Tbc1d16
chr11	119154800	119158600	chr11	119080800	119087600	Cbx4
chr11	119154800	119158600	chr11	119227400	119229400	Ccdc40
chr11	119154800	119158600	chr11	119227400	119229400	Tbc1d16
chr11	119209200	119212400	chr11	119080800	119087600	Cbx4
chr11	119209200	119212400	chr11	119227400	119229400	Ccdc40
chr11	119209200	119212400	chr11	119227400	119229400	Tbc1d16
chr11	119514600	119516400	chr11	119546400	119550600	Gm11762
chr11	119514600	119516400	chr11	119546400	119550600	Nptx1
chr11	119565800	119566400	chr11	119546400	119550600	Gm11762
chr11	119565800	119566400	chr11	119546400	119550600	Nptx1
chr11	120011400	120012800	chr11	120015200	120016600	Mir3065
chr11	120011400	120012800	chr11	120015200	120016600	Mir338
chr11	120011400	120012800	chr11	120046400	120048800	Aatk
chr11	120013200	120014000	chr11	120015200	120016600	Mir3065
chr11	120013200	120014000	chr11	120015200	120016600	Mir338
chr11	120013200	120014000	chr11	120046400	120048800	Aatk
chr11	120224800	120226400	chr11	120015200	120016600	Mir3065
chr11	120224800	120226400	chr11	120015200	120016600	Mir338
chr11	120224800	120226400	chr11	120046400	120048800	Aatk
chr11	12025400	12027200	chr11	12036200	12038400	Grb10
chr11	120303800	120306200	chr11	120046400	120048800	Aatk
chr11	120308600	120309200	chr11	120046400	120048800	Aatk
chr11	18874200	18877600	chr11	19018200	19021600	Meis1
chr11	19007200	19008400	chr11	19018200	19021600	Meis1
chr11	19026000	19027800	chr11	19018200	19021600	Meis1
chr11	21992800	21994000	chr11	21994600	22005000	Otx1
chr11	22006800	22009200	chr11	21994600	22005000	Otx1
chr11	32161600	32162800	chr11	31965000	31966200	4930524B15Rik
chr11	32161600	32162800	chr11	32347000	32349000	Sh3pxd2b
chr11	32277600	32278800	chr11	32347000	32349000	Sh3pxd2b
chr11	33193400	33194600	chr11	33198800	33204800	Tlx3
chr11	3516400	3518400	chr11	3774200	3775200	Osbp2
chr11	3628600	3629800	chr11	3774200	3775200	Osbp2
chr11	3704800	3705800	chr11	3774200	3775200	Osbp2
chr11	3704800	3705800	chr11	3863200	3864400	Osbp2
chr11	3761200	3763000	chr11	3774200	3775200	Osbp2
chr11	3997600	3999200	chr11	3983800	3985200	Gal3st1
chr11	4239400	4240400	chr11	4118000	4119200	Sec14l2
chr11	4239400	4240400	chr11	4265600	4268600	Lif
chr11	44611000	44614000	chr11	44616400	44618800	Ebf1
chr11	44665000	44665800	chr11	44616400	44618800	Ebf1
chr11	4953800	4954800	chr11	4745200	4747800	Cabp7
chr11	4953800	4954800	chr11	4946000	4948600	Ap1b1
chr11	4953800	4954800	chr11	4946000	4948600	Nefh
chr11	49636400	49637600	chr11	49608800	49610600	Flt4
chr11	50228600	50229600	chr11	50223800	50226600	Mgat4b
chr11	50228600	50229600	chr11	50230400	50232400	Mir6919
chr11	50233200	50235400	chr11	50223800	50226600	Mgat4b
chr11	50233200	50235400	chr11	50230400	50232400	Mir6919
chr11	52747600	52748600	chr11	52764000	52766000	Fstl4
chr11	53462800	53464400	chr11	53456600	53458000	Shroom1
chr11	53462800	53464400	chr11	53478200	53480600	Sowaha
chr11	53462800	53464400	chr11	53519000	53521800	Sept8
chr11	53465000	53467600	chr11	53456600	53458000	Shroom1
chr11	53465000	53467600	chr11	53478200	53480600	Sowaha
chr11	53465000	53467600	chr11	53519000	53521800	Sept8
chr11	53469800	53470800	chr11	53456600	53458000	Shroom1
chr11	53469800	53470800	chr11	53478200	53480600	Sowaha
chr11	53469800	53470800	chr11	53519000	53521800	Sept8
chr11	53636000	53638000	chr11	53456600	53458000	Shroom1
chr11	53636000	53638000	chr11	53478200	53480600	Sowaha
chr11	53636000	53638000	chr11	53519000	53521800	Sept8
chr11	53735600	53736200	chr11	53478200	53480600	Sowaha
chr11	53735600	53736200	chr11	53858600	53859800	Gm12216
chr11	57827400	57828400	chr11	57831200	57834400	Hand1
chr11	57836600	57837600	chr11	57831200	57834400	Hand1
chr11	58959400	58960600	chr11	58961600	58962400	Gm12260
chr11	58959400	58960600	chr11	59134400	59136600	Obscn
chr11	58994200	58995400	chr11	58961600	58962400	Gm12260
chr11	58994200	58995400	chr11	59134400	59136600	Obscn
chr11	5901000	5903400	chr11	5861000	5862600	Aebp1
chr11	5901000	5903400	chr11	6063800	6067000	Camk2b
chr11	59249200	59250000	chr11	59288600	59291400	Wnt3a
chr11	59249200	59250000	chr11	59305200	59309800	Wnt9a
chr11	59263800	59265800	chr11	59134400	59136600	Obscn
chr11	59263800	59265800	chr11	59288600	59291400	Wnt3a
chr11	59263800	59265800	chr11	59305200	59309800	Wnt9a
chr11	59328400	59329200	chr11	59288600	59291400	Wnt3a
chr11	59328400	59329200	chr11	59305200	59309800	Wnt9a
chr11	5971000	5972600	chr11	5861000	5862600	Aebp1
chr11	5971000	5972600	chr11	6063800	6067000	Camk2b
chr11	61103600	61105400	chr11	61021400	61024000	Kcnj12
chr11	61103600	61105400	chr11	61342000	61343200	Slc47a2
chr11	61103600	61105400	chr11	61377000	61378400	Slc47a1
chr11	61211800	61214000	chr11	61342000	61343200	Slc47a2
chr11	61211800	61214000	chr11	61377000	61378400	Slc47a1
chr11	61211800	61214000	chr11	61484000	61485000	Mfap4
chr11	61448800	61450200	chr11	61342000	61343200	Slc47a2
chr11	61448800	61450200	chr11	61377000	61378400	Slc47a1
chr11	61448800	61450200	chr11	61484000	61485000	Mfap4
chr11	61615600	61616200	chr11	61484000	61485000	Mfap4
chr11	61615600	61616200	chr11	61683400	61685400	Fam83g
chr11	62756200	62756800	chr11	63130000	63133400	Pmp22
chr11	63888600	63889200	chr11	63918200	63926600	Hs3st3b1
chr11	63915600	63917800	chr11	63918200	63926600	Hs3st3b1
chr11	69150800	69151600	chr11	69156600	69157400	Alox12b
chr11	69150800	69151600	chr11	69196600	69198000	Alox8
chr11	69150800	69151600	chr11	69235000	69237200	Gucy2e
chr11	69150800	69151600	chr11	69364800	69369400	Chd3
chr11	69232200	69232800	chr11	69156600	69157400	Alox12b
chr11	69232200	69232800	chr11	69196600	69198000	Alox8
chr11	69232200	69232800	chr11	69235000	69237200	Gucy2e
chr11	69232200	69232800	chr11	69340200	69341600	Rnf227
chr11	69232200	69232800	chr11	69364800	69369400	Chd3
chr11	69331000	69333000	chr11	69156600	69157400	Alox12b
chr11	69331000	69333000	chr11	69196600	69198000	Alox8
chr11	69331000	69333000	chr11	69235000	69237200	Gucy2e
chr11	69331000	69333000	chr11	69340200	69341600	Rnf227
chr11	69331000	69333000	chr11	69364800	69369400	Chd3
chr11	69346200	69347000	chr11	69196600	69198000	Alox8
chr11	69346200	69347000	chr11	69235000	69237200	Gucy2e
chr11	69346200	69347000	chr11	69340200	69341600	Rnf227
chr11	69346200	69347000	chr11	69364800	69369400	Chd3
chr11	69403600	69405200	chr11	69196600	69198000	Alox8
chr11	69403600	69405200	chr11	69235000	69237200	Gucy2e
chr11	69403600	69405200	chr11	69340200	69341600	Rnf227
chr11	69403600	69405200	chr11	69364800	69369400	Chd3
chr11	69527000	69528000	chr11	69235000	69237200	Gucy2e
chr11	69527000	69528000	chr11	69340200	69341600	Rnf227
chr11	69527000	69528000	chr11	69364800	69369400	Chd3
chr11	69778000	69778600	chr11	69795400	69796400	Chrnb1
chr11	69778000	69778600	chr11	69833400	69835200	Nlgn2
chr11	69778000	69778600	chr11	69879200	69882200	Kctd11
chr11	69778000	69778600	chr11	69879200	69882200	Mir6924
chr11	69816800	69817800	chr11	69795400	69796400	Chrnb1
chr11	69816800	69817800	chr11	69833400	69835200	Nlgn2
chr11	69816800	69817800	chr11	69879200	69882200	Kctd11
chr11	69816800	69817800	chr11	69879200	69882200	Mir6924
chr11	72029000	72029600	chr11	72041400	72043400	Pimreg
chr11	72050000	72051800	chr11	72041400	72043400	Pimreg
chr11	72050000	72051800	chr11	72135000	72136800	Pitpnm3
chr11	74526800	74527600	chr11	74521400	74525200	Rap1gap2
chr11	74526800	74527600	chr11	74589000	74590800	Rap1gap2
chr11	74637200	74639400	chr11	74521400	74525200	Rap1gap2
chr11	74637200	74639400	chr11	74589000	74590800	Rap1gap2
chr11	75215000	75215600	chr11	75164200	75171200	Hic1
chr11	75215000	75215600	chr11	75171800	75174400	Mir132
chr11	75215000	75215600	chr11	75171800	75174400	Mir212
chr11	75215000	75215600	chr11	75193000	75195800	Rtn4rl1
chr11	75291600	75295000	chr11	75164200	75171200	Hic1
chr11	75291600	75295000	chr11	75171800	75174400	Mir132
chr11	75291600	75295000	chr11	75171800	75174400	Mir212
chr11	75291600	75295000	chr11	75193000	75195800	Rtn4rl1
chr11	75965600	75967800	chr11	75794800	75796600	Doc2b
chr11	75965600	75967800	chr11	75794800	75796600	Gm12339
chr11	75965600	75967800	chr11	76000000	76000600	1700016K19Rik
chr11	75965600	75967800	chr11	76026800	76028400	Rflnb
chr11	75965600	75967800	chr11	76201400	76203200	Fam57a
chr11	76353000	76354800	chr11	76201400	76203200	Fam57a
chr11	77461800	77463200	chr11	77347600	77349400	Ssh2
chr11	77461800	77463200	chr11	77488800	77492200	Ankrd13b
chr11	77464800	77468000	chr11	77347600	77349400	Ssh2
chr11	77464800	77468000	chr11	77488800	77492200	Ankrd13b
chr11	77471400	77472400	chr11	77347600	77349400	Ssh2
chr11	77471400	77472400	chr11	77488800	77492200	Ankrd13b
chr11	77857800	77860800	chr11	77930400	77932400	Sez6
chr11	77926200	77927200	chr11	77930400	77932400	Sez6
chr11	77953400	77954200	chr11	77930400	77932400	Sez6
chr11	78803400	78805000	chr11	78924000	78926400	Nos2
chr11	78952600	78953200	chr11	78924000	78926400	Nos2
chr11	82444600	82445600	chr11	82386800	82390200	Tmem132e
chr11	83418200	83419200	chr11	83408800	83410800	Rasl10b
chr11	83418200	83419200	chr11	83429200	83429800	Gas2l2
chr11	83418200	83419200	chr11	83462200	83463400	Mmp28
chr11	83427000	83428200	chr11	83408800	83410800	Rasl10b
chr11	83427000	83428200	chr11	83462200	83463400	Mmp28
chr11	83442400	83445600	chr11	83408800	83410800	Rasl10b
chr11	83442400	83445600	chr11	83429200	83429800	Gas2l2
chr11	83442400	83445600	chr11	83462200	83463400	Mmp28
chr11	84519600	84520400	chr11	84522600	84527600	Lhx1
chr11	84519600	84520400	chr11	84522600	84527600	Lhx1os
chr11	84519600	84520400	chr11	85829000	85834200	2610027K06Rik
chr11	84519600	84520400	chr11	85829000	85834200	Tbx2
chr11	84642000	84643200	chr11	84522600	84527600	Lhx1
chr11	84642000	84643200	chr11	84522600	84527600	Lhx1os
chr11	84764000	84765200	chr11	84522600	84527600	Lhx1
chr11	84764000	84765200	chr11	84522600	84527600	Lhx1os
chr11	84780000	84781400	chr11	84522600	84527600	Lhx1
chr11	84780000	84781400	chr11	84522600	84527600	Lhx1os
chr11	85837000	85838600	chr11	84522600	84527600	Lhx1
chr11	85837000	85838600	chr11	84522600	84527600	Lhx1os
chr11	85837000	85838600	chr11	85829000	85834200	2610027K06Rik
chr11	85837000	85838600	chr11	85829000	85834200	Tbx2
chr11	85837000	85838600	chr11	85889800	85891400	Tbx4
chr11	85841600	85845200	chr11	85829000	85834200	2610027K06Rik
chr11	85841600	85845200	chr11	85829000	85834200	Tbx2
chr11	85841600	85845200	chr11	85889800	85891400	Tbx4
chr11	85848600	85849200	chr11	85829000	85834200	2610027K06Rik
chr11	85848600	85849200	chr11	85829000	85834200	Tbx2
chr11	85848600	85849200	chr11	85889800	85891400	Tbx4
chr11	85885800	85887000	chr11	85829000	85834200	2610027K06Rik
chr11	85885800	85887000	chr11	85829000	85834200	Tbx2
chr11	85885800	85887000	chr11	85889800	85891400	Tbx4
chr11	85888200	85889000	chr11	85829000	85834200	2610027K06Rik
chr11	85888200	85889000	chr11	85829000	85834200	Tbx2
chr11	85888200	85889000	chr11	85889800	85891400	Tbx4
chr11	85894600	85895800	chr11	85829000	85834200	2610027K06Rik
chr11	85894600	85895800	chr11	85829000	85834200	Tbx2
chr11	85894600	85895800	chr11	85889800	85891400	Tbx4
chr11	85924400	85925800	chr11	85829000	85834200	2610027K06Rik
chr11	85924400	85925800	chr11	85829000	85834200	Tbx2
chr11	85924400	85925800	chr11	85889800	85891400	Tbx4
chr11	94490800	94492200	chr11	94392400	94393600	Abcc3
chr11	94490800	94492200	chr11	94498000	94500800	Epn3
chr11	94490800	94492200	chr11	94520800	94522000	Mycbpap
chr11	94490800	94492200	chr11	94563600	94565600	Chad
chr11	94881000	94883600	chr11	95009000	95010800	Samd14
chr11	94933000	94934600	chr11	95009000	95010800	Samd14
chr11	95024400	95025400	chr11	95009000	95010800	Samd14
chr11	95024400	95025400	chr11	95119600	95122000	Dlx3
chr11	95024400	95025400	chr11	95144400	95146600	Dlx4
chr11	95024400	95025400	chr11	95144400	95146600	Dlx4os
chr11	95118000	95118600	chr11	95009000	95010800	Samd14
chr11	95118000	95118600	chr11	95119600	95122000	Dlx3
chr11	95118000	95118600	chr11	95144400	95146600	Dlx4
chr11	95118000	95118600	chr11	95144400	95146600	Dlx4os
chr11	95123000	95124000	chr11	95009000	95010800	Samd14
chr11	95123000	95124000	chr11	95119600	95122000	Dlx3
chr11	95123000	95124000	chr11	95144400	95146600	Dlx4
chr11	95123000	95124000	chr11	95144400	95146600	Dlx4os
chr11	95142400	95143600	chr11	95009000	95010800	Samd14
chr11	95142400	95143600	chr11	95119600	95122000	Dlx3
chr11	95142400	95143600	chr11	95144400	95146600	Dlx4
chr11	95142400	95143600	chr11	95144400	95146600	Dlx4os
chr11	95202000	95202800	chr11	95009000	95010800	Samd14
chr11	95202000	95202800	chr11	95119600	95122000	Dlx3
chr11	95202000	95202800	chr11	95144400	95146600	Dlx4
chr11	95202000	95202800	chr11	95144400	95146600	Dlx4os
chr11	95223000	95225000	chr11	95009000	95010800	Samd14
chr11	95223000	95225000	chr11	95119600	95122000	Dlx3
chr11	95223000	95225000	chr11	95144400	95146600	Dlx4
chr11	95223000	95225000	chr11	95144400	95146600	Dlx4os
chr11	95796200	95797200	chr11	95823600	95825600	Phospho1
chr11	95796200	95797200	chr11	95912800	95916800	B4galnt2
chr11	95826600	95827600	chr11	95823600	95825600	Phospho1
chr11	95826600	95827600	chr11	95912800	95916800	B4galnt2
chr11	95829800	95831800	chr11	95823600	95825600	Phospho1
chr11	95829800	95831800	chr11	95912800	95916800	B4galnt2
chr11	95833600	95835200	chr11	95823600	95825600	Phospho1
chr11	95833600	95835200	chr11	95912800	95916800	B4galnt2
chr11	96145400	96146200	chr11	96192400	96195000	Hoxb13
chr11	96145400	96146200	chr11	96202400	96205000	Gm11538
chr11	96145400	96146200	chr11	96269600	96272800	Hoxb9
chr11	96145400	96146200	chr11	96282400	96283800	Hoxb8
chr11	96145400	96146200	chr11	96285800	96287600	Hoxb7
chr11	96145400	96146200	chr11	96299000	96301200	Hoxb6
chr11	96145400	96146200	chr11	96302000	96305200	Hoxb5
chr11	96145400	96146200	chr11	96351800	96355200	Hoxb2
chr11	96145400	96146200	chr11	96351800	96355200	Hoxb3os
chr11	96164800	96165600	chr11	96192400	96195000	Hoxb13
chr11	96164800	96165600	chr11	96202400	96205000	Gm11538
chr11	96164800	96165600	chr11	96269600	96272800	Hoxb9
chr11	96164800	96165600	chr11	96282400	96283800	Hoxb8
chr11	96164800	96165600	chr11	96285800	96287600	Hoxb7
chr11	96164800	96165600	chr11	96299000	96301200	Hoxb6
chr11	96164800	96165600	chr11	96302000	96305200	Hoxb5
chr11	96164800	96165600	chr11	96317800	96320800	Hoxb4
chr11	96164800	96165600	chr11	96351800	96355200	Hoxb2
chr11	96164800	96165600	chr11	96351800	96355200	Hoxb3os
chr11	96164800	96165600	chr11	96365200	96367200	Hoxb1
chr11	96170400	96171200	chr11	96192400	96195000	Hoxb13
chr11	96170400	96171200	chr11	96202400	96205000	Gm11538
chr11	96170400	96171200	chr11	96269600	96272800	Hoxb9
chr11	96170400	96171200	chr11	96282400	96283800	Hoxb8
chr11	96170400	96171200	chr11	96285800	96287600	Hoxb7
chr11	96170400	96171200	chr11	96299000	96301200	Hoxb6
chr11	96170400	96171200	chr11	96302000	96305200	Hoxb5
chr11	96170400	96171200	chr11	96317800	96320800	Hoxb4
chr11	96170400	96171200	chr11	96351800	96355200	Hoxb2
chr11	96170400	96171200	chr11	96351800	96355200	Hoxb3os
chr11	96170400	96171200	chr11	96365200	96367200	Hoxb1
chr11	96172800	96173800	chr11	96192400	96195000	Hoxb13
chr11	96172800	96173800	chr11	96202400	96205000	Gm11538
chr11	96172800	96173800	chr11	96269600	96272800	Hoxb9
chr11	96172800	96173800	chr11	96282400	96283800	Hoxb8
chr11	96172800	96173800	chr11	96285800	96287600	Hoxb7
chr11	96172800	96173800	chr11	96299000	96301200	Hoxb6
chr11	96172800	96173800	chr11	96302000	96305200	Hoxb5
chr11	96172800	96173800	chr11	96317800	96320800	Hoxb4
chr11	96172800	96173800	chr11	96351800	96355200	Hoxb2
chr11	96172800	96173800	chr11	96351800	96355200	Hoxb3os
chr11	96172800	96173800	chr11	96365200	96367200	Hoxb1
chr11	96177200	96178600	chr11	96192400	96195000	Hoxb13
chr11	96177200	96178600	chr11	96202400	96205000	Gm11538
chr11	96177200	96178600	chr11	96269600	96272800	Hoxb9
chr11	96177200	96178600	chr11	96282400	96283800	Hoxb8
chr11	96177200	96178600	chr11	96285800	96287600	Hoxb7
chr11	96177200	96178600	chr11	96299000	96301200	Hoxb6
chr11	96177200	96178600	chr11	96302000	96305200	Hoxb5
chr11	96177200	96178600	chr11	96317800	96320800	Hoxb4
chr11	96177200	96178600	chr11	96351800	96355200	Hoxb2
chr11	96177200	96178600	chr11	96351800	96355200	Hoxb3os
chr11	96177200	96178600	chr11	96365200	96367200	Hoxb1
chr11	96189600	96190400	chr11	96192400	96195000	Hoxb13
chr11	96189600	96190400	chr11	96202400	96205000	Gm11538
chr11	96189600	96190400	chr11	96269600	96272800	Hoxb9
chr11	96189600	96190400	chr11	96282400	96283800	Hoxb8
chr11	96189600	96190400	chr11	96285800	96287600	Hoxb7
chr11	96189600	96190400	chr11	96299000	96301200	Hoxb6
chr11	96189600	96190400	chr11	96302000	96305200	Hoxb5
chr11	96189600	96190400	chr11	96317800	96320800	Hoxb4
chr11	96189600	96190400	chr11	96351800	96355200	Hoxb2
chr11	96189600	96190400	chr11	96351800	96355200	Hoxb3os
chr11	96189600	96190400	chr11	96365200	96367200	Hoxb1
chr11	96190600	96191400	chr11	96192400	96195000	Hoxb13
chr11	96190600	96191400	chr11	96202400	96205000	Gm11538
chr11	96190600	96191400	chr11	96269600	96272800	Hoxb9
chr11	96190600	96191400	chr11	96282400	96283800	Hoxb8
chr11	96190600	96191400	chr11	96285800	96287600	Hoxb7
chr11	96190600	96191400	chr11	96299000	96301200	Hoxb6
chr11	96190600	96191400	chr11	96302000	96305200	Hoxb5
chr11	96190600	96191400	chr11	96317800	96320800	Hoxb4
chr11	96190600	96191400	chr11	96351800	96355200	Hoxb2
chr11	96190600	96191400	chr11	96351800	96355200	Hoxb3os
chr11	96190600	96191400	chr11	96365200	96367200	Hoxb1
chr11	96199000	96201000	chr11	96192400	96195000	Hoxb13
chr11	96199000	96201000	chr11	96202400	96205000	Gm11538
chr11	96199000	96201000	chr11	96269600	96272800	Hoxb9
chr11	96199000	96201000	chr11	96282400	96283800	Hoxb8
chr11	96199000	96201000	chr11	96285800	96287600	Hoxb7
chr11	96199000	96201000	chr11	96299000	96301200	Hoxb6
chr11	96199000	96201000	chr11	96302000	96305200	Hoxb5
chr11	96199000	96201000	chr11	96317800	96320800	Hoxb4
chr11	96199000	96201000	chr11	96351800	96355200	Hoxb2
chr11	96199000	96201000	chr11	96351800	96355200	Hoxb3os
chr11	96199000	96201000	chr11	96365200	96367200	Hoxb1
chr11	96254000	96256200	chr11	96192400	96195000	Hoxb13
chr11	96254000	96256200	chr11	96202400	96205000	Gm11538
chr11	96254000	96256200	chr11	96269600	96272800	Hoxb9
chr11	96254000	96256200	chr11	96282400	96283800	Hoxb8
chr11	96254000	96256200	chr11	96285800	96287600	Hoxb7
chr11	96254000	96256200	chr11	96299000	96301200	Hoxb6
chr11	96254000	96256200	chr11	96302000	96305200	Hoxb5
chr11	96254000	96256200	chr11	96317800	96320800	Hoxb4
chr11	96254000	96256200	chr11	96351800	96355200	Hoxb2
chr11	96254000	96256200	chr11	96351800	96355200	Hoxb3os
chr11	96254000	96256200	chr11	96365200	96367200	Hoxb1
chr11	96254000	96256200	chr11	96463600	96465000	Gm11529
chr11	96254000	96256200	chr11	96463600	96465000	Skap1
chr11	96279200	96280200	chr11	96192400	96195000	Hoxb13
chr11	96279200	96280200	chr11	96202400	96205000	Gm11538
chr11	96279200	96280200	chr11	96269600	96272800	Hoxb9
chr11	96279200	96280200	chr11	96282400	96283800	Hoxb8
chr11	96279200	96280200	chr11	96285800	96287600	Hoxb7
chr11	96279200	96280200	chr11	96299000	96301200	Hoxb6
chr11	96279200	96280200	chr11	96302000	96305200	Hoxb5
chr11	96279200	96280200	chr11	96317800	96320800	Hoxb4
chr11	96279200	96280200	chr11	96351800	96355200	Hoxb2
chr11	96279200	96280200	chr11	96351800	96355200	Hoxb3os
chr11	96279200	96280200	chr11	96365200	96367200	Hoxb1
chr11	96279200	96280200	chr11	96463600	96465000	Gm11529
chr11	96279200	96280200	chr11	96463600	96465000	Skap1
chr11	96284200	96285000	chr11	96192400	96195000	Hoxb13
chr11	96284200	96285000	chr11	96202400	96205000	Gm11538
chr11	96284200	96285000	chr11	96269600	96272800	Hoxb9
chr11	96284200	96285000	chr11	96285800	96287600	Hoxb7
chr11	96284200	96285000	chr11	96299000	96301200	Hoxb6
chr11	96284200	96285000	chr11	96302000	96305200	Hoxb5
chr11	96284200	96285000	chr11	96317800	96320800	Hoxb4
chr11	96284200	96285000	chr11	96351800	96355200	Hoxb2
chr11	96284200	96285000	chr11	96351800	96355200	Hoxb3os
chr11	96284200	96285000	chr11	96365200	96367200	Hoxb1
chr11	96284200	96285000	chr11	96463600	96465000	Gm11529
chr11	96284200	96285000	chr11	96463600	96465000	Skap1
chr11	96291000	96293600	chr11	96192400	96195000	Hoxb13
chr11	96291000	96293600	chr11	96202400	96205000	Gm11538
chr11	96291000	96293600	chr11	96269600	96272800	Hoxb9
chr11	96291000	96293600	chr11	96282400	96283800	Hoxb8
chr11	96291000	96293600	chr11	96285800	96287600	Hoxb7
chr11	96291000	96293600	chr11	96299000	96301200	Hoxb6
chr11	96291000	96293600	chr11	96302000	96305200	Hoxb5
chr11	96291000	96293600	chr11	96317800	96320800	Hoxb4
chr11	96291000	96293600	chr11	96351800	96355200	Hoxb2
chr11	96291000	96293600	chr11	96351800	96355200	Hoxb3os
chr11	96291000	96293600	chr11	96365200	96367200	Hoxb1
chr11	96291000	96293600	chr11	96463600	96465000	Gm11529
chr11	96291000	96293600	chr11	96463600	96465000	Skap1
chr11	96311200	96312800	chr11	96192400	96195000	Hoxb13
chr11	96311200	96312800	chr11	96202400	96205000	Gm11538
chr11	96311200	96312800	chr11	96269600	96272800	Hoxb9
chr11	96311200	96312800	chr11	96282400	96283800	Hoxb8
chr11	96311200	96312800	chr11	96285800	96287600	Hoxb7
chr11	96311200	96312800	chr11	96299000	96301200	Hoxb6
chr11	96311200	96312800	chr11	96302000	96305200	Hoxb5
chr11	96311200	96312800	chr11	96317800	96320800	Hoxb4
chr11	96311200	96312800	chr11	96351800	96355200	Hoxb2
chr11	96311200	96312800	chr11	96351800	96355200	Hoxb3os
chr11	96311200	96312800	chr11	96365200	96367200	Hoxb1
chr11	96311200	96312800	chr11	96463600	96465000	Gm11529
chr11	96311200	96312800	chr11	96463600	96465000	Skap1
chr11	96325800	96327000	chr11	96192400	96195000	Hoxb13
chr11	96325800	96327000	chr11	96202400	96205000	Gm11538
chr11	96325800	96327000	chr11	96269600	96272800	Hoxb9
chr11	96325800	96327000	chr11	96282400	96283800	Hoxb8
chr11	96325800	96327000	chr11	96285800	96287600	Hoxb7
chr11	96325800	96327000	chr11	96299000	96301200	Hoxb6
chr11	96325800	96327000	chr11	96302000	96305200	Hoxb5
chr11	96325800	96327000	chr11	96317800	96320800	Hoxb4
chr11	96325800	96327000	chr11	96351800	96355200	Hoxb2
chr11	96325800	96327000	chr11	96351800	96355200	Hoxb3os
chr11	96325800	96327000	chr11	96365200	96367200	Hoxb1
chr11	96325800	96327000	chr11	96463600	96465000	Gm11529
chr11	96325800	96327000	chr11	96463600	96465000	Skap1
chr11	96332000	96334200	chr11	96192400	96195000	Hoxb13
chr11	96332000	96334200	chr11	96202400	96205000	Gm11538
chr11	96332000	96334200	chr11	96269600	96272800	Hoxb9
chr11	96332000	96334200	chr11	96282400	96283800	Hoxb8
chr11	96332000	96334200	chr11	96285800	96287600	Hoxb7
chr11	96332000	96334200	chr11	96299000	96301200	Hoxb6
chr11	96332000	96334200	chr11	96302000	96305200	Hoxb5
chr11	96332000	96334200	chr11	96317800	96320800	Hoxb4
chr11	96332000	96334200	chr11	96351800	96355200	Hoxb2
chr11	96332000	96334200	chr11	96351800	96355200	Hoxb3os
chr11	96332000	96334200	chr11	96365200	96367200	Hoxb1
chr11	96332000	96334200	chr11	96463600	96465000	Gm11529
chr11	96332000	96334200	chr11	96463600	96465000	Skap1
chr11	96341600	96342400	chr11	96192400	96195000	Hoxb13
chr11	96341600	96342400	chr11	96202400	96205000	Gm11538
chr11	96341600	96342400	chr11	96269600	96272800	Hoxb9
chr11	96341600	96342400	chr11	96282400	96283800	Hoxb8
chr11	96341600	96342400	chr11	96285800	96287600	Hoxb7
chr11	96341600	96342400	chr11	96299000	96301200	Hoxb6
chr11	96341600	96342400	chr11	96302000	96305200	Hoxb5
chr11	96341600	96342400	chr11	96317800	96320800	Hoxb4
chr11	96341600	96342400	chr11	96351800	96355200	Hoxb2
chr11	96341600	96342400	chr11	96351800	96355200	Hoxb3os
chr11	96341600	96342400	chr11	96365200	96367200	Hoxb1
chr11	96341600	96342400	chr11	96463600	96465000	Gm11529
chr11	96341600	96342400	chr11	96463600	96465000	Skap1
chr11	96345600	96347000	chr11	96192400	96195000	Hoxb13
chr11	96345600	96347000	chr11	96202400	96205000	Gm11538
chr11	96345600	96347000	chr11	96269600	96272800	Hoxb9
chr11	96345600	96347000	chr11	96282400	96283800	Hoxb8
chr11	96345600	96347000	chr11	96285800	96287600	Hoxb7
chr11	96345600	96347000	chr11	96299000	96301200	Hoxb6
chr11	96345600	96347000	chr11	96302000	96305200	Hoxb5
chr11	96345600	96347000	chr11	96317800	96320800	Hoxb4
chr11	96345600	96347000	chr11	96351800	96355200	Hoxb2
chr11	96345600	96347000	chr11	96351800	96355200	Hoxb3os
chr11	96345600	96347000	chr11	96365200	96367200	Hoxb1
chr11	96349600	96350400	chr11	96192400	96195000	Hoxb13
chr11	96349600	96350400	chr11	96202400	96205000	Gm11538
chr11	96349600	96350400	chr11	96269600	96272800	Hoxb9
chr11	96349600	96350400	chr11	96282400	96283800	Hoxb8
chr11	96349600	96350400	chr11	96285800	96287600	Hoxb7
chr11	96349600	96350400	chr11	96299000	96301200	Hoxb6
chr11	96349600	96350400	chr11	96302000	96305200	Hoxb5
chr11	96349600	96350400	chr11	96317800	96320800	Hoxb4
chr11	96349600	96350400	chr11	96351800	96355200	Hoxb2
chr11	96349600	96350400	chr11	96351800	96355200	Hoxb3os
chr11	96349600	96350400	chr11	96365200	96367200	Hoxb1
chr11	96349600	96350400	chr11	96463600	96465000	Gm11529
chr11	96349600	96350400	chr11	96463600	96465000	Skap1
chr11	96363400	96364600	chr11	96192400	96195000	Hoxb13
chr11	96363400	96364600	chr11	96202400	96205000	Gm11538
chr11	96363400	96364600	chr11	96269600	96272800	Hoxb9
chr11	96363400	96364600	chr11	96282400	96283800	Hoxb8
chr11	96363400	96364600	chr11	96285800	96287600	Hoxb7
chr11	96363400	96364600	chr11	96299000	96301200	Hoxb6
chr11	96363400	96364600	chr11	96302000	96305200	Hoxb5
chr11	96363400	96364600	chr11	96317800	96320800	Hoxb4
chr11	96363400	96364600	chr11	96351800	96355200	Hoxb2
chr11	96363400	96364600	chr11	96351800	96355200	Hoxb3os
chr11	96363400	96364600	chr11	96365200	96367200	Hoxb1
chr11	96363400	96364600	chr11	96463600	96465000	Gm11529
chr11	96363400	96364600	chr11	96463600	96465000	Skap1
chr11	96373800	96375400	chr11	96192400	96195000	Hoxb13
chr11	96373800	96375400	chr11	96202400	96205000	Gm11538
chr11	96373800	96375400	chr11	96269600	96272800	Hoxb9
chr11	96373800	96375400	chr11	96282400	96283800	Hoxb8
chr11	96373800	96375400	chr11	96285800	96287600	Hoxb7
chr11	96373800	96375400	chr11	96299000	96301200	Hoxb6
chr11	96373800	96375400	chr11	96302000	96305200	Hoxb5
chr11	96373800	96375400	chr11	96317800	96320800	Hoxb4
chr11	96373800	96375400	chr11	96351800	96355200	Hoxb2
chr11	96373800	96375400	chr11	96351800	96355200	Hoxb3os
chr11	96373800	96375400	chr11	96365200	96367200	Hoxb1
chr11	96373800	96375400	chr11	96463600	96465000	Gm11529
chr11	96373800	96375400	chr11	96463600	96465000	Skap1
chr11	96407200	96408200	chr11	96192400	96195000	Hoxb13
chr11	96407200	96408200	chr11	96269600	96272800	Hoxb9
chr11	96407200	96408200	chr11	96282400	96283800	Hoxb8
chr11	96407200	96408200	chr11	96285800	96287600	Hoxb7
chr11	96407200	96408200	chr11	96299000	96301200	Hoxb6
chr11	96407200	96408200	chr11	96302000	96305200	Hoxb5
chr11	96407200	96408200	chr11	96317800	96320800	Hoxb4
chr11	96407200	96408200	chr11	96351800	96355200	Hoxb2
chr11	96407200	96408200	chr11	96351800	96355200	Hoxb3os
chr11	96407200	96408200	chr11	96365200	96367200	Hoxb1
chr11	96407200	96408200	chr11	96463600	96465000	Gm11529
chr11	96407200	96408200	chr11	96463600	96465000	Skap1
chr11	96447400	96449000	chr11	96269600	96272800	Hoxb9
chr11	96447400	96449000	chr11	96282400	96283800	Hoxb8
chr11	96447400	96449000	chr11	96285800	96287600	Hoxb7
chr11	96447400	96449000	chr11	96299000	96301200	Hoxb6
chr11	96447400	96449000	chr11	96302000	96305200	Hoxb5
chr11	96447400	96449000	chr11	96317800	96320800	Hoxb4
chr11	96447400	96449000	chr11	96351800	96355200	Hoxb2
chr11	96447400	96449000	chr11	96351800	96355200	Hoxb3os
chr11	96447400	96449000	chr11	96365200	96367200	Hoxb1
chr11	96447400	96449000	chr11	96463600	96465000	Gm11529
chr11	96447400	96449000	chr11	96463600	96465000	Skap1
chr11	96996200	96998200	chr11	97017600	97020000	Sp6
chr11	96996200	96998200	chr11	97114400	97116000	Tbx21
chr11	97000600	97001200	chr11	97017600	97020000	Sp6
chr11	97000600	97001200	chr11	97114400	97116000	Tbx21
chr11	97000600	97001200	chr11	97148600	97153000	Tbkbp1
chr11	97002600	97003600	chr11	97017600	97020000	Sp6
chr11	97002600	97003600	chr11	97114400	97116000	Tbx21
chr11	97002600	97003600	chr11	97148600	97153000	Tbkbp1
chr11	97098200	97099400	chr11	97017600	97020000	Sp6
chr11	97098200	97099400	chr11	97114400	97116000	Tbx21
chr11	97098200	97099400	chr11	97148600	97153000	Tbkbp1
chr11	97126200	97128800	chr11	97017600	97020000	Sp6
chr11	97126200	97128800	chr11	97114400	97116000	Tbx21
chr11	97126200	97128800	chr11	97148600	97153000	Tbkbp1
chr11	97138400	97139800	chr11	97017600	97020000	Sp6
chr11	97138400	97139800	chr11	97114400	97116000	Tbx21
chr11	97138400	97139800	chr11	97148600	97153000	Tbkbp1
chr11	97140800	97142000	chr11	97017600	97020000	Sp6
chr11	97140800	97142000	chr11	97114400	97116000	Tbx21
chr11	97140800	97142000	chr11	97148600	97153000	Tbkbp1
chr11	97532200	97533400	chr11	97499600	97501600	4933428G20Rik
chr11	97534200	97535600	chr11	97499600	97501600	4933428G20Rik
chr11	97536200	97538400	chr11	97499600	97501600	4933428G20Rik
chr11	97545800	97548200	chr11	97499600	97501600	4933428G20Rik
chr11	97559800	97560400	chr11	97499600	97501600	4933428G20Rik
chr11	98323800	98324600	chr11	98326200	98329400	Neurod2
chr11	98323800	98324600	chr11	98348200	98349800	Ppp1r1b
chr11	98323800	98324600	chr11	98384200	98384800	Tcap
chr11	98323800	98324600	chr11	98386400	98389400	Pnmt
chr11	98323800	98324600	chr11	98411600	98414000	Erbb2
chr11	98323800	98324600	chr11	98545200	98546400	Ikzf3
chr11	98333800	98335200	chr11	98326200	98329400	Neurod2
chr11	98333800	98335200	chr11	98348200	98349800	Ppp1r1b
chr11	98333800	98335200	chr11	98384200	98384800	Tcap
chr11	98333800	98335200	chr11	98386400	98389400	Pnmt
chr11	98333800	98335200	chr11	98411600	98414000	Erbb2
chr11	98333800	98335200	chr11	98545200	98546400	Ikzf3
chr11	98338200	98339600	chr11	98326200	98329400	Neurod2
chr11	98338200	98339600	chr11	98348200	98349800	Ppp1r1b
chr11	98338200	98339600	chr11	98384200	98384800	Tcap
chr11	98338200	98339600	chr11	98386400	98389400	Pnmt
chr11	98338200	98339600	chr11	98411600	98414000	Erbb2
chr11	98338200	98339600	chr11	98545200	98546400	Ikzf3
chr11	98342400	98343000	chr11	98326200	98329400	Neurod2
chr11	98342400	98343000	chr11	98348200	98349800	Ppp1r1b
chr11	98342400	98343000	chr11	98384200	98384800	Tcap
chr11	98342400	98343000	chr11	98386400	98389400	Pnmt
chr11	98342400	98343000	chr11	98411600	98414000	Erbb2
chr11	98342400	98343000	chr11	98545200	98546400	Ikzf3
chr11	98352600	98353200	chr11	98326200	98329400	Neurod2
chr11	98352600	98353200	chr11	98348200	98349800	Ppp1r1b
chr11	98352600	98353200	chr11	98384200	98384800	Tcap
chr11	98352600	98353200	chr11	98386400	98389400	Pnmt
chr11	98352600	98353200	chr11	98411600	98414000	Erbb2
chr11	98352600	98353200	chr11	98545200	98546400	Ikzf3
chr11	98353600	98354400	chr11	98326200	98329400	Neurod2
chr11	98353600	98354400	chr11	98348200	98349800	Ppp1r1b
chr11	98353600	98354400	chr11	98384200	98384800	Tcap
chr11	98353600	98354400	chr11	98386400	98389400	Pnmt
chr11	98353600	98354400	chr11	98411600	98414000	Erbb2
chr11	98353600	98354400	chr11	98545200	98546400	Ikzf3
chr11	98598800	98600000	chr11	98545200	98546400	Ikzf3
chr11	98849000	98851000	chr11	98981400	98983600	Gjd3
chr11	98931600	98932200	chr11	98981400	98983600	Gjd3
chr11	99139200	99140000	chr11	98981400	98983600	Gjd3
chr11	99144000	99145800	chr11	98981400	98983600	Gjd3
chr11	99147400	99148600	chr11	98981400	98983600	Gjd3
chr12	107976200	107981800	chr12	108001800	108006800	Bcl11b
chr12	108317000	108319200	chr12	108305400	108307200	Hhipl1
chr12	108319800	108320600	chr12	108305400	108307200	Hhipl1
chr12	108321200	108322000	chr12	108305400	108307200	Hhipl1
chr12	108327400	108328600	chr12	108305400	108307200	Hhipl1
chr12	108352600	108353600	chr12	108305400	108307200	Hhipl1
chr12	109033000	109034400	chr12	109067200	109068800	Begain
chr12	109052200	109054200	chr12	109067200	109068800	Begain
chr12	109073200	109073800	chr12	109067200	109068800	Begain
chr12	110186200	110190000	chr12	110277200	110282000	Dio3
chr12	110186200	110190000	chr12	110277200	110282000	Dio3os
chr12	110186200	110190000	chr12	110277200	110282000	Mir1247
chr12	110283800	110284600	chr12	110277200	110282000	Dio3
chr12	110283800	110284600	chr12	110277200	110282000	Dio3os
chr12	110283800	110284600	chr12	110277200	110282000	Mir1247
chr12	110373200	110374000	chr12	110277200	110282000	Dio3
chr12	110373200	110374000	chr12	110277200	110282000	Dio3os
chr12	110373200	110374000	chr12	110277200	110282000	Mir1247
chr12	111274000	111276200	chr12	111270600	111272200	Amn
chr12	111274000	111276200	chr12	111416600	111418000	Exoc3l4
chr12	111423000	111424200	chr12	111270600	111272200	Amn
chr12	111423000	111424200	chr12	111406600	111407600	Lbhd2
chr12	111423000	111424200	chr12	111416600	111418000	Exoc3l4
chr12	111423000	111424200	chr12	111441600	111443400	Tnfaip2
chr12	111423000	111424200	chr12	111485000	111486800	Gm266
chr12	111428800	111431200	chr12	111406600	111407600	Lbhd2
chr12	111428800	111431200	chr12	111416600	111418000	Exoc3l4
chr12	111428800	111431200	chr12	111441600	111443400	Tnfaip2
chr12	111428800	111431200	chr12	111485000	111486800	Gm266
chr12	111445400	111446400	chr12	111406600	111407600	Lbhd2
chr12	111445400	111446400	chr12	111416600	111418000	Exoc3l4
chr12	111445400	111446400	chr12	111441600	111443400	Tnfaip2
chr12	111445400	111446400	chr12	111485000	111486800	Gm266
chr12	111450200	111451000	chr12	111406600	111407600	Lbhd2
chr12	111450200	111451000	chr12	111416600	111418000	Exoc3l4
chr12	111450200	111451000	chr12	111441600	111443400	Tnfaip2
chr12	111450200	111451000	chr12	111485000	111486800	Gm266
chr12	112174000	112175200	chr12	112130000	112131400	Mir203
chr12	112693000	112694400	chr12	112619200	112621200	Adssl1
chr12	112693000	112694400	chr12	112673200	112675400	Akt1
chr12	112693000	112694400	chr12	112678400	112680400	Zbtb42
chr12	112700400	112701400	chr12	112587400	112590000	Inf2
chr12	112700400	112701400	chr12	112619200	112621200	Adssl1
chr12	112700400	112701400	chr12	112673200	112675400	Akt1
chr12	112700400	112701400	chr12	112678400	112680400	Zbtb42
chr12	112707000	112708000	chr12	112587400	112590000	Inf2
chr12	112707000	112708000	chr12	112619200	112621200	Adssl1
chr12	112707000	112708000	chr12	112673200	112675400	Akt1
chr12	112707000	112708000	chr12	112678400	112680400	Zbtb42
chr12	117152800	117156200	chr12	117150600	117151600	Gm10421
chr12	117159200	117161000	chr12	117150600	117151600	Gm10421
chr12	117261800	117262600	chr12	117150600	117151600	Gm10421
chr12	118842400	118843600	chr12	118846000	118851200	Sp8
chr12	56518800	56521800	chr12	56532800	56537000	Nkx2-1
chr12	56518800	56521800	chr12	56611600	56615800	Nkx2-9
chr12	56518800	56521800	chr12	56694800	56698400	Pax9
chr12	56518800	56521800	chr12	57196000	57197800	Slc25a21
chr12	56518800	56521800	chr12	57544800	57547200	Foxa1
chr12	56524000	56524600	chr12	56532800	56537000	Nkx2-1
chr12	56524000	56524600	chr12	56611600	56615800	Nkx2-9
chr12	56524000	56524600	chr12	56694800	56698400	Pax9
chr12	56524000	56524600	chr12	57196000	57197800	Slc25a21
chr12	56524000	56524600	chr12	57544800	57547200	Foxa1
chr12	56689400	56693000	chr12	56532800	56537000	Nkx2-1
chr12	56689400	56693000	chr12	56611600	56615800	Nkx2-9
chr12	56689400	56693000	chr12	56694800	56698400	Pax9
chr12	56689400	56693000	chr12	57196000	57197800	Slc25a21
chr12	56689400	56693000	chr12	57544800	57547200	Foxa1
chr12	57538200	57539600	chr12	56532800	56537000	Nkx2-1
chr12	57538200	57539600	chr12	56694800	56698400	Pax9
chr12	57538200	57539600	chr12	57544800	57547200	Foxa1
chr12	57542000	57543600	chr12	56532800	56537000	Nkx2-1
chr12	57542000	57543600	chr12	56694800	56698400	Pax9
chr12	57542000	57543600	chr12	57196000	57197800	Slc25a21
chr12	57542000	57543600	chr12	57544800	57547200	Foxa1
chr12	57548400	57551000	chr12	56532800	56537000	Nkx2-1
chr12	57548400	57551000	chr12	56694800	56698400	Pax9
chr12	57548400	57551000	chr12	57196000	57197800	Slc25a21
chr12	57548400	57551000	chr12	57544800	57547200	Foxa1
chr12	57575800	57577000	chr12	57544800	57547200	Foxa1
chr12	71317200	71319000	chr12	71308800	71312000	Dact1
chr12	72831400	72832800	chr12	72939000	72942200	Six6
chr12	72944600	72946400	chr12	72939000	72942200	Six6
chr12	72944600	72946400	chr12	73043400	73047600	Six1
chr12	73034600	73036200	chr12	72939000	72942200	Six6
chr12	73034600	73036200	chr12	73043400	73047600	Six1
chr12	73050000	73050800	chr12	72939000	72942200	Six6
chr12	73050000	73050800	chr12	73043400	73047600	Six1
chr12	76073600	76074200	chr12	76176600	76177800	Esr2
chr12	76081800	76082400	chr12	76176600	76177800	Esr2
chr12	76152400	76153200	chr12	76176600	76177800	Esr2
chr12	76434800	76436000	chr12	76530600	76537000	Mir5135
chr12	76434800	76436000	chr12	76530600	76537000	Plekhg3
chr12	76608400	76609400	chr12	76530600	76537000	Mir5135
chr12	76608400	76609400	chr12	76530600	76537000	Plekhg3
chr12	76608400	76609400	chr12	76709200	76711600	Sptb
chr12	76608400	76609400	chr12	76820400	76823400	Rab15
chr12	78997800	78998400	chr12	78906600	78907400	Plek2
chr12	78997800	78998400	chr12	79006200	79008000	Tmem229b
chr12	80011000	80012200	chr12	80131800	80132600	2310015A10Rik
chr12	80022000	80022600	chr12	80131800	80132600	2310015A10Rik
chr12	80023800	80024400	chr12	80131800	80132600	2310015A10Rik
chr12	80574600	80575600	chr12	80518000	80520400	Galnt16
chr12	8297800	8299200	chr12	8301200	8303000	Gdf7
chr12	8310000	8311400	chr12	8301200	8303000	Gdf7
chr12	84052800	84054600	chr12	84008600	84010400	Acot1
chr12	84052800	84054600	chr12	84069200	84070200	Acot5
chr12	84052800	84054600	chr12	84100400	84101600	Acot6
chr12	84590000	84591000	chr12	84569600	84572400	Vsx2
chr12	84590000	84591000	chr12	84640800	84643600	Vrtn
chr12	84591800	84592600	chr12	84569600	84572400	Vsx2
chr12	84591800	84592600	chr12	84640800	84643600	Vrtn
chr12	84648400	84651000	chr12	84569600	84572400	Vsx2
chr12	84648400	84651000	chr12	84640800	84643600	Vrtn
chr12	84648400	84651000	chr12	84698200	84699400	Syndig1l
chr12	86220400	86221400	chr12	86078200	86079800	Tgfb3
chr12	86402400	86404200	chr12	86421200	86423600	Esrrb
chr12	86983200	86984400	chr12	86678200	86679800	Vash1
chr12	86983200	86984400	chr12	87101800	87102800	Ngb
chr12	86989200	86991200	chr12	87101800	87102800	Ngb
chr12	9579400	9581800	chr12	9570200	9571600	1700022H16Rik
chr12	9584400	9585600	chr12	9570200	9571600	1700022H16Rik
chr13	112976600	112977600	chr13	112993200	112994800	Mcidas
chr13	112976600	112977600	chr13	113034400	113035800	Cdc20b
chr13	112976600	112977600	chr13	113034400	113035800	Mir449c
chr13	112998200	112999400	chr13	112993200	112994800	Mcidas
chr13	112998200	112999400	chr13	113034400	113035800	Cdc20b
chr13	112998200	112999400	chr13	113034400	113035800	Mir449c
chr13	113031400	113032800	chr13	112993200	112994800	Mcidas
chr13	113031400	113032800	chr13	113034400	113035800	Cdc20b
chr13	113031400	113032800	chr13	113034400	113035800	Mir449c
chr13	113292800	113294200	chr13	113663000	113664200	Hspb3
chr13	116293400	116294400	chr13	116308800	116310800	Isl1
chr13	116297000	116299400	chr13	116308800	116310800	Isl1
chr13	116711200	116713000	chr13	116308800	116310800	Isl1
chr13	16017200	16018200	chr13	16011600	16013000	Inhba
chr13	22005400	22008000	chr13	21980800	21982400	Pom121l2
chr13	31618200	31621000	chr13	31557200	31560600	Foxq1
chr13	31618200	31621000	chr13	31624400	31627400	Foxf2
chr13	31618200	31621000	chr13	31805800	31808800	Foxc1
chr13	31800600	31802200	chr13	31624400	31627400	Foxf2
chr13	31800600	31802200	chr13	31805800	31808800	Foxc1
chr13	31810800	31812200	chr13	31624400	31627400	Foxf2
chr13	31810800	31812200	chr13	31805800	31808800	Foxc1
chr13	31820600	31821400	chr13	31805800	31808800	Foxc1
chr13	34245000	34248000	chr13	34343600	34346200	Slc22a23
chr13	34245000	34248000	chr13	34651400	34653800	Gm15908
chr13	34245000	34248000	chr13	34651400	34653800	Pxdc1
chr13	34746600	34747600	chr13	34651400	34653800	Gm15908
chr13	34746600	34747600	chr13	34651400	34653800	Pxdc1
chr13	34916200	34917200	chr13	34963000	34965600	Eci3
chr13	37777200	37780000	chr13	37826400	37828600	Rreb1
chr13	38194600	38195800	chr13	38150600	38153400	Dsp
chr13	40702800	40707400	chr13	40727600	40735200	Gm26688
chr13	40702800	40707400	chr13	40727600	40735200	Tfap2a
chr13	40708400	40711400	chr13	40727600	40735200	Gm26688
chr13	40708400	40711400	chr13	40727600	40735200	Tfap2a
chr13	40737800	40739000	chr13	40727600	40735200	Gm26688
chr13	40737800	40739000	chr13	40727600	40735200	Tfap2a
chr13	40744200	40745200	chr13	40727600	40735200	Gm26688
chr13	40744200	40745200	chr13	40727600	40735200	Tfap2a
chr13	46428800	46430200	chr13	46417600	46419400	Rbm24
chr13	46428800	46430200	chr13	46501400	46503400	Cap2
chr13	48658400	48660200	chr13	48624600	48626200	Ptpdc1
chr13	48658400	48660200	chr13	48662400	48664000	Barx1
chr13	48658400	48660200	chr13	48869400	48872600	Phf2
chr13	48668400	48669600	chr13	48624600	48626200	Ptpdc1
chr13	48668400	48669600	chr13	48662400	48664000	Barx1
chr13	48668400	48669600	chr13	48869400	48872600	Phf2
chr13	48731000	48733600	chr13	48662400	48664000	Barx1
chr13	50957800	50958600	chr13	51169800	51172000	Nxnl2
chr13	50957800	50958600	chr13	51407600	51409600	S1pr3
chr13	51841400	51842400	chr13	51791800	51793400	Sema4d
chr13	51841400	51842400	chr13	52529800	52530600	Diras2
chr13	51853400	51854200	chr13	51791800	51793400	Sema4d
chr13	53236600	53237400	chr13	53284400	53286800	Ror2
chr13	53462200	53463800	chr13	53471600	53473200	Msx2
chr13	53464400	53466800	chr13	53471600	53473200	Msx2
chr13	53475000	53477000	chr13	53471600	53473200	Msx2
chr13	54161000	54162000	chr13	54191800	54193000	Hrh2
chr13	54737000	54738800	chr13	54749200	54750600	Gprin1
chr13	54737000	54738800	chr13	54765400	54766800	Sncb
chr13	54873600	54875600	chr13	54749200	54750600	Gprin1
chr13	54873600	54875600	chr13	54765400	54766800	Sncb
chr13	54873600	54875600	chr13	54948200	54950400	Unc5a
chr13	54911600	54912800	chr13	54749200	54750600	Gprin1
chr13	54911600	54912800	chr13	54948200	54950400	Unc5a
chr13	54955000	54957000	chr13	54749200	54750600	Gprin1
chr13	54955000	54957000	chr13	54765400	54766800	Sncb
chr13	54955000	54957000	chr13	54948200	54950400	Unc5a
chr13	55012000	55013000	chr13	54948200	54950400	Unc5a
chr13	55471000	55474000	chr13	55414600	55415600	Pfn3
chr13	55828200	55829400	chr13	55830000	55832400	Pitx1
chr13	55828200	55829400	chr13	56251200	56252800	Neurog1
chr13	55835600	55837200	chr13	55830000	55832400	Pitx1
chr13	55835600	55837200	chr13	56251200	56252800	Neurog1
chr13	56220800	56224000	chr13	55830000	55832400	Pitx1
chr13	56220800	56224000	chr13	56251200	56252800	Neurog1
chr13	56220800	56224000	chr13	56295400	56297000	Cxcl14
chr13	56257800	56261400	chr13	55830000	55832400	Pitx1
chr13	56257800	56261400	chr13	56251200	56252800	Neurog1
chr13	56257800	56261400	chr13	56295400	56297000	Cxcl14
chr13	56257800	56261400	chr13	56437200	56439200	Slc25a48
chr13	63569600	63570200	chr13	63572000	63574400	Ptch1
chr13	71458600	71459400	chr13	71961800	71964600	Irx1
chr13	71956800	71960400	chr13	71961800	71964600	Irx1
chr13	71956800	71960400	chr13	72627200	72632600	Gm20554
chr13	71956800	71960400	chr13	72627200	72632600	Irx2
chr13	72623800	72625400	chr13	71961800	71964600	Irx1
chr13	72623800	72625400	chr13	72627200	72632600	Gm20554
chr13	72623800	72625400	chr13	72627200	72632600	Irx2
chr13	72623800	72625400	chr13	73260000	73261400	Irx4
chr13	72635800	72637000	chr13	71961800	71964600	Irx1
chr13	72635800	72637000	chr13	72627200	72632600	Gm20554
chr13	72635800	72637000	chr13	72627200	72632600	Irx2
chr13	72635800	72637000	chr13	73260000	73261400	Irx4
chr13	72637800	72640600	chr13	71961800	71964600	Irx1
chr13	72637800	72640600	chr13	72627200	72632600	Gm20554
chr13	72637800	72640600	chr13	72627200	72632600	Irx2
chr13	72637800	72640600	chr13	73260000	73261400	Irx4
chr13	73265400	73266000	chr13	72627200	72632600	Gm20554
chr13	73265400	73266000	chr13	72627200	72632600	Irx2
chr13	73265400	73266000	chr13	73260000	73261400	Irx4
chr13	73268200	73269400	chr13	72627200	72632600	Gm20554
chr13	73268200	73269400	chr13	72627200	72632600	Irx2
chr13	73268200	73269400	chr13	73260000	73261400	Irx4
chr13	73271000	73273400	chr13	73260000	73261400	Irx4
chr13	73732600	73733600	chr13	73846600	73848000	Nkd2
chr13	74166200	74167200	chr13	74120800	74122000	Slc9a3
chr13	74166200	74167200	chr13	74291800	74293200	Ahrr
chr13	74259200	74261000	chr13	74120800	74122000	Slc9a3
chr13	74259200	74261000	chr13	74291800	74293200	Ahrr
chr13	78179200	78180000	chr13	78197400	78200000	A830082K12Rik
chr13	78179200	78180000	chr13	78197400	78200000	Nr2f1
chr13	78194800	78195800	chr13	78197400	78200000	A830082K12Rik
chr13	78194800	78195800	chr13	78197400	78200000	Nr2f1
chr13	78202800	78204400	chr13	78197400	78200000	A830082K12Rik
chr13	78202800	78204400	chr13	78197400	78200000	Nr2f1
chr13	78209600	78211000	chr13	78197400	78200000	A830082K12Rik
chr13	78209600	78211000	chr13	78197400	78200000	Nr2f1
chr13	83517600	83519000	chr13	83522800	83525200	Mef2c
chr13	83712800	83715800	chr13	83720800	83722200	C130071C03Rik
chr13	83712800	83715800	chr13	83726600	83727800	C130071C03Rik
chr13	83712800	83715800	chr13	83737200	83739000	Mir9-2
chr13	83744600	83745800	chr13	83720800	83722200	C130071C03Rik
chr13	83744600	83745800	chr13	83737200	83739000	Mir9-2
chr13	94868000	94868600	chr13	94874800	94876000	Otp
chr13	94872200	94874000	chr13	94874800	94876000	Otp
chr13	94882200	94884400	chr13	94874800	94876000	Otp
chr13	94885200	94886200	chr13	94874800	94876000	Otp
chr13	94923600	94924800	chr13	94874800	94876000	Otp
chr13	96983400	96984400	chr13	96923800	96926400	Gcnt4
chr13	98358000	98360000	chr13	98353600	98356400	Foxd1
chr13	98365600	98368200	chr13	98353600	98356400	Foxd1
chr13	98429800	98430800	chr13	98353600	98356400	Foxd1
chr13	98502400	98506800	chr13	98353600	98356400	Foxd1
chr13	98586800	98589600	chr13	98694400	98695400	Tmem171
chr14	111680600	111682400	chr14	111674400	111678000	Slitrk5
chr14	118225400	118227600	chr14	118234000	118238200	LOC105245869
chr14	118225400	118227600	chr14	118234000	118238200	Sox21
chr14	118230200	118232600	chr14	118234000	118238200	LOC105245869
chr14	118230200	118232600	chr14	118234000	118238200	Sox21
chr14	118436400	118438200	chr14	118234000	118238200	LOC105245869
chr14	118436400	118438200	chr14	118234000	118238200	Sox21
chr14	122402800	122403400	chr14	122449400	122452200	Gm5089
chr14	122402800	122403400	chr14	122462800	122466800	Zic5
chr14	122405400	122407600	chr14	122449400	122452200	Gm5089
chr14	122405400	122407600	chr14	122462800	122466800	Zic5
chr14	122453400	122454600	chr14	122449400	122452200	Gm5089
chr14	122453400	122454600	chr14	122462800	122466800	Zic5
chr14	122490000	122491600	chr14	122449400	122452200	Gm5089
chr14	122490000	122491600	chr14	122462800	122466800	Zic5
chr14	12337600	12338800	chr14	12342600	12347400	Fezf2
chr14	12341000	12341800	chr14	12342600	12347400	Fezf2
chr14	21993800	21996000	chr14	21984600	21991600	Zfp503
chr14	21993800	21996000	chr14	22019200	22020200	Lrmda
chr14	25599600	25600400	chr14	25603200	25604200	Gm45915
chr14	32380800	32382600	chr14	32388000	32388600	1700024G13Rik
chr14	32380800	32382600	chr14	32462600	32466000	Chat
chr14	32380800	32382600	chr14	32462600	32466000	Slc18a3
chr14	32492600	32493200	chr14	32388000	32388600	1700024G13Rik
chr14	32492600	32493200	chr14	32462600	32466000	Chat
chr14	32492600	32493200	chr14	32462600	32466000	Slc18a3
chr14	32835200	32836600	chr14	32856600	32857800	Vstm4
chr14	33955400	33956600	chr14	33922600	33924200	Gdf10
chr14	33955400	33956600	chr14	33978400	33979200	Zfp488
chr14	41004000	41004600	chr14	41013000	41014400	Fam213a
chr14	55520200	55521400	chr14	55113400	55117600	Jph4
chr14	55520200	55521400	chr14	55490200	55491400	Carmil3
chr14	57036200	57037000	chr14	57056800	57058400	Gja3
chr14	57699400	57700800	chr14	57733800	57734400	Lats2
chr14	57699400	57700800	chr14	57744800	57746800	Lats2
chr14	57729400	57730800	chr14	57733800	57734400	Lats2
chr14	57729400	57730800	chr14	57744800	57746800	Lats2
chr14	58074600	58077200	chr14	58070200	58072800	Fgf9
chr14	63240400	63241800	chr14	63244000	63247800	Gata4
chr14	65331600	65333400	chr14	65266000	65267400	Fbxo16
chr14	67229000	67230600	chr14	67231600	67238200	Ebf2
chr14	70001200	70001800	chr14	70074200	70081000	Egr3
chr14	70287200	70288000	chr14	70191400	70192800	Sorbs3
chr14	70287200	70288000	chr14	70205400	70208800	Sorbs3
chr14	70287200	70288000	chr14	70288600	70290200	Ppp3cc
chr14	78275600	78277200	chr14	78307200	78308800	Tnfsf11
chr14	79773400	79774800	chr14	79767400	79772600	Gm9748
chr14	79773400	79774800	chr14	79767400	79772600	Pcdh8
chr15	100824600	100825600	chr15	100728800	100730000	Galnt6
chr15	100824600	100825600	chr15	100869800	100872400	Scn8a
chr15	100824600	100825600	chr15	101052600	101054400	Fignl2
chr15	100824600	100825600	chr15	101128200	101129800	Acvrl1
chr15	100983400	100984400	chr15	100869800	100872400	Scn8a
chr15	100983400	100984400	chr15	101052600	101054400	Fignl2
chr15	101039200	101040600	chr15	100869800	100872400	Scn8a
chr15	101039200	101040600	chr15	101052600	101054400	Fignl2
chr15	101039200	101040600	chr15	101128200	101129800	Acvrl1
chr15	101045800	101047400	chr15	100869800	100872400	Scn8a
chr15	101045800	101047400	chr15	101052600	101054400	Fignl2
chr15	101045800	101047400	chr15	101128200	101129800	Acvrl1
chr15	101048000	101049000	chr15	100869800	100872400	Scn8a
chr15	101048000	101049000	chr15	101052600	101054400	Fignl2
chr15	101048000	101049000	chr15	101128200	101129800	Acvrl1
chr15	101076400	101080200	chr15	100869800	100872400	Scn8a
chr15	101076400	101080200	chr15	101052600	101054400	Fignl2
chr15	101076400	101080200	chr15	101128200	101129800	Acvrl1
chr15	101222200	101222800	chr15	101128200	101129800	Acvrl1
chr15	101222200	101222800	chr15	101223400	101226000	A330009N23Rik
chr15	101222200	101222800	chr15	101223400	101226000	Grasp
chr15	101336200	101337000	chr15	101412000	101413200	Krt7
chr15	101336200	101337000	chr15	101438600	101439200	Krt87
chr15	101336200	101337000	chr15	102027600	102029000	Krt18
chr15	101415000	101415600	chr15	101412000	101413200	Krt7
chr15	101415000	101415600	chr15	101438600	101439200	Krt87
chr15	101845200	101846800	chr15	101742400	101743200	Krt71
chr15	101845200	101846800	chr15	101817400	101818400	Krt2
chr15	101976800	101978000	chr15	101742400	101743200	Krt71
chr15	101976800	101978000	chr15	101817400	101818400	Krt2
chr15	101976800	101978000	chr15	102002000	102004200	Krt8
chr15	101976800	101978000	chr15	102027600	102029000	Krt18
chr15	102005800	102007800	chr15	102002000	102004200	Krt8
chr15	102005800	102007800	chr15	102027600	102029000	Krt18
chr15	102025000	102026800	chr15	102002000	102004200	Krt8
chr15	102025000	102026800	chr15	102027600	102029000	Krt18
chr15	102025000	102026800	chr15	102143200	102145200	Igfbp6
chr15	102106200	102108000	chr15	102027600	102029000	Krt18
chr15	102106200	102108000	chr15	102143200	102145200	Igfbp6
chr15	102354600	102356600	chr15	102143200	102145200	Igfbp6
chr15	102354600	102356600	chr15	102366400	102367000	Sp7
chr15	102358000	102359400	chr15	102143200	102145200	Igfbp6
chr15	102358000	102359400	chr15	102366400	102367000	Sp7
chr15	102370000	102372000	chr15	102366400	102367000	Sp7
chr15	102692000	102694800	chr15	102746200	102748200	Gm38436
chr15	102692000	102694800	chr15	102932200	102940400	Hoxc12
chr15	102910000	102911000	chr15	102746200	102748200	Gm38436
chr15	102910000	102911000	chr15	102932200	102940400	Hoxc12
chr15	102910000	102911000	chr15	102947200	102947800	Hotair
chr15	102910000	102911000	chr15	102954200	102957600	Hoxc11
chr15	102910000	102911000	chr15	102966600	102967800	Hoxc10
chr15	102910000	102911000	chr15	102975400	102977600	Hoxc9
chr15	102910000	102911000	chr15	102981000	102982600	Gm36878
chr15	102910000	102911000	chr15	102990400	102991400	Hoxc8
chr15	102910000	102911000	chr15	103009200	103012400	Hoxc6
chr15	102910000	102911000	chr15	103013800	103016200	Hoxc5
chr15	102910000	102911000	chr15	103013800	103016200	Mir615
chr15	102910000	102911000	chr15	103034000	103036200	Hoxc4
chr15	102926600	102928600	chr15	102746200	102748200	Gm38436
chr15	102926600	102928600	chr15	102932200	102940400	Hoxc12
chr15	102926600	102928600	chr15	102947200	102947800	Hotair
chr15	102926600	102928600	chr15	102954200	102957600	Hoxc11
chr15	102926600	102928600	chr15	102966600	102967800	Hoxc10
chr15	102926600	102928600	chr15	102975400	102977600	Hoxc9
chr15	102926600	102928600	chr15	102981000	102982600	Gm36878
chr15	102926600	102928600	chr15	102990400	102991400	Hoxc8
chr15	102926600	102928600	chr15	103009200	103012400	Hoxc6
chr15	102926600	102928600	chr15	103013800	103016200	Hoxc5
chr15	102926600	102928600	chr15	103013800	103016200	Mir615
chr15	102926600	102928600	chr15	103034000	103036200	Hoxc4
chr15	102931000	102931800	chr15	102746200	102748200	Gm38436
chr15	102931000	102931800	chr15	102932200	102940400	Hoxc12
chr15	102931000	102931800	chr15	102947200	102947800	Hotair
chr15	102931000	102931800	chr15	102954200	102957600	Hoxc11
chr15	102931000	102931800	chr15	102966600	102967800	Hoxc10
chr15	102931000	102931800	chr15	102975400	102977600	Hoxc9
chr15	102931000	102931800	chr15	102981000	102982600	Gm36878
chr15	102931000	102931800	chr15	102990400	102991400	Hoxc8
chr15	102931000	102931800	chr15	103009200	103012400	Hoxc6
chr15	102931000	102931800	chr15	103013800	103016200	Hoxc5
chr15	102931000	102931800	chr15	103013800	103016200	Mir615
chr15	102931000	102931800	chr15	103034000	103036200	Hoxc4
chr15	102942800	102943800	chr15	102746200	102748200	Gm38436
chr15	102942800	102943800	chr15	102932200	102940400	Hoxc12
chr15	102942800	102943800	chr15	102947200	102947800	Hotair
chr15	102942800	102943800	chr15	102954200	102957600	Hoxc11
chr15	102942800	102943800	chr15	102966600	102967800	Hoxc10
chr15	102942800	102943800	chr15	102975400	102977600	Hoxc9
chr15	102942800	102943800	chr15	102981000	102982600	Gm36878
chr15	102942800	102943800	chr15	102990400	102991400	Hoxc8
chr15	102942800	102943800	chr15	103009200	103012400	Hoxc6
chr15	102942800	102943800	chr15	103013800	103016200	Hoxc5
chr15	102942800	102943800	chr15	103013800	103016200	Mir615
chr15	102942800	102943800	chr15	103034000	103036200	Hoxc4
chr15	102959600	102960800	chr15	102746200	102748200	Gm38436
chr15	102959600	102960800	chr15	102932200	102940400	Hoxc12
chr15	102959600	102960800	chr15	102947200	102947800	Hotair
chr15	102959600	102960800	chr15	102954200	102957600	Hoxc11
chr15	102959600	102960800	chr15	102966600	102967800	Hoxc10
chr15	102959600	102960800	chr15	102975400	102977600	Hoxc9
chr15	102959600	102960800	chr15	102981000	102982600	Gm36878
chr15	102959600	102960800	chr15	102990400	102991400	Hoxc8
chr15	102959600	102960800	chr15	103009200	103012400	Hoxc6
chr15	102959600	102960800	chr15	103013800	103016200	Hoxc5
chr15	102959600	102960800	chr15	103013800	103016200	Mir615
chr15	102959600	102960800	chr15	103034000	103036200	Hoxc4
chr15	102959600	102960800	chr15	103146400	103148400	D930007P13Rik
chr15	102998000	103000000	chr15	102932200	102940400	Hoxc12
chr15	102998000	103000000	chr15	102947200	102947800	Hotair
chr15	102998000	103000000	chr15	102954200	102957600	Hoxc11
chr15	102998000	103000000	chr15	102966600	102967800	Hoxc10
chr15	102998000	103000000	chr15	102975400	102977600	Hoxc9
chr15	102998000	103000000	chr15	102981000	102982600	Gm36878
chr15	102998000	103000000	chr15	102990400	102991400	Hoxc8
chr15	102998000	103000000	chr15	103009200	103012400	Hoxc6
chr15	102998000	103000000	chr15	103013800	103016200	Hoxc5
chr15	102998000	103000000	chr15	103013800	103016200	Mir615
chr15	102998000	103000000	chr15	103034000	103036200	Hoxc4
chr15	102998000	103000000	chr15	103146400	103148400	D930007P13Rik
chr15	103000400	103001000	chr15	102746200	102748200	Gm38436
chr15	103000400	103001000	chr15	102932200	102940400	Hoxc12
chr15	103000400	103001000	chr15	102947200	102947800	Hotair
chr15	103000400	103001000	chr15	102954200	102957600	Hoxc11
chr15	103000400	103001000	chr15	102966600	102967800	Hoxc10
chr15	103000400	103001000	chr15	102975400	102977600	Hoxc9
chr15	103000400	103001000	chr15	102981000	102982600	Gm36878
chr15	103000400	103001000	chr15	102990400	102991400	Hoxc8
chr15	103000400	103001000	chr15	103009200	103012400	Hoxc6
chr15	103000400	103001000	chr15	103013800	103016200	Hoxc5
chr15	103000400	103001000	chr15	103013800	103016200	Mir615
chr15	103000400	103001000	chr15	103034000	103036200	Hoxc4
chr15	103000400	103001000	chr15	103146400	103148400	D930007P13Rik
chr15	103027000	103028400	chr15	102746200	102748200	Gm38436
chr15	103027000	103028400	chr15	102932200	102940400	Hoxc12
chr15	103027000	103028400	chr15	102947200	102947800	Hotair
chr15	103027000	103028400	chr15	102954200	102957600	Hoxc11
chr15	103027000	103028400	chr15	102966600	102967800	Hoxc10
chr15	103027000	103028400	chr15	102975400	102977600	Hoxc9
chr15	103027000	103028400	chr15	102981000	102982600	Gm36878
chr15	103027000	103028400	chr15	102990400	102991400	Hoxc8
chr15	103027000	103028400	chr15	103009200	103012400	Hoxc6
chr15	103027000	103028400	chr15	103013800	103016200	Hoxc5
chr15	103027000	103028400	chr15	103013800	103016200	Mir615
chr15	103027000	103028400	chr15	103034000	103036200	Hoxc4
chr15	103027000	103028400	chr15	103146400	103148400	D930007P13Rik
chr15	103040600	103043000	chr15	102746200	102748200	Gm38436
chr15	103040600	103043000	chr15	102932200	102940400	Hoxc12
chr15	103040600	103043000	chr15	102947200	102947800	Hotair
chr15	103040600	103043000	chr15	102954200	102957600	Hoxc11
chr15	103040600	103043000	chr15	102966600	102967800	Hoxc10
chr15	103040600	103043000	chr15	102975400	102977600	Hoxc9
chr15	103040600	103043000	chr15	102981000	102982600	Gm36878
chr15	103040600	103043000	chr15	102990400	102991400	Hoxc8
chr15	103040600	103043000	chr15	103009200	103012400	Hoxc6
chr15	103040600	103043000	chr15	103013800	103016200	Hoxc5
chr15	103040600	103043000	chr15	103013800	103016200	Mir615
chr15	103040600	103043000	chr15	103034000	103036200	Hoxc4
chr15	103040600	103043000	chr15	103146400	103148400	D930007P13Rik
chr15	103058800	103059800	chr15	102932200	102940400	Hoxc12
chr15	103058800	103059800	chr15	102947200	102947800	Hotair
chr15	103058800	103059800	chr15	102954200	102957600	Hoxc11
chr15	103058800	103059800	chr15	102966600	102967800	Hoxc10
chr15	103058800	103059800	chr15	102981000	102982600	Gm36878
chr15	103058800	103059800	chr15	102990400	102991400	Hoxc8
chr15	103058800	103059800	chr15	103009200	103012400	Hoxc6
chr15	103058800	103059800	chr15	103013800	103016200	Hoxc5
chr15	103058800	103059800	chr15	103013800	103016200	Mir615
chr15	103058800	103059800	chr15	103034000	103036200	Hoxc4
chr15	103058800	103059800	chr15	103146400	103148400	D930007P13Rik
chr15	103060400	103061800	chr15	102932200	102940400	Hoxc12
chr15	103060400	103061800	chr15	102947200	102947800	Hotair
chr15	103060400	103061800	chr15	102954200	102957600	Hoxc11
chr15	103060400	103061800	chr15	102966600	102967800	Hoxc10
chr15	103060400	103061800	chr15	102975400	102977600	Hoxc9
chr15	103060400	103061800	chr15	102981000	102982600	Gm36878
chr15	103060400	103061800	chr15	102990400	102991400	Hoxc8
chr15	103060400	103061800	chr15	103009200	103012400	Hoxc6
chr15	103060400	103061800	chr15	103013800	103016200	Hoxc5
chr15	103060400	103061800	chr15	103013800	103016200	Mir615
chr15	103060400	103061800	chr15	103034000	103036200	Hoxc4
chr15	103060400	103061800	chr15	103146400	103148400	D930007P13Rik
chr15	103085600	103086800	chr15	102932200	102940400	Hoxc12
chr15	103085600	103086800	chr15	102947200	102947800	Hotair
chr15	103085600	103086800	chr15	102954200	102957600	Hoxc11
chr15	103085600	103086800	chr15	102966600	102967800	Hoxc10
chr15	103085600	103086800	chr15	102975400	102977600	Hoxc9
chr15	103085600	103086800	chr15	102981000	102982600	Gm36878
chr15	103085600	103086800	chr15	102990400	102991400	Hoxc8
chr15	103085600	103086800	chr15	103009200	103012400	Hoxc6
chr15	103085600	103086800	chr15	103013800	103016200	Hoxc5
chr15	103085600	103086800	chr15	103013800	103016200	Mir615
chr15	103085600	103086800	chr15	103034000	103036200	Hoxc4
chr15	103085600	103086800	chr15	103146400	103148400	D930007P13Rik
chr15	103168400	103172000	chr15	102746200	102748200	Gm38436
chr15	103168400	103172000	chr15	102932200	102940400	Hoxc12
chr15	103168400	103172000	chr15	102947200	102947800	Hotair
chr15	103168400	103172000	chr15	102954200	102957600	Hoxc11
chr15	103168400	103172000	chr15	102966600	102967800	Hoxc10
chr15	103168400	103172000	chr15	102975400	102977600	Hoxc9
chr15	103168400	103172000	chr15	102981000	102982600	Gm36878
chr15	103168400	103172000	chr15	102990400	102991400	Hoxc8
chr15	103168400	103172000	chr15	103009200	103012400	Hoxc6
chr15	103168400	103172000	chr15	103013800	103016200	Hoxc5
chr15	103168400	103172000	chr15	103013800	103016200	Mir615
chr15	103168400	103172000	chr15	103034000	103036200	Hoxc4
chr15	103168400	103172000	chr15	103146400	103148400	D930007P13Rik
chr15	103168400	103172000	chr15	103254600	103255800	Nfe2
chr15	103181600	103184600	chr15	102932200	102940400	Hoxc12
chr15	103181600	103184600	chr15	102947200	102947800	Hotair
chr15	103181600	103184600	chr15	102954200	102957600	Hoxc11
chr15	103181600	103184600	chr15	102966600	102967800	Hoxc10
chr15	103181600	103184600	chr15	102975400	102977600	Hoxc9
chr15	103181600	103184600	chr15	102981000	102982600	Gm36878
chr15	103181600	103184600	chr15	102990400	102991400	Hoxc8
chr15	103181600	103184600	chr15	103009200	103012400	Hoxc6
chr15	103181600	103184600	chr15	103013800	103016200	Hoxc5
chr15	103181600	103184600	chr15	103013800	103016200	Mir615
chr15	103181600	103184600	chr15	103034000	103036200	Hoxc4
chr15	103181600	103184600	chr15	103146400	103148400	D930007P13Rik
chr15	103181600	103184600	chr15	103254600	103255800	Nfe2
chr15	103308400	103309400	chr15	103254600	103255800	Nfe2
chr15	103313800	103315200	chr15	102981000	102982600	Gm36878
chr15	103313800	103315200	chr15	103254600	103255800	Nfe2
chr15	35292600	35295000	chr15	35295600	35297600	Osr2
chr15	35298800	35303400	chr15	35295600	35297600	Osr2
chr15	73836200	73837200	chr15	73838400	73840400	Mroh5
chr15	74528200	74531200	chr15	73838400	73840400	Mroh5
chr15	7479400	7480000	chr15	7397200	7399400	Egflam
chr15	7479400	7480000	chr15	7809400	7812400	Gdnf
chr15	7479400	7480000	chr15	7813000	7814200	Gdnf
chr15	7479400	7480000	chr15	7815000	7816000	Gdnf
chr15	75646200	75647200	chr15	75565000	75567600	Ly6h
chr15	75646200	75647200	chr15	75703400	75706200	Rhpn1
chr15	75711600	75712800	chr15	75703400	75706200	Rhpn1
chr15	75711600	75712800	chr15	75745600	75748200	Mafa
chr15	75711600	75712800	chr15	75861800	75863000	Gsdmd
chr15	75730800	75732600	chr15	75703400	75706200	Rhpn1
chr15	75730800	75732600	chr15	75745600	75748200	Mafa
chr15	75748600	75750400	chr15	75703400	75706200	Rhpn1
chr15	75748600	75750400	chr15	75745600	75748200	Mafa
chr15	75748600	75750400	chr15	75861800	75863000	Gsdmd
chr15	75996800	75999400	chr15	76089600	76092200	Nrbp2
chr15	76034200	76035400	chr15	76089600	76092200	Nrbp2
chr15	76087400	76088200	chr15	76089600	76092200	Nrbp2
chr15	76087400	76088200	chr15	76205400	76206800	Plec
chr15	76087400	76088200	chr15	76228600	76234000	Plec
chr15	76177800	76183800	chr15	76089600	76092200	Nrbp2
chr15	76177800	76183800	chr15	76205400	76206800	Plec
chr15	76177800	76183800	chr15	76228600	76234000	Plec
chr15	77994400	77996000	chr15	78119200	78120400	Cacng2
chr15	7803400	7804000	chr15	7809400	7812400	Gdnf
chr15	7803400	7804000	chr15	7813000	7814200	Gdnf
chr15	7803400	7804000	chr15	7815000	7816000	Gdnf
chr15	7804400	7805000	chr15	7809400	7812400	Gdnf
chr15	7804400	7805000	chr15	7813000	7814200	Gdnf
chr15	7804400	7805000	chr15	7815000	7816000	Gdnf
chr15	78671800	78673000	chr15	78717800	78720200	Elfn2
chr15	78671800	78673000	chr15	78801600	78803600	Card10
chr15	78712000	78713200	chr15	78717800	78720200	Elfn2
chr15	78712000	78713200	chr15	78801600	78803600	Card10
chr15	78712000	78713200	chr15	78842200	78846400	Cdc42ep1
chr15	78966200	78968600	chr15	78914000	78915600	Pdxp
chr15	78966200	78968600	chr15	78947400	78948600	Triobp
chr15	78966200	78968600	chr15	79041000	79043800	Galr3
chr15	78966200	78968600	chr15	79108000	79110600	Micall1
chr15	79202400	79203200	chr15	79108000	79110600	Micall1
chr15	79202400	79203200	chr15	79163000	79164400	Sox10
chr15	79491200	79492000	chr15	79504600	79507800	Kcnj4
chr15	79491200	79492000	chr15	79515800	79518200	Kdelr3
chr15	79499800	79500800	chr15	79504600	79507800	Kcnj4
chr15	79499800	79500800	chr15	79515800	79518200	Kdelr3
chr15	79511400	79513000	chr15	79504600	79507800	Kcnj4
chr15	79511400	79513000	chr15	79515800	79518200	Kdelr3
chr15	80577600	80578200	chr15	80571200	80573400	Grap2
chr15	81835600	81837600	chr15	81937000	81937800	Csdc2
chr15	82065200	82066200	chr15	82069800	82070600	Mei1
chr15	82065200	82066200	chr15	82211400	82213200	Shisa8
chr15	82065200	82066200	chr15	82223800	82225000	Tnfrsf13c
chr15	82206000	82208400	chr15	82069800	82070600	Mei1
chr15	82206000	82208400	chr15	82211400	82213200	Shisa8
chr15	82206000	82208400	chr15	82223800	82225000	Tnfrsf13c
chr15	82206000	82208400	chr15	82274400	82276600	Sept3
chr15	82215000	82217800	chr15	82069800	82070600	Mei1
chr15	82215000	82217800	chr15	82211400	82213200	Shisa8
chr15	82215000	82217800	chr15	82223800	82225000	Tnfrsf13c
chr15	82215000	82217800	chr15	82274400	82276600	Sept3
chr15	82960600	82961200	chr15	82910400	82912200	Tcf20
chr15	82960600	82961200	chr15	82958200	82958800	Mir3080
chr15	82967800	82969400	chr15	82910400	82912200	Tcf20
chr15	82967800	82969400	chr15	82958200	82958800	Mir3080
chr15	82967800	82969400	chr15	83033000	83033600	Nfam1
chr15	82986800	82988600	chr15	82910400	82912200	Tcf20
chr15	82986800	82988600	chr15	82958200	82958800	Mir3080
chr15	82986800	82988600	chr15	83033000	83033600	Nfam1
chr15	83034200	83035400	chr15	82910400	82912200	Tcf20
chr15	83034200	83035400	chr15	82958200	82958800	Mir3080
chr15	83034200	83035400	chr15	83033000	83033600	Nfam1
chr15	83056200	83057600	chr15	82910400	82912200	Tcf20
chr15	83056200	83057600	chr15	83033000	83033600	Nfam1
chr15	83087800	83089800	chr15	82910400	82912200	Tcf20
chr15	83087800	83089800	chr15	83033000	83033600	Nfam1
chr15	85001400	85002000	chr15	85016600	85017800	Upk3a
chr15	85001400	85002000	chr15	85131400	85132600	Ribc2
chr15	85001400	85002000	chr15	85131400	85132600	Smc1b
chr15	85493600	85494200	chr15	85576000	85578400	Wnt7b
chr15	85493600	85494200	chr15	85580000	85583200	AU022754
chr15	85493600	85494200	chr15	85580000	85583200	Wnt7b
chr15	85536800	85538200	chr15	85576000	85578400	Wnt7b
chr15	85536800	85538200	chr15	85580000	85583200	AU022754
chr15	85536800	85538200	chr15	85580000	85583200	Wnt7b
chr15	85615000	85616200	chr15	85576000	85578400	Wnt7b
chr15	85615000	85616200	chr15	85580000	85583200	AU022754
chr15	85615000	85616200	chr15	85580000	85583200	Wnt7b
chr15	85615000	85616200	chr15	85734400	85736600	Ppara
chr15	85625000	85626800	chr15	85576000	85578400	Wnt7b
chr15	85625000	85626800	chr15	85580000	85583200	AU022754
chr15	85625000	85626800	chr15	85580000	85583200	Wnt7b
chr15	85625000	85626800	chr15	85734400	85736600	Ppara
chr15	85669600	85672200	chr15	85576000	85578400	Wnt7b
chr15	85669600	85672200	chr15	85580000	85583200	AU022754
chr15	85669600	85672200	chr15	85580000	85583200	Wnt7b
chr15	85669600	85672200	chr15	85734400	85736600	Ppara
chr15	85669600	85672200	chr15	85821000	85822400	Pkdrej
chr15	89066800	89069000	chr15	88954000	88955400	Ttll8
chr15	89066800	89069000	chr15	89058800	89061000	Panx2
chr15	89066800	89069000	chr15	89139600	89140800	Mapk12
chr15	89387000	89388800	chr15	89378200	89380000	Odf3b
chr15	89387000	89388800	chr15	89453600	89455600	Mapk8ip2
chr15	89457200	89458400	chr15	89378200	89380000	Odf3b
chr15	89457200	89458400	chr15	89453600	89455600	Mapk8ip2
chr15	89532600	89533400	chr15	89453600	89455600	Mapk8ip2
chr15	89547200	89549400	chr15	89453600	89455600	Mapk8ip2
chr15	93502800	93504000	chr15	93518000	93521200	Prickle1
chr15	93502800	93504000	chr15	93594400	93596800	Prickle1
chr15	93513800	93515000	chr15	93518000	93521200	Prickle1
chr15	93513800	93515000	chr15	93594400	93596800	Prickle1
chr15	97323400	97324400	chr15	97246400	97248400	Amigo2
chr15	97323400	97324400	chr15	97246400	97248400	Pced1b
chr15	97657600	97658600	chr15	97246400	97248400	Amigo2
chr15	97657600	97658600	chr15	97246400	97248400	Pced1b
chr15	97824600	97826400	chr15	97766400	97768800	Rapgef3
chr15	97824600	97826400	chr15	97828600	97832400	Hdac7
chr15	97824600	97826400	chr15	97907400	97909200	Vdr
chr15	97999200	98000000	chr15	98001200	98005600	Col2a1
chr15	98594400	98595000	chr15	98775800	98779000	Wnt10b
chr15	98594400	98595000	chr15	98803000	98808800	Ddn
chr15	98595800	98597600	chr15	98789600	98793400	Wnt1
chr15	98595800	98597600	chr15	98803000	98808800	Ddn
chr15	98602800	98605000	chr15	98803000	98808800	Ddn
chr15	98608600	98610600	chr15	98775800	98779000	Wnt10b
chr15	98608600	98610600	chr15	98789600	98793400	Wnt1
chr15	98608600	98610600	chr15	98803000	98808800	Ddn
chr15	98617000	98617800	chr15	98775800	98779000	Wnt10b
chr15	98617000	98617800	chr15	98789600	98793400	Wnt1
chr15	98617000	98617800	chr15	98803000	98808800	Ddn
chr15	98772000	98774600	chr15	98775800	98779000	Wnt10b
chr15	98772000	98774600	chr15	98789600	98793400	Wnt1
chr15	98772000	98774600	chr15	98803000	98808800	Ddn
chr15	98780200	98781000	chr15	98775800	98779000	Wnt10b
chr15	98780200	98781000	chr15	98789600	98793400	Wnt1
chr15	98780200	98781000	chr15	98803000	98808800	Ddn
chr15	98780200	98781000	chr15	98897400	98898600	Dhh
chr15	98797800	98798600	chr15	98775800	98779000	Wnt10b
chr15	98797800	98798600	chr15	98789600	98793400	Wnt1
chr15	98797800	98798600	chr15	98803000	98808800	Ddn
chr15	98797800	98798600	chr15	98897400	98898600	Dhh
chr15	98797800	98798600	chr15	99087200	99089200	C1ql4
chr15	98893200	98896800	chr15	98775800	98779000	Wnt10b
chr15	98893200	98896800	chr15	98789600	98793400	Wnt1
chr15	98893200	98896800	chr15	98803000	98808800	Ddn
chr15	98893200	98896800	chr15	98897400	98898600	Dhh
chr15	98893200	98896800	chr15	99087200	99089200	C1ql4
chr15	99092600	99095600	chr15	98775800	98779000	Wnt10b
chr15	99092600	99095600	chr15	98789600	98793400	Wnt1
chr15	99092600	99095600	chr15	98803000	98808800	Ddn
chr15	99092600	99095600	chr15	99052800	99057800	Prph
chr15	99092600	99095600	chr15	99087200	99089200	C1ql4
chr15	99092600	99095600	chr15	99221400	99227400	Kcnh3
chr15	99227800	99228800	chr15	99052800	99057800	Prph
chr15	99227800	99228800	chr15	99087200	99089200	C1ql4
chr15	99227800	99228800	chr15	99221400	99227400	Kcnh3
chr15	99583200	99586000	chr15	99527400	99528200	Faim2
chr15	99583200	99586000	chr15	99579000	99580000	Aqp2
chr15	99583200	99586000	chr15	99590000	99591600	Aqp5
chr15	99583200	99586000	chr15	99670000	99672000	Asic1
chr15	99595200	99596200	chr15	99527400	99528200	Faim2
chr15	99595200	99596200	chr15	99579000	99580000	Aqp2
chr15	99595200	99596200	chr15	99590000	99591600	Aqp5
chr15	99595200	99596200	chr15	99670000	99672000	Asic1
chr15	99664000	99665600	chr15	99527400	99528200	Faim2
chr15	99664000	99665600	chr15	99579000	99580000	Aqp2
chr15	99664000	99665600	chr15	99590000	99591600	Aqp5
chr15	99664000	99665600	chr15	99670000	99672000	Asic1
chr15	99668600	99669200	chr15	99527400	99528200	Faim2
chr15	99668600	99669200	chr15	99579000	99580000	Aqp2
chr15	99668600	99669200	chr15	99590000	99591600	Aqp5
chr15	99668600	99669200	chr15	99670000	99672000	Asic1
chr16	11144600	11145200	chr16	11065400	11067600	Snn
chr16	20695600	20696800	chr16	20589000	20591600	Vwa5b2
chr16	20695600	20696800	chr16	20619200	20623600	Camk2n2
chr16	20695600	20696800	chr16	20629000	20630800	Ece2
chr16	20695600	20696800	chr16	20732400	20735000	Chrd
chr16	20695600	20696800	chr16	20732400	20735000	Thpo
chr16	30251800	30252400	chr16	30282600	30285600	Lrrc15
chr16	30251800	30252400	chr16	30308200	30310600	Gp5
chr16	31889600	31890200	chr16	31931600	31935800	Pigz
chr16	33575600	33577400	chr16	33684000	33685600	Heg1
chr16	35229400	35230200	chr16	35154000	35157000	Adcy5
chr16	35659600	35660800	chr16	35540200	35543400	Sema5b
chr16	35659600	35660800	chr16	35870600	35873200	Parp14
chr16	35681400	35682600	chr16	35540200	35543400	Sema5b
chr16	84954800	84955400	chr16	85171800	85174400	App
chr16	91219600	91220600	chr16	91224600	91227800	Olig2
chr16	91219600	91220600	chr16	91269000	91272000	Olig1
chr16	91221000	91223800	chr16	91224600	91227800	Olig2
chr16	91221000	91223800	chr16	91269000	91272000	Olig1
chr16	91320200	91321600	chr16	91224600	91227800	Olig2
chr16	91320200	91321600	chr16	91269000	91272000	Olig1
chr16	91347800	91348600	chr16	91224600	91227800	Olig2
chr16	91347800	91348600	chr16	91269000	91272000	Olig1
chr16	91514400	91515200	chr16	91546200	91548800	Ifngr2
chr16	94093200	94095800	chr16	94083600	94086400	Sim2
chr16	94097800	94098600	chr16	94083600	94086400	Sim2
chr17	15371600	15373400	chr17	15374200	15383000	Dll1
chr17	23557200	23558600	chr17	23643600	23645400	Mmp25
chr17	23557200	23558600	chr17	23660400	23662000	Bicdl2
chr17	23557200	23558600	chr17	23678800	23680800	Cldn6
chr17	23575600	23577000	chr17	23643600	23645400	Mmp25
chr17	23575600	23577000	chr17	23660400	23662000	Bicdl2
[truncated: 2,786 more rows]
