# Supplementary material for: Differential contribution to gene expression prediction of histone modifications at enhancers or promoters
Source: PLoS Comput Biol. 2021 Sep 2;17(9):e1009368. doi: 10.1371/journal.pcbi.1009368 (PMC8443064; doi:10.1371/journal.pcbi.1009368)
Supplement: S10 Table — Accession numbers of the mouse embryo development data used in this study. Heart10.5, heart tissue from 10.5 embryonic day; Kidney14.5, kidney tissue from 14.5 embryonic day; Liver11.5, liver tissue from 11.5 embryonic day; Lung15.5, lung tissue from 15.5 embryonic day; NeuralTube12.5, neural tube tissue from 12.5 embryonic day. (XLSX) [file pcbi.1009368.s022.xlsx]

## Sheet: Table S10
Developmental stage	Experiment	Experiment accession
Heart10.5	H3K27me3 ChIP-seq	ENCSR266JQW
Heart10.5	H3K4me3 ChIP-seq	ENCSR782DEA
Heart10.5	H3K27ac ChIP-seq	ENCSR582SPN
Heart10.5	H3K4me1 ChIP-seq	ENCSR782DGO
Heart10.5	H3K36me3 ChIP-seq	ENCSR328WMV
Heart10.5	RNA-seq	ENCSR049UJU
Liver11.5	H3K27me3 ChIP-seq	ENCSR244KCW
Liver11.5	H3K4me3 ChIP-seq	ENCSR447DOF
Liver11.5	H3K27ac ChIP-seq	ENCSR058DOA
Liver11.5	H3K4me1 ChIP-seq	ENCSR419MSI
Liver11.5	H3K36me3 ChIP-seq	ENCSR932BNP
Liver11.5	RNA-seq	ENCSR284AMY
NeuralTube12.5	H3K27me3 ChIP-seq	ENCSR375RUA
NeuralTube12.5	H3K4me3 ChIP-seq	ENCSR538SRO
NeuralTube12.5	H3K27ac ChIP-seq	ENCSR891SAW
NeuralTube12.5	H3K4me1 ChIP-seq	ENCSR263CKR
NeuralTube12.5	H3K36me3 ChIP-seq	ENCSR094QZC
NeuralTube12.5	RNA-seq	ENCSR508GWZ
Kidney14.5	H3K27me3 ChIP-seq	ENCSR399UVI
Kidney14.5	H3K4me3 ChIP-seq	ENCSR669AQL
Kidney14.5	H3K27ac ChIP-seq	ENCSR057SHA
Kidney14.5	H3K4me1 ChIP-seq	ENCSR196ENU
Kidney14.5	H3K36me3 ChIP-seq	ENCSR425FLT
Kidney14.5	RNA-seq	ENCSR504GEG
Lung15.5	H3K27me3 ChIP-seq	ENCSR861MUP
Lung15.5	H3K4me3 ChIP-seq	ENCSR305GII
Lung15.5	H3K27ac ChIP-seq	ENCSR895BMP
Lung15.5	H3K4me1 ChIP-seq	ENCSR858AUB
Lung15.5	H3K36me3 ChIP-seq	ENCSR776RJR
Lung15.5	RNA-seq	ENCSR457RRW
